# Supplementary material for: Vaginal Lactobacillus crispatus persistence following application of a live biotherapeutic product: colonization phenotypes and genital immune impact
Source: Microbiome. 2024 Jun 21;12:110. doi: 10.1186/s40168-024-01828-7 (PMC11191164; doi:10.1186/s40168-024-01828-7)
Supplement: Supplementary file 2 — Supplementary Material 2. [file 40168_2024_1828_MOESM2_ESM.xlsx]

## Sheet: Sheet1
ID	Treatment group	Age	Race	logIFN-a2a V00	logIFN-a2a V01	logIFN-a2a V02	logIFN-a2a V03	logIFN-a2a V04	logIFN-a2a V07	logIL-17A V00	logIL-17A V01	logIL-17A V02	logIL-17A V03	logIL-17A V04	logIL-17A V07	logIL-1a V00	logIL-1a V01	logIL-1a V02	logIL-1a V03	logIL-1a V04	logIL-1a V07	logIL-6 V00	logIL-6 V01	logIL-6 V02	logIL-6 V03	logIL-6 V04	logIL-6 V07	logIL-8 V00	logIL-8 V01	logIL-8 V02	logIL-8 V03	logIL-8 V04	logIL-8 V07	logIP-10 V00	logIP-10 V01	logIP-10 V02	logIP-10 V03	logIP-10 V04	logIP-10 V07	logMIP-1b V00	logMIP-1b V01	logMIP-1b V02	logMIP-1b V03	logMIP-1b V04	logMIP-1b V07	logMIP-3a V00	logMIP-3a V01	logMIP-3a V02	logMIP-3a V03
02TSD002	LACTIN-V	46	Black or African American	-0.247875	-0.247875	-0.247875	-0.866628	-0.247875	-0.247875	0.147831	0.147831	-1.48187	-0.42695	0.147831	0.147831	2.42178	0.98623	1.58296	2.47648	2.11208	2.00227	-1.44366	-0.818979	-1.23765	-0.818979	-0.818979	-0.734958	0.715399	0.701581	0.287636	0.600746	0.561828	1.15206	0.408699	0.175706	-0.273595	-0.581631	-0.635627	1.25739	1.10793	1.10793	1.10793	0.586523	1.10793	1.10793	0.570543	0.570543	0.570543	0.570543
02TSF004	LACTIN-V	30	Asian	-1.01866	-1.37665	-0.247875	-0.263869	-0.247875	-0.317643	0.00922253	-0.354218	0.147831	0.154167	0.147831	-0.65206	3.80919	2.69225	3.19226	2.63865	2.52304	2.79987	0.407222	-0.818979	-0.887611	-0.236353	-0.996152	-0.528409	2.34951	1.59974	1.61739	2.6492	1.37298	1.76455	-0.401606	0.935157	-0.867591	2.01792	0.476151	1.95185	1.44606	1.10793	0.924109	1.80752	1.10793	1.10793	1.21153	0.570543	-0.0393628	0.869755
02TSF013	LACTIN-V	30	White	-0.578911	-0.138594	0.36425	-0.578652	0.0667821	-0.278861	0.608284	0.551338	1.25867	0.0641568	0.914945	0.147831	4.06006	2.91025	3.2312	3.46816	3.89969	3.1241	0.787749	2.00641	1.45845	0.277177	0.811014	1.41101	2.97303	3.16264	3.55346	2.98495	3.51314	3.13631	0.512661	1.85499	2.29134	1.53813	1.98197	1.89408	1.5585	2.50466	2.56569	1.10793	1.93404	2.11509	1.38166	1.94328	2.49918	1.17844
02TWU019	LACTIN-V	33	Black or African American	-1.17929	-0.247875	-0.681989	-0.893006	-0.941052	-0.768235	-0.26754	0.147831	-0.221006	-0.323027	-0.105612	0.147831	2.15299	1.78489	1.78066	1.86287	1.9423	2.29915	0.434073	-1.27525	0.327881	0.13811	-0.265872	-0.0282085	2.5453	0.926153	2.37503	2.53961	2.80453	2.61788	0.0700636	-0.0134519	1.51334	1.49543	1.50354	1.56783	1.94806	1.2014	1.71062	1.74438	1.57088	1.46782	1.42126	0.570543	1.30407	1.2064
02TCC035	LACTIN-V	33	Black or African American	0.26965	-0.616569	-0.877455	-0.496402	-0.340127	-0.160269	1.0521	0.147831	0.101555	-0.0078132	0.267936	0.162947	3.66771	2.3959	2.79646	3.40189	3.60001	3.3524	0.450292	-0.640688	-0.818979	0.392325	-0.266655	-0.376991	3.55887	2.51897	2.57573	3.27227	3.24514	2.68932	1.18939	-0.463156	0.648643	-0.0467775	0.360941	0.679526	2.10859	1.37655	1.52731	1.79437	1.91226	1.66845	1.59781	0.675162	0.569997	1.1216
02TCC038	LACTIN-V	26	Black or African American	-0.500794	-0.56241	-0.658941	-0.0965836	-0.483474	-0.416702	0.346408	-0.672342	-0.517364	-0.457435	-0.12397	-0.626812	3.91829	3.76568	4.28594	3.87137	2.69205	4.22601	0.594134	-0.546851	-0.6528	-0.325019	0.862077	1.425	3.32718	2.43162	2.00698	1.55787	2.91104	2.64907	0.385281	-0.0251959	-0.401606	1.9558	1.18927	1.21077	1.77566	1.46795	1.47102	1.10793	1.41256	2.12355	1.29571		1.06618	#VALUE!
02TSF037	LACTIN-V	21	White	0.0560844	0.311097	0.126129	-0.691967	-0.685162	-0.0828644	-0.296212	1.10086	0.466158	-0.518183	-0.96866	-0.37267	2.25227	3.47058	2.56787	3.67755	4.19262	2.13373	0.972017	1.55323	1.9572	-0.730732	-0.531365	-0.443614	2.47866	3.57562	3.48313	2.32923	1.91868	1.42486	2.08458	1.40142	2.03314	-0.106196	-0.352519	1.91554	1.91431	2.1276	2.54591	1.40962	1.42496	1.10793	1.81827	1.94197	3.12601	#VALUE!
02TWU020	LACTIN-V	27	Black or African American	-0.158255	-0.343192	-0.678456	-0.588644	-0.296597	-0.0319496	-0.670198	-0.486114	-0.12397	0.147831	0.257409	0.147831	2.73485	1.68924	3.19426	2.62721	2.73105	2.16542	0.342388	0.967703	-0.193099	-0.111298	1.24174	1.47604	2.30662	2.04312	2.5975	2.51829	3.33737	3.14068	1.7451	1.53355	0.4813	0.225722	1.42936	1.90927	1.57934	1.28971	1.3791	1.10793	2.18282	2.49192	1.72424	2.3909	0.612188	0.916255
02TCC060	LACTIN-V	48	Black or African American	-0.394756	-0.760778	0.00743501	-0.15753	-0.350023	-1.12811	0.199778	0.147831	0.741436	0.0554546	-0.658048	-0.212265	3.85151	3.47488	3.01717	2.84682	2.07007	3.31841	-0.499856	-0.736861	-0.0639291	-0.410413	0.0482243	0.292743	2.91751	2.28606	3.4317	2.36437	2.17979	2.42304	0.809172	1.61945	2.129	2.18297	1.92799	0.727403	1.65954	1.10793	1.66545	1.38812	1.65756	1.3548	1.30663	1.32119	1.99695	1.01014
02TSD024	LACTIN-V	35	White	-0.247875	-0.247875	-0.247875	-0.247875	-0.247875	-0.247875	-0.695107	-0.437079	0.147831	-1.54997	-0.00766129	-0.02598	2.03859	2.35535	2.43841	1.78536	2.4467	2.88321	-1.52429	-1.25217	-0.818979	-1.28901	-0.152615	-0.684827	0.714659	1.56603	1.73612	0.954575	2.42125	2.28915	0.264853	0.197858	1.0939	0.608977	0.842937	0.502297	1.10793	1.10793	1.10793	1.10793	0.933283	1.03033	0.570543	0.570543	0.570543	0.570543
02TSD025	LACTIN-V	40	Black or African American	-0.247875	-0.247875	-0.247875	-0.247875	-0.247875	-0.247875	0.147831	0.147831	0.147831	0.147831	0.147831	-0.288755	1.46191	1.66115	2.12943	2.2177	1.98559	2.13017	-1.57481	-1.51493	-0.818979	-0.818979	-0.935667	-0.859546	-0.204215	0.881403	1.38132	1.38228	2.03497	1.05169	-0.401606	-0.0166488	1.04662	1.08198	0.600747	0.880343	1.10793	1.10793	1.10793	1.10793	0.389068	1.10793	0.570543	0.570543	0.570543	-0.329607
02TSF062	LACTIN-V	25	White	-0.634169	-0.247875	-0.0942553	0.529884	0.501034	-0.148742	0.81023	0.147831	1.02146	0.642464	0.903088	-0.173727	3.44819	2.66713	2.756	3.01936	3.20138	3.05482	1.43328	-0.266357	1.34484	1.3321	1.39429	-0.111314	2.91189	2.11353	3.26001	2.92351	3.51365	2.87906	1.53976	0.636763	2.17958	3.03571	2.93877	2.33054	2.08341	1.35362	2.73849	1.90884	2.76334	1.34166	1.85773	0.91312	2.23402	1.59215
02TCC072	LACTIN-V	24	Black or African American	-0.369945	-0.409919	-0.382215	-0.247875	0.140209	0.00116742	0.677149	0.00694258	-0.0563441	0.147831	0.630459	0.903259	3.75109	3.27094	3.13431	1.95867	2.69752	2.38511	1.3372	0.417789	0.458541	0.00976025	2.25431	0.321096	3.35386	2.52978	2.5619	2.05574	3.43315	2.62367	1.13582	0.992456	1.66712	1.14825	2.07807	1.28789	2.08518	1.94717	1.39345	1.10793	2.66796	2.15773	2.46339	1.49795	1.16428	1.85715
02TSD060	LACTIN-V	31	Black or African American	0.789329	1.01181	0.970357	0.917091	1.00737	0.796266	1.53339	1.94708	1.58941	1.24327	1.78407	1.47912	3.91614	3.33201	3.16305	2.87694	3.75315	3.27505	2.07757	0.839088	0.181647	0.460412	2.10045		3.57438	3.59583	3.5826	3.51698	3.58258	3.59042	2.46419	3.47022	3.03499	3.19551	3.1977	2.66652	2.26434	2.54619	2.41687	1.91811	2.30476	2.11715	2.02156	1.98237	1.85953	1.50234
02TSF077	LACTIN-V	24	White	-0.639889	-0.996193	-0.496483	-0.247875	-0.247875	-0.247875	0.467471	-0.61541	-0.494925	0.147831	0.147831	-0.115904	2.45051	2.39344	2.43669	1.84766	1.31612	2.77307	1.42443	0.287654	0.0256336	-1.32453	-0.348797	0.024753	2.79117	2.24246	2.25415	1.11637	1.15038	2.63323	1.21672	1.3859	1.40349	0.765699	0.643928	0.933614	1.89375	1.30439	1.2845	1.10793	1.10793	1.72223	2.41809	1.40067	1.52834	0.595358
02TWU060	LACTIN-V	39	Black or African American	0.0537267	-0.595717	0.166316	0.272803	0.519204	-0.73875	0.973403	0.147831	0.752705	0.699827	1.06369	0.42643	3.61056	3.11113	2.62694	3.47097	3.53316	3.42227	0.843949	-0.458695	0.694298	0.761606	0.352222	0.900222	3.36973	2.42501	3.17341	3.45144	3.52113	3.03209	1.4383	1.51681	2.23401	2.37008	2.5477	1.17539	2.17051	1.15837	1.83975	2.64301	1.82768	2.25685	1.95987	0.901328	2.37994	2.01057
02TSD085	LACTIN-V	40	White	-0.420773	-0.247875	-0.247875	-0.247875	-0.247875	0.578394	0.817735	0.147831	0.359599	-0.427286	0.147831	1.28968	3.14089	2.38646	3.25914	3.02162	2.92681	3.30685	0.570242	0.0402137	0.550299	0.809023	-0.818979	1.21333	4.80649	3.16139	4.30929	3.88775	2.83581	-1.01943	0.546786	1.01889	1.95974	1.8528	0.901649	2.57545	2.30386	1.79	1.88075	2.04046	1.55275	2.5581	1.73256	1.14934	1.41783	1.79771
02TSF113	LACTIN-V	27	Asian	0.487303	-0.247875	-0.82036	-0.247875	-0.247875	-0.247875	1.20554	0.147831	0.147831	0.147831	0.147831	0.147831	3.35013	2.14217	2.69376	1.94059	2.01014	1.55397	0.719253	-0.984155	-0.818979	-0.818979	-0.818979	-0.818979	3.60853	1.13455	3.13001	1.84817	1.85476	1.06414	2.4547	0.233907	2.03177	1.34003	1.53343	0.334883	2.36094	1.10793	1.48317	1.10793	1.10793	1.10793	1.56157	0.37137	0.570543	0.570543
02TSF129	LACTIN-V	35	White	-0.247875	-0.247875	-0.247875	-0.247875	-0.247875	-0.247875	0.506802	0.147831	0.147831	0.147831	0.147831	0.147831	2.97473	2.54779	2.98169	2.23775	3.21781	2.16193	0.733635	-0.77783	0.582284	0.281897	0.121841	1.5471	2.82565	1.12054	2.74336	2.15727	2.04174	3.29504	0.774966	0.659104	0.949275	2.01665	0.508352	0.802697	1.59393	1.10793	1.59628	1.28009	1.10793	2.20636	1.23715	0.570543	0.570543	0.570543
02TWU066	LACTIN-V	36	Black or African American	-0.247875	-0.247875	-0.247875	-0.247875	-0.247875	-0.247875	0.147831	0.147831	0.147831	0.147831	0.147831	0.147831	2.92668	3.24237	2.66884	2.67614	2.81461	3.04945	0.719482	-0.818979	1.12769	0.245215	-0.818979	0.406218	3.36148	1.51727	2.861	2.70128	2.13251	2.34375	1.46055	-0.401606	0.459611	1.79044	1.51468	1.5096	1.85445	0.885793	1.1578	0.762442	1.10793	1.10793	2.25673	0.648927	1.94355	1.94645
02TCC095	LACTIN-V	37	White	-0.149994	-1.15694	0.0919921	0.0291476	0.405893	-0.184381	0.568827	0.0318316	0.147831	0.147831	0.870344	0.0176495	4.18014	2.64723	3.13696	3.31922	3.31646	3.11791	0.409302	0.334446	-0.181392	0.433147	0.478044	0.111643	3.45502	2.8298	2.90994	3.29147	3.2979	3.32128	1.26764	1.13074	2.19654	2.19503	2.52108	1.9754	1.8639	1.77712	1.65344	2.15155	2.1331	1.66988	1.85745	1.65489	1.63094	1.953
02TCC117	LACTIN-V	19	Black or African American	-0.247875	0.0161596	0.0378956	-0.574445	-0.00548046	-0.121416	0.258645	0.257324	0.147831	0.50782	0.520023	0.495744	3.22774	3.42646	3.08415	3.60736	3.2053	3.65784	1.77618	0.594299	1.42102	0.67878	1.80841	0.497729	3.27462	3.28259	3.47397	3.16964	3.46631	3.13494	0.979377	2.26724	2.08663	1.38558	2.06506	1.30644	1.94786	2.30277	2.97549	1.91681	2.73907	1.82756	1.64882	1.61528	2.1312	0.853589
02TCC135	LACTIN-V	40	White	-0.608022	-0.247875	-0.650439	-0.247875	-0.161591	-0.412163	0.0696194	-0.796326	-0.64641	0.147831	-0.266146	-0.315463	4.11044	3.27148	3.19465	2.69914	3.43832	2.89774	-0.0491624	-1.00018	-0.800052	-0.546576	-0.895275	0.46499	2.6755	1.44872	1.94104	1.76734	2.27945	2.4568	1.32971	1.33513	1.6347	1.45621	2.04315	1.71244	1.54474	1.10793	0.695963	1.10793	1.24157	1.31747	0.570543	0.423071	0.78274	0.607947
02TSD100	LACTIN-V	32	White	-1.49748	-0.247875	-0.531556	-0.972282	-0.776533	0.394759	-0.147632	0.147831	0.147831	0.153434	0.0117662	0.19174	3.53513	2.3176	3.62502	3.51715	2.59267	3.31141	-0.169265	-0.818979	0.388943	-0.842087	0.386406	0.258482	2.45864	0.572686	3.40143	3.03365	2.56501	2.68856	1.05754	-0.255321	0.786326	0.727453	1.53333	2.66473	1.51123	1.10793	1.87635	1.34648	1.6825	1.57391	0.710101	0.570543	0.570543	#VALUE!
02TSF156	LACTIN-V	23	Black or African American	-0.247875	0.154326	-0.895334	0.651251	0.506475	-0.281712	1.40251	0.995382	0.379397	1.60263	1.40947	0.519427	3.50644	2.742	3.17151	3.89685	3.81956	2.6508	1.39135	1.40125	0.563749	1.80027	0.777441	1.2323	3.55842	3.52917	3.19393	3.60475	3.56767	3.46054	0.953523	1.97676	0.720535	1.45563	1.34938	1.45717	2.17742	2.78855	1.58016	2.3197	2.10344	2.1812	2.09159	2.51916	1.25786	2.06904
02TSF159	LACTIN-V	30	Asian	-0.247875	-0.247875	0.149534	0.980165	0.320924	0.0785588	0.177007	0.147831	0.511408	1.78345	1.15944	0.174029	3.4525	3.19887	3.58519	3.5208	3.36927	3.59581	-0.512848	-0.818979	0.711033	0.808372	1.2968	1.00689	2.62616	1.53071	3.37465	3.58051	3.5524	2.75658	0.723745	-0.127347	2.18501	3.52152	1.73087	2.26318	1.43545	1.10793	1.56357	2.13169	2.28624	1.7476	1.01224	1.26063	1.60161	1.70675
02TCC165	LACTIN-V	30	Black or African American	0.343138	0.0659898	0.667979	0.0781917	0.0647549	0.696585	0.818698	0.632192	1.41901	0.105696	0.561898	1.49785	3.07523	3.11529	3.34436	2.68275	2.96827	3.74752	1.82373	0.686825	1.03618	0.361207	1.42025	0.980704	3.57117	2.9712	3.64723	2.36504	2.94943	3.67295	2.32777	1.82727	2.39987	2.10793	2.04095	2.13151	3.41836	1.60555	2.37677	1.12412	1.82377	3.40614	2.65211	1.10421	1.89617	1.64466
02TSD130	LACTIN-V	34	White	-0.20238	-1.24313	0.281281	-0.667947	0.116186	-0.394933	0.477147	0.147831	-0.261478	0.147831	-0.0281814	0.147831	4.51292	2.50345	3.0764	2.38769	2.89096	2.29374	0.318506	-1.14612	-0.228081	-0.719432	-0.818979	-0.799818	3.24441	1.56202	2.55614	1.79633	2.56704	1.50807	0.820464	0.723218	2.35859	1.53277	2.27679	1.75269	1.8028	1.10793	1.35447	1.10793	1.15357	1.10793	1.29204	0.0459545	0.553585	0.194619
02TCC178	LACTIN-V	30	White	-0.522388	-0.394566	0.0174377	-0.929783	-0.473777	-0.209458	-0.103295	0.147831	0.147831	0.147831	-0.114838	0.513561	3.28183	4.05125	3.49562	3.01156	3.67473	3.23007	0.301159	0.129906	0.490499	-0.135092	-0.28448	0.419289	2.35437	3.32277	3.41786	2.05315	2.72073	3.50373	1.34269	0.932058	1.86916	1.01997	0.649161	1.02433	1.77014	2.00525	2.51256	1.01919	1.32393	1.99026	1.19179	0.976179	1.45271	0.771898
02TCC183	LACTIN-V	33	White	-0.398369	-0.190253	0.209164	-0.451581	0.733209	0.682125	-0.228046	0.147831	0.844631	0.147831	0.378301	0.845576	3.94698	2.95255	3.34735	3.91361	3.36307	3.49956		0.160628	1.34418	-0.0593208	0.406942	1.45224	2.41308	1.44602	3.55804	2.6086	3.19182	3.41127	1.16594	1.56186	1.83449	1.08502	2.69898	2.49691	1.31186	1.13032	1.7691	1.44927	1.79406	2.10956	1.00215	1.17071	1.67997	1.01378
02TSD148	LACTIN-V	20	White	-0.0686527	0.131869	0.137292	1.03375	0.43518	-0.814007	0.723515	0.0762147	0.147831	0.606805	0.993726	0.147831	4.05571	2.75295	2.85728	3.20861	3.72519	1.90682	1.31763	1.43643	0.907472	1.47685	1.51486	-1.06845	3.54132	2.64048	3.20997	3.27695	3.5794	1.31352	1.03794	2.0337	1.98558	3.13415	2.0436	1.23338	2.54554	2.95795	1.76145	3.19462	3.21723	1.10793	2.17453	2.27945	1.62921	2.15486
02TSF204	LACTIN-V	44	Unknown	0.401531	-0.281758	-0.247875	0.460311	-0.738712	-0.588865	1.33668	0.147831	-0.0706757	1.13875	0.147831	-0.00371511	3.21453	3.26098	2.67997	2.52021	3.02821	2.29938	2.09446	1.3974	1.11945	1.67813	0.435444	0.960057	3.60487	3.24603	2.89652	3.57374	3.24491	2.54482	1.28783	1.35913	0.459601	2.15853	0.656425	0.807325	2.47051	1.74644	1.58743	2.36376	1.63905	1.64387	2.24608	1.70753	1.81668	2.05274
[truncated: 91 more columns]

## Sheet: V0.relative.abundance
sampleID	Treatment.group	CTV05.colonization.permissive	CTV05.colonization.groups	Acidaminococcus_intestini	Acinetobacter_baumannii	Actinobaculum_massiliae	Actinomyces_europaeus	Actinomyces_graevenitzii	Actinomyces_neuii	Actinomyces_sp.	Actinomyces_turicensis	Actinomyces_urogenitalis	Aerococcus_urinae	Anaerococcus_hydrogenalis	Anaerococcus_lactolyticus	Anaerococcus_prevotii	Anaerococcus_tetradius	Anaeroglobus_geminatus	Arcanobacterium_sp.	Atopobium_parvulum	Atopobium_vaginae	BVAB1	BVAB3	Bacteroides_intestinalis	Bacteroides_ovatus	Bacteroides_sp.	Bacteroides_stercoris	Bacteroides_thetaiotaomicron	Bifidobacterium_breve	Bifidobacterium_longum	Clostridiales_Family	Clostridium_sp.	Corynebacterium_amycolatum	Corynebacterium_aurimucosum	Corynebacterium_diphtheriae	Corynebacterium_genitalium	Corynebacterium_glucuronolyticum	Corynebacterium_pseudogenitalium	Dialister_invisus	Dialister_micraerophilus	Dialister_microaerophilus	Dorea_formicigenerans	Enterococcus_faecalis	Enterococcus_faecium	Eremococcus_coleocola	Escherichia_coli	Eubacterium_siraeum	Eubacterium_sp.	Facklamia_hominis
02TCC038_0	LACTIN-V	Permissive	Transient	0	0	0	0	0	0	0	0	0	0	0	0	0	0.130283	0	0	0	1.35982	0.289064	1.41275	0	0	0	0	0.0447846	0	0	0.0162853	0	0	0	0	0	0	0	0	0	0.0447846	0	0	0	0	0	0	0	0
02TCC060_0	LACTIN-V	Resistant	Resistant	0.00324914	0	0.00397118	0	0.00397118	0	0	0	0	0	0.00758134	0.0068593	0.00252711	0.158847	0	0.00180508	0	0.706147	44.2017	1.28774	0	0.000722032	0.00830337	0	0	0	0	0.022022	0.0566795	0	0	0	0	0	0	0.0122745	0.00324914	0.0797845	0.0140796	0.00649829	0.0021661	0	0	0	0	0
02TCC072_0	LACTIN-V	Permissive	Transient	0	0	0	0	0	0.0114482	0	0	0	0	0	0.0286205	0	0.432169	0	0.0057241	0	1.4253	0.343446	0.0171723	0	0	0	0	0	0	0	0.0171723	0	0	0	0	0	0	0	0	0.00858615	0.0286205	0	0	0	0	0	0	0	0
02TCC117_0	LACTIN-V	Permissive	Transient	0	0	0	0	0.0191804	0	0.0018267	0	0	0	0.00685013	0	0	0.0653046	0	0	0	42.79	0.252541	0.282225	0	0	0	0	0	0.00091335	0	0.00456675	0.00091335	0	0	0	0	0.00091335	0	0	0.00502343	0.0091335	0	0.0018267	0	0	0	0.00228338	0	0
02TCC165_0	LACTIN-V	Permissive	Sustained	0	0	0	0	0	0	0	0	0	0	0	0	0	0	0	0	0	0.0697593	0.135643	0	0	0	0	0	0	0	0	0	0	0	0	0	0	0	0	0	0	0	0	1.55021	0.0116266	0	39.7938	0	0	0
02TCC178_0	LACTIN-V	Permissive	Sustained	0.000866874	0	0.000866874	0	0.00693499	0	0	0	0	0	0.00433437	0.0104025	0.00390093	0.127864	0	0.00736843	0	2.01115	38.1373	7.12831	0	0	0	0	0.00260062	0	0	0.0338081	0.00736843	0	0	0	0	0	0	0.00433437	0.000866874	0.0203715	0	0.0034675	0.00260062	0.000866874	0	0	0	0.000866874
02TCC183_0	LACTIN-V	Permissive	Sustained	0.00607305	0	0	0	0.0145753	0	0	0	0	0	0.00364383	0	0	0.0595159	0	0	0	5.71474	52.1031	0.835651	0	0	0	0	0	0	0	0.0170045	0.0801642	0	0	0	0	0	0	0.00242922	0.00242922	0.0133607	0.0449405	0	0	0	0	0	0	0
02TSD024_0	LACTIN-V	Permissive	Transient	0	0	0	0	0	0.0278161	0.000751786	0	0	0	0.00150357	0.00338304	0.000751786	1.24984	0	0	0	0.142839	0.154492	0.00375893	0	0	0	0	0	0	0	0.00413483	0	0	0	0	0	0	0.00300715	0	0.00150357	0.00225536	0	0.0240572	0.000751786	0	0	0	0	0.000751786
02TSD025_0	LACTIN-V	Resistant	Resistant	0	0.0175685	0.0175685	0.0439213	0	0	0.0263528	0.035137	0	0	0.131764	0	0	0	0	0	0	0	0.0439213	0.105411	0	0	0	0	0	0	0.0175685	0.254743	0	0.193254	0.0527056	0	0	0	0.0966268	0	0	0	0	0	0	0	0	0	0	0.140548
02TSD060_0	LACTIN-V	Permissive	Sustained	0.0213561	0	0	0	0	0	0	0	0	0	0	0	0	0.0640683	0	0	0	5.58996	0.11212	0.0213561	0	0	0	0	0	0	0	0	0.149493	0	0	0	0	0	0	0.0213561	0.0106781	0.0106781	0	0.0106781	0	0	0	0	0	0
02TSD100_0	LACTIN-V	Resistant	Resistant	0	0	0	0	0.0560028	0.0020001	0	0.0020001	0.0020001	0	0.0040002	0.0180009	0	0.20201	0	0	0	27.7884	0.20001	1.65508	0	0.0210011	0	0	0	0	0	0.0640032	0	0	0	0	0	0	0	0.00300015	0.0040002	0.0150008	0	0	0	0	0	0	0.0080004	0
02TSD130_0	LACTIN-V	Permissive	Sustained	0.00397947	0	0	0	0.0119384	0	0	0	0	0	0.00397947	0	0	0.133312	0	0.0358152	0	11.2798	0.328306	1.58781	0	0	0	0	0	0	0	0.0795893	0.0278563	0	0	0	0	0	0	0.0119384	0.0437741	0.0696407	0.00397947	0	0.0059692	0	0	0	0	0
02TSD148_0	LACTIN-V	Permissive	Sustained	0.00812973	0	0	0	0.00250145	0	0	0	0	0	0.00250145	0.00125073	0	0.181355	0	0	0	3.98231	0.122571	3.54894	0	0.0143834	0	0	0.00125073	0	0	0.00812973	0.0706661	0	0	0	0	0	0	0.006879	0.00187609	0.0187609	0.0356457	0.00250145	0	0	0	0	0	0
02TSF004_0	LACTIN-V	Permissive	Transient	0.00351358	0	0	0	0.00878395	0	0	0	0	0	0	0.00614876	0	0.650891	0	0.028987	0	1.12347	0.237167	3.99494	0	0	0.0404062	0	0.00263518	0	0	0.0685148	0	0	0	0	0	0	0	0.0105407	0.00527037	0.0887179	0.00263518	0.00702716	0	0	0	0	0	0
02TSF037_0	LACTIN-V	Resistant	Resistant	0	0	0	0	0	0	0	0	0	0	0	0	0	0.134898	0	0	0	0.903818	65.9922	3.39943	0	0	0	0	0	0	0	0	0	0	0	0	0	0	0	0	0.0404694	0.0269796	0.0539593	0.0269796	0	0	0	0	0	0
02TSF062_0	LACTIN-V	Permissive	Sustained	0	0	0	0	0	0	0	0	0	0	0	0.00607036	0	0.0698091	0	0	0	1.0441	0.0364221	2.79236	0	0.0121407	0	0	0	0	0	0	0	0	0	0	0	0	0	0	0.00607036	0.00607036	0	0	0	0	0	0	0	0
02TSF077_0	LACTIN-V	Permissive	Transient	0.0101533	0	0	0	0	0	0	0	0	0	0	0	0	0.0609199	0	0	0	10.8234	22.8957	1.10163	0.0609199	0.0304599	0	0	0	0	0	0.01523	0	0	0	0	0	0	0	0	0	0	0.01523	0	0	0	0	0	0	0
02TSF156_0	LACTIN-V	Resistant	Resistant	0.00404793	0	0	0	0.00607189	0	0	0	0	0	0	0.00404793	0	0.163941	0	0	0	1.48761	0.236804	1.50381	0	0	0	0	0.054647	0	0	0.0182157	0	0	0	0	0	0	0	0.0202396	0.00809585	0.00404793	0	0	0	0	0	0	0	0
02TSF159_0	LACTIN-V	Permissive	Sustained	0	0	0	0	0	0	0	0	0	0	0	0	0	0	0	0	0	3.55583	45.8515	0.810979	0	0	0	0.499064	0	0	0	0	0	0	0	0	0	0	0	0	0	0	0	0	0	0	0	0	0	0
02TSF204_0	LACTIN-V	Resistant	Resistant	0	0	0	0	0	0	0	0	0	0	0.00860363	0.0301127	0	1.61318	0	0	0	0	0.107545	0.0172073	0	0	0	0	0	0.0129054	0	0.00860363	0	0	0	0	0	0	0	0	0.00860363	0.00860363	0	0	0	0	0	0	0	0
02TWU019_0	LACTIN-V	Permissive	Transient	0	0	0	0	0.040959	0	0	0	0	0	0.0038399	0	0.00255993	0.0665583	0	0.0307192	0	15.1843	0.255993	2.28858	0	0	0	0	0	0	0	0.0486388	0.230394	0	0	0.00255993	0	0	0.00255993	0.0102397	0.00255993	0.0575985	0	0	0	0	0	0	0	0
02TWU020_0	LACTIN-V	Resistant	Resistant	0	0	0	0	0.0151841	0	0.0018405	0	0	0	0.00736201	0	0	0.0708593	0	0.000920251	0	42.6941	0.246627	0.307824	0	0	0	0.00276075	0	0	0	0.00460126	0.00230063	0	0	0	0	0.000920251	0	0	0.00138038	0.00506138	0	0	0	0	0	0	0	0
[truncated: 121 more columns]

## Sheet: V1.relative.abundance
ID	CTV05.colonization.permissive	CTV05.colonization.groups	treatment	fungi.detectable.v0	fungi.detectable.v1	Acidaminococcus_intestini	Actinobaculum_massiliae	Actinomyces_europaeus	Actinomyces_graevenitzii	Actinomyces_neuii	Actinomyces_turicensis	Aerococcus_urinae	Anaerococcus_hydrogenalis	Anaerococcus_lactolyticus	Anaerococcus_prevotii	Anaerococcus_tetradius	Anaerococcus_vaginalis	Arcanobacterium_sp.	Atopobium_vaginae	BVAB1	BVAB3	Bacteroides_ovatus	Bifidobacterium_animalis	Bifidobacterium_breve	Bifidobacterium_dentium	Bifidobacterium_longum	Brevibacterium_mcbrellneri	Clostridiales_Family	Clostridium_sp.	Corynebacterium_amycolatum	Corynebacterium_jeikeium	Corynebacterium_pseudogenitalium	Corynebacterium_resistens	Dialister_invisus	Dialister_micraerophilus	Dialister_microaerophilus	Dorea_formicigenerans	Enterococcus_faecalis	Enterococcus_faecium	Eremococcus_coleocola	Escherichia_coli	Facklamia_hominis	Filifactor_alocis	Finegoldia_magna	Fusobacterium_gonidiaformans	Gardnerella_vaginalis	Gemella_haemolysans	Granulicatella_adiacens	Klebsiella_oxytoca
02TCC038_V1	Permissive	Transient	LACTIN-V	N	N	0	0	0	0	0	0	0	0	0	0	0	0.0184456	0	0.116822	0.29513	0.0307427	0	0	0.0983768	0	0	0	0	0	0	0	0	0	0	0.104525	0	0	0	0	0	0	0.0122971	0	0	0	0.332022	0	0	0
02TCC060_V1	Resistant	Resistant	LACTIN-V	N	Y	0	0	0	0	0	0	0	0	0	0	0	0	0	0.0948925	0.330841	0	0	0	0	0	0	0	0	0	0	0	0	0	0	0	0	0	26.7994	0.00512932	0	2.18381	0	0	0.00641165	0	0.0756575	0	0	0.00512932
02TCC072_V1	Permissive	Transient	LACTIN-V	N	N	0	0	0	0	0	0	0	0	0	0	0	0	0	0.0369899	0.0598366	0	0	0	0	0	0	0	0	0	0.00326381	0	0	0	0	0	0	0	0.0163191	0	0	0	0	0	0.00217588	0	5.83244	0	0	0
02TCC117_V1	Permissive	Transient	LACTIN-V	N	N	0	0	0	0	0	0	0	0	0	0	0	0	0	0.033676	0.129387	0.0106345	0	0	0.0319036	0	0	0	0.0124069	0	0	0	0.00708968	0	0	0	0.00886211	0	0	0	0	0	0.00354484	0	0	0	0.597306	0	0	0
02TCC165_V1	Permissive	Sustained	LACTIN-V	Y	Y	0	0	0	0	0	0	0	0	0	0	0	0	0	0.145647	0.258193	0	0	0	0	0	0	0	0	0	0	0	0	0	0	0	0	0	0.0397219	0	0	0.0331016	0	0	0	0	0.0662032	0	0	0
02TCC178_V1	Permissive	Sustained	LACTIN-V	Y	Y	0	0	0	0	0.00478446	0	0	0	0	0	0	0	0.0143534	0.145926	0.454524	0	0	0	0	0	0	0	0	0.00478446	0	0	0	0	0	0	0	0	0	0	0	0	0	0	0	0	9.59523	0	0	0
02TSD025_V1	Resistant	Resistant	LACTIN-V	N	N	0	0.0785423	0.0314169	0	0	0	0	0	0	0	0	0	0	0	0	0	0	0	0	0	0	0.0314169	0	0	0.0314169	0	0	0	0	0	0	0	0	0	0	0	0	0	0.0785423	0	59.5822	0	0	0
02TSD060_V1	Permissive	Sustained	LACTIN-V	N	Y	0	0	0	0	0.00994951	0	0	0	0	0	0	0	0	0.263662	0.266149	0.00497475	0	0	0	0	0	0	0	0.0771087	0	0	0	0	0	0.0149243	0.0223864	0	0	0	0	0	0	0	0	0	18.521	0	0	0
02TSD085_V1	Permissive	Transient	LACTIN-V	N	N	0	0	0	0	0	0	0	0	0	0	0	0	0	0	0	0	0	0	0	0	0	0	0	0	0	0	0	0	0	0	0	0	0	0	0	0	0	0	0	0	0	0	0	0
02TSD148_V1	Permissive	Sustained	LACTIN-V	N	N	0	0	0	0	0	0	0	0	0	0	0.04083	0	0	0.17936	0.263937	0.0802018	0	0	0.0160404	0	0	0	0.00437464	0.0160404	0	0	0	0	0	0.00437464	0	0	0.0218732	0	0	0	0	0.00583286	0.0145821	0.00291643	12.6544	0	0	0
02TSF004_V1	Permissive	Transient	LACTIN-V	N	N	0	0	0	0	0	0	0	0	0.0117355	0	0.00426744	0	0.00853488	0.204837	0.330727	0.0618779	0	0	0	0	0	0	0.00213372	0	0	0	0	0	0	0	0.00426744	0	0	0	0	0	0	0	0.00213372	0.053343	17.3461	0	0	0
02TSF062_V1	Permissive	Sustained	LACTIN-V	N	N	0	0	0	0	0	0	0	0	0	0	0	0	0	0.0467845	0.0419111	0	0	0	0	0	0	0	0	0	0	0	0	0	0	0	0	0	0.00389871	0	0	0	0	0	0	0	6.10148	0	0	0
02TSF077_V1	Permissive	Transient	LACTIN-V	N	N	0	0	0	0	0	0	0	0	0	0	0	0	0	0.120519	0.257227	0	0	0	8.69534	0	0.00359758	0	0	0	0	0	0.00359758	0	0	0.00539636	0	0	0.05936	0.00899394	0	0	0.00359758	0.00539636	0	0	0.498264	0	0	0
02TSF204_V1	Resistant	Resistant	LACTIN-V	N	N	0	0	0	0	0	0	0	0.0286492	0	0	0.0429738	0	0	0.18622	0.315141	0.0572984	0	0	0.0859476	0	0	0	0	0	0	0	0	0	0	0	0	0	0	0	0	0	0	0	0	0	37.8026	0.0572984	0	0
02TWU020_V1	Resistant	Resistant	LACTIN-V	N	N	0	0	0	0	0	0	0	0	0	0	0	0	0	0.052203	0.0984399	0	0	0	0.0745757	0	0	0	0.00298303	0	0	0.00298303	0	0	0	0	0	0	0	0	0	0	0	0	0	0	0.523521	0	0	0
[truncated: 81 more columns]
