# Supplementary material for: Vaginal Lactobacillus crispatus persistence following application of a live biotherapeutic product: colonization phenotypes and genital immune impact
Source: Microbiome. 2024 Jun 21;12:110. doi: 10.1186/s40168-024-01828-7 (PMC11191164; doi:10.1186/s40168-024-01828-7)
Supplement: Supplementary file 3 — Supplementary Material 3. [file 40168_2024_1828_MOESM3_ESM.xlsx]

## Sheet: V1
feature	metadata	value	coef	stderr	N	N.not.0	pval	qval
K00969	CTV05.N.v.ST	Resistant	-1.84837	0.369734	16	14	0.000194809	0.289681
K03737	CTV05.N.v.ST	Resistant	1.95537	0.441922	16	4	0.000576751	0.428814
K01486	CTV05.N.v.ST	Resistant	1.30444	0.317866	16	4	0.00107425	0.53247
K00001	CTV05.N.v.ST	Resistant	1.79222	0.618799	16	6	0.0117276	0.973088
K00008	CTV05.N.v.ST	Resistant	0.761919	0.570044	16	5	0.202671	0.973088
K00016	CTV05.N.v.ST	Resistant	0.599093	0.31166	16	15	0.0751608	0.973088
K00018	CTV05.N.v.ST	Resistant	-0.17461	0.208958	16	2	0.417401	0.973088
K00027	CTV05.N.v.ST	Resistant	-0.65079	0.805267	16	9	0.432514	0.973088
K00054	CTV05.N.v.ST	Resistant	0.418126	0.410748	16	16	0.325967	0.973088
K00057	CTV05.N.v.ST	Resistant	0.47435	0.400781	16	15	0.256294	0.973088
K00059	CTV05.N.v.ST	Resistant	0.609593	0.755543	16	8	0.433259	0.973088
K00067	CTV05.N.v.ST	Resistant	0.537386	0.370172	16	4	0.168619	0.973088
K00074	CTV05.N.v.ST	Resistant	-0.380514	0.422214	16	6	0.382706	0.973088
K00088	CTV05.N.v.ST	Resistant	-0.624379	0.553065	16	14	0.277896	0.973088
K00099	CTV05.N.v.ST	Resistant	-0.427231	0.327413	16	4	0.212979	0.973088
K00100	CTV05.N.v.ST	Resistant	0.875431	0.579522	16	15	0.153126	0.973088
K00104	CTV05.N.v.ST	Resistant	0.624618	0.713719	16	5	0.396253	0.973088
K00111	CTV05.N.v.ST	Resistant	-0.197626	0.239661	16	2	0.423423	0.973088
K00128	CTV05.N.v.ST	Resistant	0.507323	0.287824	16	3	0.0997723	0.973088
K00131	CTV05.N.v.ST	Resistant	-0.32183	0.435013	16	2	0.471636	0.973088
K00133	CTV05.N.v.ST	Resistant	0.680682	0.518057	16	8	0.209999	0.973088
K00134	CTV05.N.v.ST	Resistant	-0.297424	0.317908	16	16	0.365355	0.973088
K00162	CTV05.N.v.ST	Resistant	0.249647	0.23131	16	2	0.298709	0.973088
K00174	CTV05.N.v.ST	Resistant	-0.197626	0.239661	16	2	0.423423	0.973088
K00208	CTV05.N.v.ST	Resistant	0.183192	0.205235	16	2	0.387158	0.973088
K00226	CTV05.N.v.ST	Resistant	0.526815	0.657271	16	14	0.436225	0.973088
K00231	CTV05.N.v.ST	Resistant	-0.188818	0.227537	16	2	0.420557	0.973088
K00243	CTV05.N.v.ST	Resistant	0.697706	0.454403	16	15	0.146964	0.973088
K00244	CTV05.N.v.ST	Resistant	-0.44993	0.576556	16	16	0.448164	0.973088
K00265	CTV05.N.v.ST	Resistant	0.507323	0.287824	16	3	0.0997723	0.973088
K00278	CTV05.N.v.ST	Resistant	-0.27179	0.252381	16	3	0.299732	0.973088
K00284	CTV05.N.v.ST	Resistant	-0.219777	0.271732	16	2	0.432161	0.973088
K00286	CTV05.N.v.ST	Resistant	1.30751	0.586551	16	11	0.0426976	0.973088
K00297	CTV05.N.v.ST	Resistant	-0.591552	0.383472	16	5	0.145219	0.973088
K00342	CTV05.N.v.ST	Resistant	0.249647	0.23131	16	2	0.298709	0.973088
K00349	CTV05.N.v.ST	Resistant	-0.212854	0.261498	16	2	0.429284	0.973088
K00356	CTV05.N.v.ST	Resistant	0.507323	0.287824	16	3	0.0997723	0.973088
K00375	CTV05.N.v.ST	Resistant	0.455072	0.450032	16	3	0.32908	0.973088
K00382	CTV05.N.v.ST	Resistant	0.462726	0.327139	16	2	0.17908	0.973088
K00425	CTV05.N.v.ST	Resistant	0.588436	0.552506	16	5	0.304886	0.973088
K00526	CTV05.N.v.ST	Resistant	0.460471	0.503487	16	16	0.375903	0.973088
K00528	CTV05.N.v.ST	Resistant	0.619713	0.683682	16	11	0.380043	0.973088
K00537	CTV05.N.v.ST	Resistant	-0.751765	0.469546	16	13	0.131683	0.973088
K00540	CTV05.N.v.ST	Resistant	0.755409	0.60518	16	16	0.232417	0.973088
K00554	CTV05.N.v.ST	Resistant	-0.442567	0.441625	16	14	0.333287	0.973088
K00558	CTV05.N.v.ST	Resistant	-0.796879	0.439389	16	14	0.091226	0.973088
K00566	CTV05.N.v.ST	Resistant	-0.794917	0.362286	16	15	0.0455957	0.973088
K00590	CTV05.N.v.ST	Resistant	-0.16713	0.199759	16	2	0.416839	0.973088
K00599	CTV05.N.v.ST	Resistant	-0.215666	0.262574	16	16	0.425213	0.973088
K00616	CTV05.N.v.ST	Resistant	0.445196	0.51354	16	9	0.400603	0.973088
K00625	CTV05.N.v.ST	Resistant	-0.691135	0.552817	16	14	0.231718	0.973088
K00640	CTV05.N.v.ST	Resistant	-0.674537	0.566744	16	7	0.253761	0.973088
K00651	CTV05.N.v.ST	Resistant	-0.804631	0.458767	16	6	0.101302	0.973088
K00655	CTV05.N.v.ST	Resistant	-0.659421	0.56505	16	15	0.262699	0.973088
K00680	CTV05.N.v.ST	Resistant	0.83378	0.622379	16	15	0.201696	0.973088
K00687	CTV05.N.v.ST	Resistant	0.534242	0.444616	16	15	0.249459	0.973088
K00688	CTV05.N.v.ST	Resistant	1.07479	0.628354	16	12	0.109233	0.973088
K00690	CTV05.N.v.ST	Resistant	-0.575686	0.663146	16	6	0.399969	0.973088
K00691	CTV05.N.v.ST	Resistant	-0.680071	0.502873	16	15	0.197698	0.973088
K00701	CTV05.N.v.ST	Resistant	-0.188818	0.227537	16	2	0.420557	0.973088
K00703	CTV05.N.v.ST	Resistant	-0.271688	0.352642	16	2	0.453848	0.973088
K00712	CTV05.N.v.ST	Resistant	-0.311004	0.417001	16	2	0.468121	0.973088
K00745	CTV05.N.v.ST	Resistant	0.910087	0.510685	16	7	0.0964276	0.973088
K00754	CTV05.N.v.ST	Resistant	-0.586645	0.435236	16	16	0.199105	0.973088
K00756	CTV05.N.v.ST	Resistant	0.601192	0.337852	16	4	0.0968744	0.973088
K00759	CTV05.N.v.ST	Resistant	-1.25608	0.567547	16	14	0.0439998	0.973088
K00761	CTV05.N.v.ST	Resistant	-0.438823	0.437379	16	12	0.332742	0.973088
K00763	CTV05.N.v.ST	Resistant	-1.11372	0.347374	16	15	0.006343	0.973088
K00768	CTV05.N.v.ST	Resistant	-0.195755	0.237051	16	2	0.422772	0.973088
K00773	CTV05.N.v.ST	Resistant	1.10162	0.522484	16	12	0.0534917	0.973088
K00777	CTV05.N.v.ST	Resistant	0.430078	0.562043	16	6	0.456856	0.973088
K00783	CTV05.N.v.ST	Resistant	-0.939273	0.457215	16	15	0.0591065	0.973088
K00784	CTV05.N.v.ST	Resistant	-0.672393	0.54162	16	15	0.234838	0.973088
K00790	CTV05.N.v.ST	Resistant	0.38151	0.169512	16	16	0.0410041	0.973088
K00794	CTV05.N.v.ST	Resistant	0.801735	0.440307	16	5	0.0900652	0.973088
K00805	CTV05.N.v.ST	Resistant	0.654572	0.785725	16	7	0.418786	0.973088
K00806	CTV05.N.v.ST	Resistant	-0.657705	0.589465	16	13	0.283308	0.973088
K00812	CTV05.N.v.ST	Resistant	-0.652522	0.617438	16	11	0.308489	0.973088
K00817	CTV05.N.v.ST	Resistant	-0.925459	0.439873	16	7	0.0539403	0.973088
K00820	CTV05.N.v.ST	Resistant	-0.818835	0.344183	16	16	0.0321302	0.973088
K00831	CTV05.N.v.ST	Resistant	-0.271688	0.352642	16	2	0.453848	0.973088
K00841	CTV05.N.v.ST	Resistant	0.321301	0.381056	16	15	0.413298	0.973088
K00849	CTV05.N.v.ST	Resistant	0.609107	0.605311	16	8	0.331361	0.973088
K00851	CTV05.N.v.ST	Resistant	0.394413	0.473493	16	4	0.418837	0.973088
K00859	CTV05.N.v.ST	Resistant	0.252777	0.323886	16	15	0.448123	0.973088
K00865	CTV05.N.v.ST	Resistant	-0.537563	0.670423	16	6	0.436053	0.973088
K00867	CTV05.N.v.ST	Resistant	0.788799	0.331584	16	15	0.0321418	0.973088
K00868	CTV05.N.v.ST	Resistant	-0.559796	0.563912	16	12	0.337705	0.973088
K00869	CTV05.N.v.ST	Resistant	-0.449836	0.495628	16	14	0.379444	0.973088
K00872	CTV05.N.v.ST	Resistant	-0.356535	0.458177	16	6	0.449427	0.973088
K00878	CTV05.N.v.ST	Resistant	0.565985	0.668502	16	11	0.411431	0.973088
K00882	CTV05.N.v.ST	Resistant	-0.495008	0.362103	16	15	0.193164	0.973088
K00884	CTV05.N.v.ST	Resistant	-0.249843	0.317857	16	2	0.444956	0.973088
K00901	CTV05.N.v.ST	Resistant	0.249647	0.23131	16	2	0.298709	0.973088
K00904	CTV05.N.v.ST	Resistant	-0.381692	0.376465	16	16	0.327841	0.973088
K00917	CTV05.N.v.ST	Resistant	0.433193	0.313135	16	2	0.188204	0.973088
K00919	CTV05.N.v.ST	Resistant	-0.307189	0.408812	16	6	0.464846	0.973088
K00927	CTV05.N.v.ST	Resistant	0.301563	0.360827	16	16	0.417328	0.973088
K00938	CTV05.N.v.ST	Resistant	0.687909	0.557237	16	15	0.237337	0.973088
K00942	CTV05.N.v.ST	Resistant	-0.306901	0.370605	16	15	0.421502	0.973088
K00943	CTV05.N.v.ST	Resistant	-0.469811	0.467376	16	14	0.331854	0.973088
K00945	CTV05.N.v.ST	Resistant	-0.847065	0.56682	16	13	0.157262	0.973088
K00946	CTV05.N.v.ST	Resistant	-0.219777	0.271732	16	2	0.432161	0.973088
K00948	CTV05.N.v.ST	Resistant	0.174527	0.168983	16	16	0.319205	0.973088
K00950	CTV05.N.v.ST	Resistant	-0.711189	0.577044	16	8	0.238071	0.973088
K00963	CTV05.N.v.ST	Resistant	0.290292	0.385755	16	15	0.464199	0.973088
K00973	CTV05.N.v.ST	Resistant	0.344163	0.361436	16	5	0.357142	0.973088
K00975	CTV05.N.v.ST	Resistant	-0.55234	0.341348	16	14	0.12794	0.973088
K00980	CTV05.N.v.ST	Resistant	-1.13391	0.457387	16	14	0.0265148	0.973088
K00989	CTV05.N.v.ST	Resistant	0.433873	0.514267	16	4	0.413036	0.973088
K00991	CTV05.N.v.ST	Resistant	-0.205569	0.250926	16	2	0.426375	0.973088
K00997	CTV05.N.v.ST	Resistant	-1.15873	0.599321	16	12	0.0736681	0.973088
K01005	CTV05.N.v.ST	Resistant	0.433002	0.462098	16	15	0.364625	0.973088
K01006	CTV05.N.v.ST	Resistant	0.702392	0.527624	16	6	0.204384	0.973088
K01007	CTV05.N.v.ST	Resistant	-0.978497	0.733575	16	8	0.203539	0.973088
K01026	CTV05.N.v.ST	Resistant	-0.279581	0.365406	16	2	0.456903	0.973088
K01043	CTV05.N.v.ST	Resistant	-1.20989	0.610735	16	7	0.0675802	0.973088
K01056	CTV05.N.v.ST	Resistant	-0.623647	0.688428	16	15	0.380316	0.973088
K01057	CTV05.N.v.ST	Resistant	-0.672305	0.462764	16	5	0.168323	0.973088
K01071	CTV05.N.v.ST	Resistant	-1.05051	0.520802	16	13	0.0632807	0.973088
K01079	CTV05.N.v.ST	Resistant	-0.424177	0.332751	16	4	0.223147	0.973088
K01081	CTV05.N.v.ST	Resistant	0.931707	0.679734	16	11	0.192047	0.973088
K01119	CTV05.N.v.ST	Resistant	1.19777	0.824522	16	9	0.168356	0.973088
K01152	CTV05.N.v.ST	Resistant	-0.218577	0.269946	16	2	0.431656	0.973088
K01153	CTV05.N.v.ST	Resistant	-0.423001	0.288446	16	16	0.164617	0.973088
K01157	CTV05.N.v.ST	Resistant	-0.434275	0.564233	16	8	0.454285	0.973088
K01181	CTV05.N.v.ST	Resistant	-0.925168	0.688568	16	9	0.200448	0.973088
K01185	CTV05.N.v.ST	Resistant	0.55362	0.352248	16	16	0.138346	0.973088
K01186	CTV05.N.v.ST	Resistant	0.803199	0.86043	16	8	0.366391	0.973088
K01188	CTV05.N.v.ST	Resistant	0.499647	0.344862	16	2	0.169412	0.973088
K01195	CTV05.N.v.ST	Resistant	-0.552519	0.439922	16	4	0.229691	0.973088
K01206	CTV05.N.v.ST	Resistant	-0.596915	0.399724	16	5	0.157546	0.973088
K01207	CTV05.N.v.ST	Resistant	-0.72151	0.550193	16	5	0.210831	0.973088
K01215	CTV05.N.v.ST	Resistant	-0.43613	0.334468	16	15	0.213283	0.973088
K01232	CTV05.N.v.ST	Resistant	-0.579503	0.368675	16	15	0.138305	0.973088
K01238	CTV05.N.v.ST	Resistant	1.03328	0.800327	16	12	0.21759	0.973088
K01243	CTV05.N.v.ST	Resistant	-0.794422	0.522699	16	15	0.150808	0.973088
K01250	CTV05.N.v.ST	Resistant	0.619486	0.593322	16	3	0.314135	0.973088
K01256	CTV05.N.v.ST	Resistant	-0.467537	0.263994	16	15	0.0983182	0.973088
K01258	CTV05.N.v.ST	Resistant	0.188552	0.222914	16	16	0.411861	0.973088
K01259	CTV05.N.v.ST	Resistant	-0.383636	0.289134	16	16	0.205795	0.973088
K01262	CTV05.N.v.ST	Resistant	0.7734	0.532429	16	14	0.168381	0.973088
K01263	CTV05.N.v.ST	Resistant	0.522189	0.269499	16	3	0.0731079	0.973088
K01269	CTV05.N.v.ST	Resistant	0.717081	0.543228	16	5	0.208	0.973088
K01278	CTV05.N.v.ST	Resistant	-0.22772	0.283674	16	2	0.435534	0.973088
K01286	CTV05.N.v.ST	Resistant	0.902712	0.886081	16	9	0.325596	0.973088
K01297	CTV05.N.v.ST	Resistant	-0.653458	0.611002	16	9	0.302944	0.973088
K01304	CTV05.N.v.ST	Resistant	-0.915132	0.64906	16	13	0.180387	0.973088
K01338	CTV05.N.v.ST	Resistant	1.05024	0.577011	16	4	0.0901784	0.973088
K01358	CTV05.N.v.ST	Resistant	-0.463694	0.576393	16	14	0.434572	0.973088
K01362	CTV05.N.v.ST	Resistant	-0.502999	0.311704	16	16	0.128897	0.973088
K01423	CTV05.N.v.ST	Resistant	1.27948	0.773027	16	12	0.120128	0.973088
K01424	CTV05.N.v.ST	Resistant	0.6937	0.334385	16	4	0.0569469	0.973088
K01426	CTV05.N.v.ST	Resistant	0.594564	0.65566	16	13	0.379847	0.973088
K01439	CTV05.N.v.ST	Resistant	0.858657	0.596113	16	15	0.171735	0.973088
K01446	CTV05.N.v.ST	Resistant	1.55954	0.77148	16	10	0.0627755	0.973088
K01448	CTV05.N.v.ST	Resistant	0.170244	0.200492	16	2	0.410095	0.973088
K01462	CTV05.N.v.ST	Resistant	-0.85923	0.59596	16	12	0.171365	0.973088
K01463	CTV05.N.v.ST	Resistant	0.414741	0.510872	16	15	0.430477	0.973088
K01465	CTV05.N.v.ST	Resistant	0.340579	0.439974	16	15	0.451753	0.973088
K01466	CTV05.N.v.ST	Resistant	0.449101	0.528522	16	6	0.409771	0.973088
K01467	CTV05.N.v.ST	Resistant	-0.755727	0.457801	16	15	0.12103	0.973088
K01485	CTV05.N.v.ST	Resistant	-0.683628	0.401506	16	15	0.11072	0.973088
K01487	CTV05.N.v.ST	Resistant	-0.509368	0.626256	16	14	0.429631	0.973088
K01488	CTV05.N.v.ST	Resistant	0.764058	0.627039	16	7	0.243163	0.973088
K01489	CTV05.N.v.ST	Resistant	0.454754	0.479318	16	6	0.358837	0.973088
K01493	CTV05.N.v.ST	Resistant	-0.993449	0.651989	16	14	0.149845	0.973088
K01495	CTV05.N.v.ST	Resistant	-0.831914	0.580853	16	13	0.174027	0.973088
K01500	CTV05.N.v.ST	Resistant	-0.327133	0.310771	16	3	0.310331	0.973088
K01509	CTV05.N.v.ST	Resistant	-0.198209	0.240478	16	2	0.423629	0.973088
K01520	CTV05.N.v.ST	Resistant	0.362695	0.376778	16	15	0.352069	0.973088
K01531	CTV05.N.v.ST	Resistant	-0.243633	0.288996	16	16	0.413382	0.973088
K01535	CTV05.N.v.ST	Resistant	-0.782554	0.526832	16	15	0.159606	0.973088
K01582	CTV05.N.v.ST	Resistant	0.433193	0.313135	16	2	0.188204	0.973088
K01586	CTV05.N.v.ST	Resistant	0.542088	0.502885	16	5	0.299277	0.973088
K01607	CTV05.N.v.ST	Resistant	0.420126	0.407159	16	6	0.31964	0.973088
K01620	CTV05.N.v.ST	Resistant	-0.210634	0.258254	16	2	0.428382	0.973088
K01625	CTV05.N.v.ST	Resistant	0.371264	0.329105	16	5	0.278239	0.973088
K01626	CTV05.N.v.ST	Resistant	0.878537	0.622982	16	9	0.180307	0.973088
K01633	CTV05.N.v.ST	Resistant	0.628335	0.614651	16	10	0.323997	0.973088
K01641	CTV05.N.v.ST	Resistant	-0.520052	0.41366	16	14	0.229252	0.973088
K01644	CTV05.N.v.ST	Resistant	0.896138	0.469932	16	7	0.0772589	0.973088
K01646	CTV05.N.v.ST	Resistant	0.371264	0.329105	16	5	0.278239	0.973088
K01649	CTV05.N.v.ST	Resistant	-0.17461	0.208958	16	2	0.417401	0.973088
K01652	CTV05.N.v.ST	Resistant	1.7251	0.689719	16	11	0.0254093	0.973088
K01657	CTV05.N.v.ST	Resistant	-0.22772	0.283674	16	2	0.435534	0.973088
K01667	CTV05.N.v.ST	Resistant	0.183192	0.205235	16	2	0.387158	0.973088
K01673	CTV05.N.v.ST	Resistant	-1.02143	0.449676	16	8	0.0394229	0.973088
K01679	CTV05.N.v.ST	Resistant	-0.430264	0.553717	16	7	0.450063	0.973088
K01681	CTV05.N.v.ST	Resistant	-0.22772	0.283674	16	2	0.435534	0.973088
K01696	CTV05.N.v.ST	Resistant	-0.658841	0.528902	16	4	0.233328	0.973088
K01733	CTV05.N.v.ST	Resistant	0.969698	0.627018	16	13	0.14428	0.973088
K01735	CTV05.N.v.ST	Resistant	0.183192	0.205235	16	2	0.387158	0.973088
K01736	CTV05.N.v.ST	Resistant	0.639199	0.776389	16	8	0.424142	0.973088
K01738	CTV05.N.v.ST	Resistant	0.55086	0.595509	16	7	0.370624	0.973088
K01750	CTV05.N.v.ST	Resistant	0.619682	0.376448	16	3	0.121992	0.973088
K01751	CTV05.N.v.ST	Resistant	0.930471	0.343149	16	2	0.01687	0.973088
K01754	CTV05.N.v.ST	Resistant	-0.22772	0.283674	16	2	0.435534	0.973088
K01756	CTV05.N.v.ST	Resistant	-0.32602	0.399784	16	15	0.428449	0.973088
K01775	CTV05.N.v.ST	Resistant	0.33574	0.426395	16	15	0.444179	0.973088
K01776	CTV05.N.v.ST	Resistant	-0.40321	0.431944	16	15	0.366394	0.973088
K01778	CTV05.N.v.ST	Resistant	0.767297	0.407479	16	4	0.080641	0.973088
K01784	CTV05.N.v.ST	Resistant	-0.243261	0.269268	16	16	0.381588	0.973088
K01785	CTV05.N.v.ST	Resistant	0.407312	0.39994	16	15	0.32575	0.973088
K01790	CTV05.N.v.ST	Resistant	1.38079	0.5384	16	5	0.0224713	0.973088
K01795	CTV05.N.v.ST	Resistant	0.316486	0.259805	16	2	0.243291	0.973088
K01802	CTV05.N.v.ST	Resistant	0.671271	0.668806	16	8	0.332564	0.973088
K01803	CTV05.N.v.ST	Resistant	-0.326087	0.405254	16	15	0.434474	0.973088
K01807	CTV05.N.v.ST	Resistant	0.480554	0.46082	16	15	0.314703	0.973088
K01808	CTV05.N.v.ST	Resistant	0.732478	0.321492	16	3	0.0389123	0.973088
K01810	CTV05.N.v.ST	Resistant	-0.702025	0.585527	16	14	0.250444	0.973088
K01812	CTV05.N.v.ST	Resistant	-0.210634	0.258254	16	2	0.428382	0.973088
K01817	CTV05.N.v.ST	Resistant	-0.405066	0.312787	16	4	0.216262	0.973088
K01819	CTV05.N.v.ST	Resistant	0.493913	0.605898	16	12	0.428623	0.973088
K01821	CTV05.N.v.ST	Resistant	-0.169112	0.202152	16	2	0.416894	0.973088
K01835	CTV05.N.v.ST	Resistant	-1.05345	0.542171	16	14	0.0723995	0.973088
K01838	CTV05.N.v.ST	Resistant	-0.768644	0.620674	16	14	0.235931	0.973088
K01858	CTV05.N.v.ST	Resistant	0.53919	0.598179	16	8	0.382629	0.973088
K01868	CTV05.N.v.ST	Resistant	0.436398	0.430872	16	15	0.328329	0.973088
K01870	CTV05.N.v.ST	Resistant	-0.626326	0.272452	16	16	0.0374316	0.973088
K01873	CTV05.N.v.ST	Resistant	-0.49511	0.522832	16	15	0.35971	0.973088
K01874	CTV05.N.v.ST	Resistant	0.622481	0.458948	16	15	0.196469	0.973088
K01876	CTV05.N.v.ST	Resistant	-0.311448	0.334287	16	16	0.367292	0.973088
K01881	CTV05.N.v.ST	Resistant	-0.469204	0.466902	16	15	0.331984	0.973088
K01883	CTV05.N.v.ST	Resistant	-0.268967	0.220809	16	16	0.243318	0.973088
K01889	CTV05.N.v.ST	Resistant	0.336686	0.382558	16	16	0.393668	0.973088
K01892	CTV05.N.v.ST	Resistant	0.281256	0.379548	16	15	0.470924	0.973088
K01895	CTV05.N.v.ST	Resistant	0.316486	0.259805	16	2	0.243291	0.973088
K01915	CTV05.N.v.ST	Resistant	0.244472	0.330612	16	16	0.471849	0.973088
K01916	CTV05.N.v.ST	Resistant	-0.338209	0.430239	16	14	0.444914	0.973088
K01921	CTV05.N.v.ST	Resistant	-0.568798	0.407961	16	14	0.184977	0.973088
K01923	CTV05.N.v.ST	Resistant	0.645946	0.640641	16	8	0.33043	0.973088
K01924	CTV05.N.v.ST	Resistant	-0.536677	0.32592	16	16	0.121884	0.973088
K01928	CTV05.N.v.ST	Resistant	0.59864	0.272271	16	16	0.0452106	0.973088
K01929	CTV05.N.v.ST	Resistant	0.375234	0.41551	16	15	0.381765	0.973088
K01934	CTV05.N.v.ST	Resistant	-0.736212	0.499645	16	13	0.162751	0.973088
K01937	CTV05.N.v.ST	Resistant	-0.320864	0.202689	16	16	0.135736	0.973088
K01945	CTV05.N.v.ST	Resistant	0.558539	0.66532	16	8	0.415292	0.973088
K01951	CTV05.N.v.ST	Resistant	-0.433261	0.253576	16	16	0.10959	0.973088
K01952	CTV05.N.v.ST	Resistant	0.931123	0.779151	16	13	0.25192	0.973088
K01955	CTV05.N.v.ST	Resistant	-0.618823	0.304705	16	16	0.0617046	0.973088
K01956	CTV05.N.v.ST	Resistant	-0.308636	0.274862	16	15	0.280379	0.973088
K01989	CTV05.N.v.ST	Resistant	-1.13359	0.491353	16	13	0.0368527	0.973088
K01990	CTV05.N.v.ST	Resistant	-0.563192	0.424496	16	16	0.205832	0.973088
K01992	CTV05.N.v.ST	Resistant	-0.3885	0.247531	16	16	0.13885	0.973088
K01995	CTV05.N.v.ST	Resistant	-0.210634	0.258254	16	2	0.428382	0.973088
K01997	CTV05.N.v.ST	Resistant	-0.210634	0.258254	16	2	0.428382	0.973088
K01999	CTV05.N.v.ST	Resistant	-0.516109	0.574079	16	3	0.383844	0.973088
K02000	CTV05.N.v.ST	Resistant	0.330824	0.266145	16	2	0.234275	0.973088
K02005	CTV05.N.v.ST	Resistant	0.184584	0.205752	16	2	0.384824	0.973088
K02006	CTV05.N.v.ST	Resistant	-0.188669	0.251359	16	16	0.465324	0.973088
K02012	CTV05.N.v.ST	Resistant	-0.517933	0.417094	16	4	0.234725	0.973088
K02013	CTV05.N.v.ST	Resistant	0.316486	0.259805	16	2	0.243291	0.973088
K02015	CTV05.N.v.ST	Resistant	1.13454	0.512517	16	5	0.0439585	0.973088
K02016	CTV05.N.v.ST	Resistant	1.00128	0.617945	16	5	0.127457	0.973088
K02018	CTV05.N.v.ST	Resistant	0.394163	0.385847	16	3	0.324322	0.973088
K02025	CTV05.N.v.ST	Resistant	0.434592	0.574777	16	15	0.46212	0.973088
K02028	CTV05.N.v.ST	Resistant	-0.552473	0.381975	16	15	0.170092	0.973088
K02030	CTV05.N.v.ST	Resistant	-0.332745	0.245633	16	16	0.19699	0.973088
K02031	CTV05.N.v.ST	Resistant	0.511121	0.45217	16	15	0.277313	0.973088
K02032	CTV05.N.v.ST	Resistant	0.593388	0.584915	16	15	0.327564	0.973088
K02034	CTV05.N.v.ST	Resistant	0.564854	0.473435	16	15	0.25266	0.973088
K02035	CTV05.N.v.ST	Resistant	0.291562	0.313566	16	16	0.368217	0.973088
K02036	CTV05.N.v.ST	Resistant	-0.433519	0.374158	16	15	0.265981	0.973088
K02037	CTV05.N.v.ST	Resistant	-0.234517	0.256697	16	16	0.376397	0.973088
K02038	CTV05.N.v.ST	Resistant	-0.28237	0.366169	16	15	0.453439	0.973088
K02044	CTV05.N.v.ST	Resistant	0.876669	1.08893	16	9	0.434238	0.973088
K02050	CTV05.N.v.ST	Resistant	1.53562	0.955374	16	11	0.130289	0.973088
K02052	CTV05.N.v.ST	Resistant	0.51083	0.494714	16	5	0.319311	0.973088
K02053	CTV05.N.v.ST	Resistant	0.322129	0.432175	16	4	0.46838	0.973088
K02054	CTV05.N.v.ST	Resistant	0.839728	0.541719	16	6	0.143419	0.973088
K02055	CTV05.N.v.ST	Resistant	0.322129	0.432175	16	4	0.46838	0.973088
K02057	CTV05.N.v.ST	Resistant	-0.622435	0.263607	16	15	0.0332441	0.973088
K02058	CTV05.N.v.ST	Resistant	0.316486	0.259805	16	2	0.243291	0.973088
K02072	CTV05.N.v.ST	Resistant	0.321892	0.435937	16	15	0.472474	0.973088
K02073	CTV05.N.v.ST	Resistant	-0.272517	0.30326	16	16	0.384048	0.973088
K02075	CTV05.N.v.ST	Resistant	-0.457622	0.515867	16	14	0.390013	0.973088
K02077	CTV05.N.v.ST	Resistant	-0.339397	0.386976	16	16	0.395261	0.973088
K02086	CTV05.N.v.ST	Resistant	1.39798	0.538485	16	13	0.0211358	0.973088
K02099	CTV05.N.v.ST	Resistant	0.687009	0.471801	16	5	0.167412	0.973088
K02108	CTV05.N.v.ST	Resistant	-0.319259	0.407379	16	14	0.446278	0.973088
K02110	CTV05.N.v.ST	Resistant	-0.536294	0.543657	16	7	0.340652	0.973088
K02111	CTV05.N.v.ST	Resistant	0.503888	0.352635	16	16	0.174958	0.973088
K02115	CTV05.N.v.ST	Resistant	-0.599728	0.441444	16	14	0.195775	0.973088
K02118	CTV05.N.v.ST	Resistant	0.183192	0.205235	16	2	0.387158	0.973088
K02120	CTV05.N.v.ST	Resistant	0.601192	0.337852	16	4	0.0968744	0.973088
K02123	CTV05.N.v.ST	Resistant	0.66965	0.375705	16	3	0.0963781	0.973088
K02124	CTV05.N.v.ST	Resistant	0.249647	0.23131	16	2	0.298709	0.973088
K02221	CTV05.N.v.ST	Resistant	-0.385234	0.374054	16	3	0.320528	0.973088
K02240	CTV05.N.v.ST	Resistant	-0.636314	0.480898	16	15	0.206981	0.973088
K02243	CTV05.N.v.ST	Resistant	-0.491567	0.476473	16	15	0.319717	0.973088
K02244	CTV05.N.v.ST	Resistant	-0.619685	0.667687	16	13	0.369078	0.973088
K02245	CTV05.N.v.ST	Resistant	-0.653051	0.571773	16	12	0.272549	0.973088
K02246	CTV05.N.v.ST	Resistant	-1.02082	0.52179	16	10	0.0706714	0.973088
K02313	CTV05.N.v.ST	Resistant	-0.340332	0.230189	16	16	0.161422	0.973088
K02315	CTV05.N.v.ST	Resistant	1.04215	0.835111	16	5	0.232532	0.973088
K02316	CTV05.N.v.ST	Resistant	0.457172	0.317468	16	15	0.171838	0.973088
K02335	CTV05.N.v.ST	Resistant	0.539995	0.324107	16	16	0.117901	0.973088
K02337	CTV05.N.v.ST	Resistant	0.391317	0.462791	16	15	0.412018	0.973088
K02340	CTV05.N.v.ST	Resistant	-0.463555	0.336525	16	16	0.189989	0.973088
K02341	CTV05.N.v.ST	Resistant	-0.652456	0.452222	16	15	0.171083	0.973088
K02342	CTV05.N.v.ST	Resistant	-0.420316	0.425343	16	15	0.339835	0.973088
K02343	CTV05.N.v.ST	Resistant	0.312002	0.372382	16	15	0.416187	0.973088
K02348	CTV05.N.v.ST	Resistant	-0.47778	0.557205	16	3	0.405631	0.973088
K02356	CTV05.N.v.ST	Resistant	-0.399277	0.440924	16	14	0.380497	0.973088
K02357	CTV05.N.v.ST	Resistant	0.781562	0.391207	16	15	0.0655479	0.973088
K02358	CTV05.N.v.ST	Resistant	-0.61809	0.199435	16	16	0.00784467	0.973088
K02371	CTV05.N.v.ST	Resistant	0.183192	0.205235	16	2	0.387158	0.973088
K02429	CTV05.N.v.ST	Resistant	0.879078	0.545865	16	8	0.129613	0.973088
K02434	CTV05.N.v.ST	Resistant	0.364895	0.372538	16	15	0.343965	0.973088
K02435	CTV05.N.v.ST	Resistant	-0.736787	0.554176	16	12	0.204935	0.973088
K02440	CTV05.N.v.ST	Resistant	-0.384494	0.474242	16	14	0.431074	0.973088
K02445	CTV05.N.v.ST	Resistant	0.344806	0.376931	16	3	0.375798	0.973088
K02453	CTV05.N.v.ST	Resistant	0.249647	0.23131	16	2	0.298709	0.973088
K02454	CTV05.N.v.ST	Resistant	0.522189	0.269499	16	3	0.0731079	0.973088
K02477	CTV05.N.v.ST	Resistant	-0.198209	0.240478	16	2	0.423629	0.973088
K02478	CTV05.N.v.ST	Resistant	0.318901	0.365603	16	3	0.397781	0.973088
K02479	CTV05.N.v.ST	Resistant	-0.534769	0.671596	16	12	0.439172	0.973088
K02483	CTV05.N.v.ST	Resistant	-0.380261	0.273269	16	16	0.185782	0.973088
K02493	CTV05.N.v.ST	Resistant	-0.548237	0.404938	16	14	0.197228	0.973088
K02495	CTV05.N.v.ST	Resistant	0.718861	0.720049	16	11	0.335053	0.973088
K02518	CTV05.N.v.ST	Resistant	-0.502785	0.473505	16	7	0.306284	0.973088
K02526	CTV05.N.v.ST	Resistant	-0.19331	0.233668	16	2	0.421954	0.973088
K02528	CTV05.N.v.ST	Resistant	-0.428489	0.446156	16	15	0.353147	0.973088
K02530	CTV05.N.v.ST	Resistant	0.669809	0.766862	16	12	0.397157	0.973088
K02538	CTV05.N.v.ST	Resistant	0.183192	0.205235	16	2	0.387158	0.973088
K02548	CTV05.N.v.ST	Resistant	0.809532	0.759172	16	11	0.304317	0.973088
K02551	CTV05.N.v.ST	Resistant	0.249647	0.23131	16	2	0.298709	0.973088
K02563	CTV05.N.v.ST	Resistant	-0.574714	0.424432	16	15	0.197166	0.973088
K02564	CTV05.N.v.ST	Resistant	-1.04094	0.406815	16	15	0.0227283	0.973088
K02587	CTV05.N.v.ST	Resistant	-0.219777	0.271732	16	2	0.432161	0.973088
K02600	CTV05.N.v.ST	Resistant	0.31737	0.287573	16	15	0.288368	0.973088
K02601	CTV05.N.v.ST	Resistant	-0.840107	0.503566	16	13	0.117455	0.973088
K02619	CTV05.N.v.ST	Resistant	-0.219777	0.271732	16	2	0.432161	0.973088
K02621	CTV05.N.v.ST	Resistant	0.341644	0.460707	16	16	0.470609	0.973088
K02652	CTV05.N.v.ST	Resistant	0.373697	0.28549	16	2	0.211624	0.973088
K02653	CTV05.N.v.ST	Resistant	-0.219777	0.271732	16	2	0.432161	0.973088
K02654	CTV05.N.v.ST	Resistant	0.401491	0.457459	16	3	0.394943	0.973088
K02687	CTV05.N.v.ST	Resistant	0.923749	0.550496	16	15	0.115515	0.973088
K02747	CTV05.N.v.ST	Resistant	0.499647	0.344862	16	2	0.169412	0.973088
K02750	CTV05.N.v.ST	Resistant	-0.74617	0.396966	16	15	0.0811253	0.973088
K02760	CTV05.N.v.ST	Resistant	0.621265	0.380932	16	5	0.125193	0.973088
K02770	CTV05.N.v.ST	Resistant	0.991925	0.425781	16	15	0.0353048	0.973088
K02775	CTV05.N.v.ST	Resistant	0.512595	0.582115	16	15	0.393415	0.973088
K02777	CTV05.N.v.ST	Resistant	-0.42418	0.549623	16	14	0.453084	0.973088
K02779	CTV05.N.v.ST	Resistant	0.532635	0.662144	16	7	0.434608	0.973088
K02783	CTV05.N.v.ST	Resistant	0.340316	0.270379	16	2	0.228738	0.973088
K02794	CTV05.N.v.ST	Resistant	0.592307	0.563523	16	15	0.311028	0.973088
K02810	CTV05.N.v.ST	Resistant	0.807356	0.783923	16	10	0.320526	0.973088
K02821	CTV05.N.v.ST	Resistant	0.745847	0.588061	16	7	0.225371	0.973088
K02822	CTV05.N.v.ST	Resistant	0.499647	0.344862	16	2	0.169412	0.973088
K02824	CTV05.N.v.ST	Resistant	-0.71009	0.302441	16	15	0.0341018	0.973088
K02836	CTV05.N.v.ST	Resistant	-0.269103	0.260927	16	16	0.319873	0.973088
K02837	CTV05.N.v.ST	Resistant	0.356712	0.372965	16	16	0.355085	0.973088
K02860	CTV05.N.v.ST	Resistant	-1.00392	0.591914	16	11	0.111989	0.973088
K02863	CTV05.N.v.ST	Resistant	1.08134	0.435492	16	15	0.0263151	0.973088
K02864	CTV05.N.v.ST	Resistant	0.699881	0.525286	16	14	0.204017	0.973088
K02874	CTV05.N.v.ST	Resistant	0.675775	0.705119	16	11	0.354128	0.973088
K02876	CTV05.N.v.ST	Resistant	-0.565753	0.670368	16	12	0.412889	0.973088
K02878	CTV05.N.v.ST	Resistant	0.642294	0.552668	16	14	0.264596	0.973088
K02879	CTV05.N.v.ST	Resistant	-0.78328	0.741542	16	11	0.308725	0.973088
K02881	CTV05.N.v.ST	Resistant	-0.641969	0.563151	16	10	0.273432	0.973088
K02884	CTV05.N.v.ST	Resistant	0.69847	0.459341	16	12	0.150622	0.973088
K02886	CTV05.N.v.ST	Resistant	0.579243	0.301985	16	15	0.0757238	0.973088
K02887	CTV05.N.v.ST	Resistant	-1.32671	0.576173	16	12	0.0371644	0.973088
K02888	CTV05.N.v.ST	Resistant	-0.821836	0.485499	16	13	0.112625	0.973088
K02890	CTV05.N.v.ST	Resistant	-0.868321	0.43185	16	13	0.0640256	0.973088
K02906	CTV05.N.v.ST	Resistant	0.604565	0.553268	16	14	0.292966	0.973088
K02909	CTV05.N.v.ST	Resistant	-0.749135	0.50454	16	9	0.159766	0.973088
K02926	CTV05.N.v.ST	Resistant	0.842887	0.49154	16	14	0.108424	0.973088
K02950	CTV05.N.v.ST	Resistant	-0.693314	0.505453	16	12	0.191751	0.973088
K02952	CTV05.N.v.ST	Resistant	0.920556	0.658174	16	13	0.183679	0.973088
K02961	CTV05.N.v.ST	Resistant	0.629954	0.551734	16	11	0.272703	0.973088
K02967	CTV05.N.v.ST	Resistant	-0.558993	0.564592	16	14	0.338938	0.973088
K02982	CTV05.N.v.ST	Resistant	0.661443	0.42875	16	15	0.145195	0.973088
K02986	CTV05.N.v.ST	Resistant	-0.602732	0.520379	16	14	0.266137	0.973088
K02994	CTV05.N.v.ST	Resistant	0.555081	0.500964	16	14	0.286524	0.973088
K03046	CTV05.N.v.ST	Resistant	0.706989	0.260508	16	16	0.0167937	0.973088
K03073	CTV05.N.v.ST	Resistant	-0.17359	0.207678	16	2	0.41727	0.973088
K03076	CTV05.N.v.ST	Resistant	-0.63877	0.364516	16	15	0.101571	0.973088
K03100	CTV05.N.v.ST	Resistant	0.336883	0.441639	16	14	0.458243	0.973088
K03101	CTV05.N.v.ST	Resistant	-0.617716	0.514007	16	14	0.249389	0.973088
K03111	CTV05.N.v.ST	Resistant	-0.787422	0.673363	16	13	0.261772	0.973088
K03118	CTV05.N.v.ST	Resistant	0.249647	0.23131	16	2	0.298709	0.973088
K03147	CTV05.N.v.ST	Resistant	-0.948744	0.574686	16	8	0.121006	0.973088
K03148	CTV05.N.v.ST	Resistant	-0.517933	0.417094	16	4	0.234725	0.973088
K03150	CTV05.N.v.ST	Resistant	-0.219777	0.271732	16	2	0.432161	0.973088
K03151	CTV05.N.v.ST	Resistant	-0.355438	0.381561	16	14	0.367363	0.973088
K03152	CTV05.N.v.ST	Resistant	-0.627323	0.467742	16	13	0.201218	0.973088
K03153	CTV05.N.v.ST	Resistant	-0.427346	0.336026	16	4	0.224177	0.973088
K03169	CTV05.N.v.ST	Resistant	-0.578001	0.756918	16	11	0.457768	0.973088
K03177	CTV05.N.v.ST	Resistant	-0.453434	0.359114	16	14	0.227343	0.973088
K03272	CTV05.N.v.ST	Resistant	-0.219777	0.271732	16	2	0.432161	0.973088
K03282	CTV05.N.v.ST	Resistant	-0.634682	0.709954	16	9	0.386445	0.973088
K03293	CTV05.N.v.ST	Resistant	-0.17577	0.235245	16	16	0.46732	0.973088
K03294	CTV05.N.v.ST	Resistant	-0.394849	0.263681	16	16	0.15648	0.973088
K03295	CTV05.N.v.ST	Resistant	-0.485653	0.42417	16	15	0.271427	0.973088
K03299	CTV05.N.v.ST	Resistant	0.471228	0.407714	16	6	0.267115	0.973088
K03309	CTV05.N.v.ST	Resistant	0.433193	0.313135	16	2	0.188204	0.973088
K03310	CTV05.N.v.ST	Resistant	-0.495396	0.390389	16	4	0.225141	0.973088
K03311	CTV05.N.v.ST	Resistant	-0.869838	0.367754	16	15	0.0329884	0.973088
K03320	CTV05.N.v.ST	Resistant	1.40196	0.594864	16	12	0.0335278	0.973088
K03346	CTV05.N.v.ST	Resistant	0.306471	0.340201	16	16	0.382902	0.973088
K03366	CTV05.N.v.ST	Resistant	-0.642112	0.592018	16	4	0.296416	0.973088
K03386	CTV05.N.v.ST	Resistant	0.357392	0.417374	16	6	0.406257	0.973088
K03387	CTV05.N.v.ST	Resistant	-0.550208	0.639354	16	9	0.403974	0.973088
K03423	CTV05.N.v.ST	Resistant	-0.168538	0.201456	16	2	0.41687	0.973088
K03427	CTV05.N.v.ST	Resistant	-0.668941	0.687737	16	14	0.347224	0.973088
K03437	CTV05.N.v.ST	Resistant	-0.814717	0.358722	16	15	0.039446	0.973088
K03439	CTV05.N.v.ST	Resistant	-0.493784	0.367437	16	14	0.200368	0.973088
K03446	CTV05.N.v.ST	Resistant	-0.267705	0.244285	16	16	0.29163	0.973088
K03458	CTV05.N.v.ST	Resistant	-0.471161	0.333424	16	16	0.179473	0.973088
K03469	CTV05.N.v.ST	Resistant	-0.614084	0.301996	16	15	0.0614203	0.973088
K03470	CTV05.N.v.ST	Resistant	0.389022	0.382796	16	15	0.326745	0.973088
K03478	CTV05.N.v.ST	Resistant	0.68047	0.224283	16	2	0.00892908	0.973088
K03481	CTV05.N.v.ST	Resistant	-1.18195	0.603071	16	14	0.0702247	0.973088
K03483	CTV05.N.v.ST	Resistant	1.65853	0.746463	16	10	0.0432879	0.973088
K03484	CTV05.N.v.ST	Resistant	0.988022	0.93934	16	10	0.310696	0.973088
K03488	CTV05.N.v.ST	Resistant	0.514888	0.617174	16	7	0.418139	0.973088
K03491	CTV05.N.v.ST	Resistant	0.881321	0.586326	16	4	0.155026	0.973088
K03492	CTV05.N.v.ST	Resistant	-0.743364	0.496792	16	14	0.156769	0.973088
K03495	CTV05.N.v.ST	Resistant	-0.302196	0.397285	16	16	0.459485	0.973088
K03496	CTV05.N.v.ST	Resistant	0.567781	0.313345	16	16	0.0914854	0.973088
K03497	CTV05.N.v.ST	Resistant	-0.168172	0.115399	16	16	0.167094	0.973088
K03500	CTV05.N.v.ST	Resistant	-0.575531	0.411744	16	15	0.183932	0.973088
K03501	CTV05.N.v.ST	Resistant	-0.467359	0.453607	16	15	0.320334	0.973088
K03502	CTV05.N.v.ST	Resistant	1.33542	0.781723	16	8	0.109645	0.973088
K03521	CTV05.N.v.ST	Resistant	-0.197626	0.239661	16	2	0.423423	0.973088
K03524	CTV05.N.v.ST	Resistant	1.19798	0.654373	16	8	0.0885046	0.973088
K03526	CTV05.N.v.ST	Resistant	-0.188946	0.22771	16	2	0.420595	0.973088
K03530	CTV05.N.v.ST	Resistant	0.720805	0.486375	16	9	0.160498	0.973088
K03531	CTV05.N.v.ST	Resistant	-0.317568	0.278858	16	15	0.273892	0.973088
K03547	CTV05.N.v.ST	Resistant	0.249647	0.23131	16	2	0.298709	0.973088
K03548	CTV05.N.v.ST	Resistant	-0.601469	0.655422	16	14	0.374325	0.973088
K03550	CTV05.N.v.ST	Resistant	-0.525763	0.369287	16	14	0.176431	0.973088
K03551	CTV05.N.v.ST	Resistant	-0.31986	0.357368	16	15	0.385894	0.973088
K03553	CTV05.N.v.ST	Resistant	-0.579836	0.387831	16	15	0.157093	0.973088
K03565	CTV05.N.v.ST	Resistant	-0.473101	0.431086	16	15	0.290956	0.973088
K03571	CTV05.N.v.ST	Resistant	-1.0724	0.452815	16	14	0.0327983	0.973088
K03574	CTV05.N.v.ST	Resistant	0.929037	0.704566	16	10	0.208469	0.973088
K03575	CTV05.N.v.ST	Resistant	0.771169	0.495328	16	5	0.141809	0.973088
K03588	CTV05.N.v.ST	Resistant	0.885173	0.586237	16	15	0.153299	0.973088
K03590	CTV05.N.v.ST	Resistant	0.67501	0.581789	16	15	0.265358	0.973088
K03593	CTV05.N.v.ST	Resistant	-0.824753	0.588025	16	5	0.182526	0.973088
K03595	CTV05.N.v.ST	Resistant	-0.756758	0.54097	16	13	0.183608	0.973088
K03604	CTV05.N.v.ST	Resistant	-0.188946	0.22771	16	2	0.420595	0.973088
K03624	CTV05.N.v.ST	Resistant	-0.693679	0.41145	16	14	0.113956	0.973088
K03628	CTV05.N.v.ST	Resistant	0.709577	0.608162	16	11	0.262798	0.973088
K03634	CTV05.N.v.ST	Resistant	-0.197626	0.239661	16	2	0.423423	0.973088
K03647	CTV05.N.v.ST	Resistant	-0.543515	0.549234	16	13	0.339172	0.973088
K03650	CTV05.N.v.ST	Resistant	0.593811	0.496339	16	15	0.251417	0.973088
K03664	CTV05.N.v.ST	Resistant	-1.06454	0.392284	16	14	0.0167999	0.973088
K03667	CTV05.N.v.ST	Resistant	-0.596704	0.44161	16	15	0.198064	0.973088
K03684	CTV05.N.v.ST	Resistant	0.536746	0.691146	16	9	0.450316	0.973088
K03685	CTV05.N.v.ST	Resistant	-1.04992	0.6459	16	13	0.126346	0.973088
K03686	CTV05.N.v.ST	Resistant	0.406969	0.486491	16	15	0.416902	0.973088
K03695	CTV05.N.v.ST	Resistant	1.14941	0.675695	16	12	0.111024	0.973088
K03696	CTV05.N.v.ST	Resistant	0.32402	0.425214	16	15	0.458696	0.973088
K03697	CTV05.N.v.ST	Resistant	-0.403449	0.417855	16	16	0.350667	0.973088
K03698	CTV05.N.v.ST	Resistant	0.459829	0.443094	16	15	0.31697	0.973088
K03702	CTV05.N.v.ST	Resistant	0.446896	0.346835	16	16	0.21846	0.973088
K03704	CTV05.N.v.ST	Resistant	-0.647679	0.511095	16	8	0.225745	0.973088
K03708	CTV05.N.v.ST	Resistant	0.249647	0.23131	16	2	0.298709	0.973088
K03710	CTV05.N.v.ST	Resistant	0.400453	0.409574	16	15	0.344801	0.973088
K03718	CTV05.N.v.ST	Resistant	-0.170983	0.204442	16	2	0.41701	0.973088
K03719	CTV05.N.v.ST	Resistant	0.392002	0.469409	16	4	0.417687	0.973088
K03723	CTV05.N.v.ST	Resistant	-0.357129	0.144296	16	16	0.0267273	0.973088
K03724	CTV05.N.v.ST	Resistant	0.617478	0.515087	16	3	0.25051	0.973088
K03734	CTV05.N.v.ST	Resistant	0.482061	0.639681	16	15	0.463578	0.973088
K03744	CTV05.N.v.ST	Resistant	-0.421608	0.362243	16	16	0.263925	0.973088
K03785	CTV05.N.v.ST	Resistant	-0.599259	0.587289	16	13	0.324857	0.973088
K03786	CTV05.N.v.ST	Resistant	-0.190689	0.230077	16	2	0.421121	0.973088
K03789	CTV05.N.v.ST	Resistant	-1.18739	0.483067	16	14	0.0276144	0.973088
K03799	CTV05.N.v.ST	Resistant	-0.61624	0.361031	16	15	0.109914	0.973088
K03800	CTV05.N.v.ST	Resistant	0.316486	0.259805	16	2	0.243291	0.973088
K03816	CTV05.N.v.ST	Resistant	-0.390526	0.436021	16	14	0.385576	0.973088
K03885	CTV05.N.v.ST	Resistant	0.897671	0.599493	16	5	0.156497	0.973088
K03924	CTV05.N.v.ST	Resistant	0.972585	0.701447	16	7	0.187266	0.973088
K03925	CTV05.N.v.ST	Resistant	-0.784988	0.365861	16	13	0.0499251	0.973088
K03977	CTV05.N.v.ST	Resistant	0.384365	0.452181	16	15	0.409613	0.973088
K03979	CTV05.N.v.ST	Resistant	-0.684756	0.31358	16	15	0.0465002	0.973088
K04042	CTV05.N.v.ST	Resistant	-0.243396	0.141471	16	16	0.107364	0.973088
K04043	CTV05.N.v.ST	Resistant	0.516643	0.359611	16	15	0.172781	0.973088
K04066	CTV05.N.v.ST	Resistant	0.226498	0.225351	16	16	0.331911	0.973088
K04067	CTV05.N.v.ST	Resistant	0.751894	0.599844	16	6	0.230559	0.973088
K04068	CTV05.N.v.ST	Resistant	-0.671146	0.389092	16	13	0.106542	0.973088
K04069	CTV05.N.v.ST	Resistant	-0.779423	0.548721	16	8	0.177368	0.973088
K04075	CTV05.N.v.ST	Resistant	-0.333368	0.157189	16	16	0.0522784	0.973088
K04086	CTV05.N.v.ST	Resistant	-0.198209	0.240478	16	2	0.423629	0.973088
K04092	CTV05.N.v.ST	Resistant	-0.329578	0.312954	16	3	0.310123	0.973088
K04094	CTV05.N.v.ST	Resistant	-0.765926	0.648344	16	13	0.257141	0.973088
K04096	CTV05.N.v.ST	Resistant	-0.507395	0.479354	16	14	0.307751	0.973088
K04485	CTV05.N.v.ST	Resistant	-0.415687	0.530456	16	15	0.446307	0.973088
K04487	CTV05.N.v.ST	Resistant	-0.519619	0.469889	16	15	0.28744	0.973088
K04517	CTV05.N.v.ST	Resistant	1.08469	0.68382	16	9	0.135011	0.973088
K04567	CTV05.N.v.ST	Resistant	0.370872	0.400358	16	16	0.369957	0.973088
K04655	CTV05.N.v.ST	Resistant	-0.219777	0.271732	16	2	0.432161	0.973088
K04753	CTV05.N.v.ST	Resistant	-0.526603	0.700839	16	6	0.464863	0.973088
K04759	CTV05.N.v.ST	Resistant	0.310957	0.373085	16	3	0.41857	0.973088
K04761	CTV05.N.v.ST	Resistant	0.705169	0.872919	16	12	0.432702	0.973088
K04773	CTV05.N.v.ST	Resistant	-0.227849	0.283868	16	2	0.435588	0.973088
K05275	CTV05.N.v.ST	Resistant	0.601068	0.652425	16	8	0.372506	0.973088
K05311	CTV05.N.v.ST	Resistant	-0.689273	0.497089	16	15	0.187243	0.973088
K05364	CTV05.N.v.ST	Resistant	-0.808882	0.683645	16	9	0.256437	0.973088
K05499	CTV05.N.v.ST	Resistant	-0.468164	0.631841	16	8	0.470968	0.973088
K05515	CTV05.N.v.ST	Resistant	-0.51404	0.556528	16	7	0.371312	0.973088
K05524	CTV05.N.v.ST	Resistant	-0.227849	0.283868	16	2	0.435588	0.973088
K05540	CTV05.N.v.ST	Resistant	0.720771	0.422967	16	15	0.110449	0.973088
K05592	CTV05.N.v.ST	Resistant	0.283989	0.315632	16	16	0.38347	0.973088
K05808	CTV05.N.v.ST	Resistant	0.549875	0.471972	16	14	0.263463	0.973088
K05810	CTV05.N.v.ST	Resistant	-0.544721	0.573761	16	9	0.358526	0.973088
K05820	CTV05.N.v.ST	Resistant	0.249647	0.23131	16	2	0.298709	0.973088
K05832	CTV05.N.v.ST	Resistant	-0.734892	0.710398	16	12	0.318452	0.973088
K05838	CTV05.N.v.ST	Resistant	0.832447	0.652275	16	6	0.222644	0.973088
K05878	CTV05.N.v.ST	Resistant	-0.4661	0.390517	16	15	0.252488	0.973088
K05885	CTV05.N.v.ST	Resistant	0.435665	0.586453	16	7	0.469837	0.973088
K05905	CTV05.N.v.ST	Resistant	-0.219777	0.271732	16	2	0.432161	0.973088
K05910	CTV05.N.v.ST	Resistant	1.19086	0.758575	16	7	0.138767	0.973088
K05936	CTV05.N.v.ST	Resistant	-0.219777	0.271732	16	2	0.432161	0.973088
K05968	CTV05.N.v.ST	Resistant	0.62405	0.200051	16	2	0.00753552	0.973088
K05989	CTV05.N.v.ST	Resistant	0.617479	0.447889	16	5	0.189637	0.973088
K06020	CTV05.N.v.ST	Resistant	-0.325112	0.420827	16	6	0.452632	0.973088
K06023	CTV05.N.v.ST	Resistant	0.431644	0.405222	16	15	0.304811	0.973088
K06024	CTV05.N.v.ST	Resistant	-0.606421	0.520643	16	13	0.263583	0.973088
K06131	CTV05.N.v.ST	Resistant	0.574046	0.406582	16	16	0.179824	0.973088
K06147	CTV05.N.v.ST	Resistant	0.34334	0.191959	16	16	0.0953308	0.973088
K06158	CTV05.N.v.ST	Resistant	0.35061	0.23432	16	16	0.15678	0.973088
K06168	CTV05.N.v.ST	Resistant	-0.364164	0.348176	16	3	0.313321	0.973088
K06173	CTV05.N.v.ST	Resistant	-0.827889	0.775593	16	12	0.303841	0.973088
K06187	CTV05.N.v.ST	Resistant	-0.442376	0.582153	16	14	0.459923	0.973088
K06188	CTV05.N.v.ST	Resistant	0.712453	0.583087	16	9	0.241934	0.973088
K06189	CTV05.N.v.ST	Resistant	0.757758	0.558503	16	6	0.196331	0.973088
K06198	CTV05.N.v.ST	Resistant	-1.12433	0.793964	16	13	0.178609	0.973088
K06207	CTV05.N.v.ST	Resistant	-0.295395	0.325056	16	16	0.378861	0.973088
K06217	CTV05.N.v.ST	Resistant	-0.856215	0.448024	16	15	0.0766865	0.973088
K06223	CTV05.N.v.ST	Resistant	0.538585	0.677246	16	6	0.439739	0.973088
K06237	CTV05.N.v.ST	Resistant	1.0411	0.723176	16	6	0.17196	0.973088
K06286	CTV05.N.v.ST	Resistant	-0.672394	0.604239	16	15	0.28454	0.973088
K06409	CTV05.N.v.ST	Resistant	-0.188818	0.227537	16	2	0.420557	0.973088
K06442	CTV05.N.v.ST	Resistant	-0.941043	0.381734	16	15	0.0272362	0.973088
K06726	CTV05.N.v.ST	Resistant	-0.649788	0.438091	16	5	0.160174	0.973088
K06871	CTV05.N.v.ST	Resistant	0.587241	0.414704	16	5	0.178624	0.973088
K06881	CTV05.N.v.ST	Resistant	-1.02862	0.650556	16	14	0.13617	0.973088
K06896	CTV05.N.v.ST	Resistant	0.330824	0.266145	16	2	0.234275	0.973088
K06902	CTV05.N.v.ST	Resistant	-0.205569	0.250926	16	2	0.426375	0.973088
K06904	CTV05.N.v.ST	Resistant	1.38409	0.847545	16	10	0.124736	0.973088
K06910	CTV05.N.v.ST	Resistant	1.02567	0.423281	16	7	0.0295289	0.973088
K06925	CTV05.N.v.ST	Resistant	-0.770044	0.598743	16	9	0.219272	0.973088
K06942	CTV05.N.v.ST	Resistant	0.516937	0.43716	16	15	0.256706	0.973088
K06958	CTV05.N.v.ST	Resistant	-0.434734	0.512322	16	14	0.410403	0.973088
K06959	CTV05.N.v.ST	Resistant	1.39533	0.531987	16	6	0.0200637	0.973088
K06960	CTV05.N.v.ST	Resistant	0.491849	0.341101	16	2	0.171313	0.973088
K06967	CTV05.N.v.ST	Resistant	-1.172	0.564926	16	15	0.0569409	0.973088
K06997	CTV05.N.v.ST	Resistant	0.833268	0.645489	16	9	0.217646	0.973088
K06999	CTV05.N.v.ST	Resistant	1.42552	0.463783	16	6	0.00825262	0.973088
K07003	CTV05.N.v.ST	Resistant	-0.425474	0.421423	16	3	0.329813	0.973088
K07006	CTV05.N.v.ST	Resistant	0.21585	0.288457	16	3	0.466668	0.973088
K07009	CTV05.N.v.ST	Resistant	0.598835	0.590877	16	15	0.328033	0.973088
K07011	CTV05.N.v.ST	Resistant	0.523267	0.692075	16	10	0.462132	0.973088
K07015	CTV05.N.v.ST	Resistant	-0.63251	0.509051	16	12	0.234451	0.973088
K07024	CTV05.N.v.ST	Resistant	-0.294886	0.332278	16	16	0.38982	0.973088
K07025	CTV05.N.v.ST	Resistant	0.574443	0.56163	16	15	0.323745	0.973088
K07029	CTV05.N.v.ST	Resistant	0.973234	0.400028	16	15	0.0289803	0.973088
K07033	CTV05.N.v.ST	Resistant	0.413826	0.495027	16	11	0.417214	0.973088
K07042	CTV05.N.v.ST	Resistant	-0.865525	0.581186	16	13	0.158604	0.973088
K07045	CTV05.N.v.ST	Resistant	-0.333443	0.331448	16	3	0.331479	0.973088
K07052	CTV05.N.v.ST	Resistant	-0.738502	0.65677	16	13	0.279734	0.973088
K07053	CTV05.N.v.ST	Resistant	1.04323	0.748421	16	9	0.185076	0.973088
K07076	CTV05.N.v.ST	Resistant	0.358521	0.27858	16	2	0.218981	0.973088
K07088	CTV05.N.v.ST	Resistant	-0.531545	0.60787	16	10	0.396633	0.973088
K07104	CTV05.N.v.ST	Resistant	0.184584	0.205752	16	2	0.384824	0.973088
K07105	CTV05.N.v.ST	Resistant	0.183192	0.205235	16	2	0.387158	0.973088
K07132	CTV05.N.v.ST	Resistant	0.57382	0.381066	16	2	0.154338	0.973088
K07133	CTV05.N.v.ST	Resistant	-0.632143	0.685035	16	16	0.371748	0.973088
K07137	CTV05.N.v.ST	Resistant	-0.276595	0.360567	16	2	0.455758	0.973088
K07146	CTV05.N.v.ST	Resistant	0.279211	0.243679	16	2	0.27108	0.973088
K07150	CTV05.N.v.ST	Resistant	-0.982783	0.616744	16	6	0.133368	0.973088
K07177	CTV05.N.v.ST	Resistant	-0.440532	0.378434	16	15	0.263842	0.973088
K07183	CTV05.N.v.ST	Resistant	0.718856	0.587297	16	6	0.24115	0.973088
K07259	CTV05.N.v.ST	Resistant	1.03575	0.670482	16	12	0.1447	0.973088
K07263	CTV05.N.v.ST	Resistant	-0.491928	0.492454	16	3	0.334781	0.973088
K07304	CTV05.N.v.ST	Resistant	-0.342826	0.462817	16	6	0.471095	0.973088
K07313	CTV05.N.v.ST	Resistant	0.619905	0.274096	16	3	0.0401624	0.973088
K07319	CTV05.N.v.ST	Resistant	0.366539	0.494248	16	3	0.470583	0.973088
K07334	CTV05.N.v.ST	Resistant	-0.169112	0.202152	16	2	0.416894	0.973088
K07339	CTV05.N.v.ST	Resistant	0.235135	0.225395	16	2	0.314531	0.973088
K07341	CTV05.N.v.ST	Resistant	0.673946	0.566366	16	6	0.253856	0.973088
K07404	CTV05.N.v.ST	Resistant	-0.669329	0.629308	16	13	0.305514	0.973088
K07444	CTV05.N.v.ST	Resistant	0.901598	0.453044	16	15	0.0664775	0.973088
K07448	CTV05.N.v.ST	Resistant	0.679921	0.398642	16	5	0.110161	0.973088
K07450	CTV05.N.v.ST	Resistant	-0.688145	0.854209	16	8	0.433948	0.973088
K07456	CTV05.N.v.ST	Resistant	0.41635	0.398479	16	15	0.313799	0.973088
K07458	CTV05.N.v.ST	Resistant	-0.301506	0.288289	16	3	0.313354	0.973088
K07459	CTV05.N.v.ST	Resistant	0.178051	0.203337	16	2	0.395999	0.973088
K07460	CTV05.N.v.ST	Resistant	0.428375	0.518897	16	4	0.422906	0.973088
K07461	CTV05.N.v.ST	Resistant	-0.536265	0.421095	16	14	0.223578	0.973088
K07462	CTV05.N.v.ST	Resistant	-0.491491	0.56354	16	14	0.397838	0.973088
K07473	CTV05.N.v.ST	Resistant	-0.952056	0.550202	16	11	0.105535	0.973088
K07474	CTV05.N.v.ST	Resistant	-0.220755	0.273191	16	2	0.432573	0.973088
K07481	CTV05.N.v.ST	Resistant	-0.518396	0.417648	16	4	0.234917	0.973088
K07484	CTV05.N.v.ST	Resistant	1.43996	0.94473	16	5	0.149725	0.973088
K07486	CTV05.N.v.ST	Resistant	0.836955	0.980077	16	5	0.407498	0.973088
K07498	CTV05.N.v.ST	Resistant	0.844903	0.942658	16	10	0.385246	0.973088
K07503	CTV05.N.v.ST	Resistant	0.99476	0.758015	16	7	0.21052	0.973088
K07507	CTV05.N.v.ST	Resistant	-0.650257	0.428893	16	15	0.151737	0.973088
K07566	CTV05.N.v.ST	Resistant	-0.282166	0.357556	16	14	0.443183	0.973088
K07567	CTV05.N.v.ST	Resistant	0.486556	0.338553	16	2	0.172644	0.973088
K07571	CTV05.N.v.ST	Resistant	0.249647	0.23131	16	2	0.298709	0.973088
K07652	CTV05.N.v.ST	Resistant	-0.816251	0.43018	16	15	0.078585	0.973088
K07670	CTV05.N.v.ST	Resistant	-0.526648	0.591079	16	12	0.387989	0.973088
K07692	CTV05.N.v.ST	Resistant	0.431264	0.420499	16	3	0.322476	0.973088
K07707	CTV05.N.v.ST	Resistant	0.966139	0.521456	16	6	0.085111	0.973088
K07736	CTV05.N.v.ST	Resistant	-0.77734	0.439385	16	6	0.0986381	0.973088
K07738	CTV05.N.v.ST	Resistant	-0.960959	0.468601	16	13	0.0595027	0.973088
K07741	CTV05.N.v.ST	Resistant	-1.12556	0.948975	16	14	0.25533	0.973088
K07742	CTV05.N.v.ST	Resistant	-0.906544	0.597827	16	9	0.15167	0.973088
K07757	CTV05.N.v.ST	Resistant	-0.679841	0.517599	16	5	0.210151	0.973088
K07778	CTV05.N.v.ST	Resistant	-0.569495	0.712231	16	7	0.437304	0.973088
K07816	CTV05.N.v.ST	Resistant	-0.642554	0.379687	16	13	0.11271	0.973088
K07862	CTV05.N.v.ST	Resistant	1.52781	0.5969	16	8	0.0226923	0.973088
K07979	CTV05.N.v.ST	Resistant	-1.28285	0.670916	16	11	0.0765498	0.973088
K08094	CTV05.N.v.ST	Resistant	0.645888	0.416843	16	2	0.143572	0.973088
K08152	CTV05.N.v.ST	Resistant	-0.198209	0.240478	16	2	0.423629	0.973088
K08161	CTV05.N.v.ST	Resistant	-0.675834	0.589268	16	15	0.270645	0.973088
K08217	CTV05.N.v.ST	Resistant	-0.593798	0.58298	16	11	0.325693	0.973088
K08259	CTV05.N.v.ST	Resistant	-0.197626	0.239661	16	2	0.423423	0.973088
K08300	CTV05.N.v.ST	Resistant	0.875774	0.544507	16	14	0.130063	0.973088
K08303	CTV05.N.v.ST	Resistant	-0.427292	0.55581	16	7	0.454802	0.973088
K08307	CTV05.N.v.ST	Resistant	0.62405	0.200051	16	2	0.00753552	0.973088
K08316	CTV05.N.v.ST	Resistant	-0.535112	0.681897	16	11	0.445683	0.973088
K08369	CTV05.N.v.ST	Resistant	-0.62414	0.465165	16	12	0.201032	0.973088
K08384	CTV05.N.v.ST	Resistant	-0.188818	0.227537	16	2	0.420557	0.973088
K08591	CTV05.N.v.ST	Resistant	0.450344	0.555535	16	15	0.431132	0.973088
K08602	CTV05.N.v.ST	Resistant	0.620872	0.58443	16	16	0.306057	0.973088
K08652	CTV05.N.v.ST	Resistant	-0.281543	0.368592	16	2	0.457647	0.973088
K08681	CTV05.N.v.ST	Resistant	-0.219777	0.271732	16	2	0.432161	0.973088
K08728	CTV05.N.v.ST	Resistant	-0.67625	0.661119	16	14	0.323712	0.973088
K08981	CTV05.N.v.ST	Resistant	-0.685023	0.690262	16	8	0.337841	0.973088
K09013	CTV05.N.v.ST	Resistant	-1.36975	0.550095	16	14	0.025962	0.973088
K09136	CTV05.N.v.ST	Resistant	-0.533463	0.688137	16	11	0.451101	0.973088
K09155	CTV05.N.v.ST	Resistant	-1.3832	0.505432	16	14	0.0160596	0.973088
K09161	CTV05.N.v.ST	Resistant	-0.190689	0.230077	16	2	0.421121	0.973088
K09458	CTV05.N.v.ST	Resistant	0.489185	0.497203	16	5	0.341877	0.973088
K09681	CTV05.N.v.ST	Resistant	-0.760365	0.938783	16	7	0.431522	0.973088
K09685	CTV05.N.v.ST	Resistant	0.590416	0.501042	16	15	0.258289	0.973088
K09686	CTV05.N.v.ST	Resistant	-0.388068	0.34916	16	15	0.285105	0.973088
K09687	CTV05.N.v.ST	Resistant	-0.309039	0.238161	16	16	0.215397	0.973088
K09710	CTV05.N.v.ST	Resistant	-0.634926	0.495038	16	11	0.220469	0.973088
K09772	CTV05.N.v.ST	Resistant	-0.763212	0.572358	16	12	0.203674	0.973088
K09787	CTV05.N.v.ST	Resistant	-0.470046	0.555377	16	11	0.411588	0.973088
K09812	CTV05.N.v.ST	Resistant	-0.753543	0.719302	16	11	0.312572	0.973088
K09817	CTV05.N.v.ST	Resistant	-0.985703	0.730776	16	12	0.198802	0.973088
K09818	CTV05.N.v.ST	Resistant	0.821238	0.776759	16	8	0.308295	0.973088
K09820	CTV05.N.v.ST	Resistant	0.81775	0.471797	16	7	0.105006	0.973088
K09835	CTV05.N.v.ST	Resistant	0.358521	0.27858	16	2	0.218981	0.973088
K09960	CTV05.N.v.ST	Resistant	0.672589	0.571188	16	4	0.258616	0.973088
K09963	CTV05.N.v.ST	Resistant	0.625886	0.74378	16	8	0.414215	0.973088
K10007	CTV05.N.v.ST	Resistant	0.705857	0.69252	16	8	0.325371	0.973088
K10008	CTV05.N.v.ST	Resistant	-0.975698	0.495761	16	7	0.0691891	0.973088
K10040	CTV05.N.v.ST	Resistant	-0.505727	0.620139	16	15	0.42844	0.973088
K10041	CTV05.N.v.ST	Resistant	-0.499796	0.498546	16	14	0.333112	0.973088
K10110	CTV05.N.v.ST	Resistant	0.259642	0.272053	16	15	0.356081	0.973088
K10112	CTV05.N.v.ST	Resistant	-0.82402	0.409989	16	15	0.0641243	0.973088
K10119	CTV05.N.v.ST	Resistant	-0.394974	0.303801	16	4	0.214562	0.973088
K10120	CTV05.N.v.ST	Resistant	-0.249843	0.317857	16	2	0.444956	0.973088
K10122	CTV05.N.v.ST	Resistant	-0.249843	0.317857	16	2	0.444956	0.973088
K10231	CTV05.N.v.ST	Resistant	-0.298619	0.278957	16	3	0.30251	0.973088
K10243	CTV05.N.v.ST	Resistant	1.24766	0.682505	16	8	0.0889252	0.973088
K10254	CTV05.N.v.ST	Resistant	1.05858	0.790214	16	12	0.201711	0.973088
K10530	CTV05.N.v.ST	Resistant	-0.90423	0.671142	16	5	0.199286	0.973088
K10547	CTV05.N.v.ST	Resistant	-0.19331	0.233668	16	2	0.421954	0.973088
K10558	CTV05.N.v.ST	Resistant	-0.188818	0.227537	16	2	0.420557	0.973088
K10563	CTV05.N.v.ST	Resistant	0.568264	0.479077	16	15	0.255298	0.973088
K10670	CTV05.N.v.ST	Resistant	-0.400837	0.446	16	7	0.383989	0.973088
K10773	CTV05.N.v.ST	Resistant	-0.670251	0.432697	16	12	0.143685	0.973088
K10820	CTV05.N.v.ST	Resistant	-0.193134	0.233426	16	2	0.421896	0.973088
K10907	CTV05.N.v.ST	Resistant	-0.481035	0.63956	16	9	0.464429	0.973088
K10947	CTV05.N.v.ST	Resistant	-0.169112	0.202152	16	2	0.416894	0.973088
K11054	CTV05.N.v.ST	Resistant	-0.198209	0.240478	16	2	0.423629	0.973088
K11055	CTV05.N.v.ST	Resistant	-0.198209	0.240478	16	2	0.423629	0.973088
K11068	CTV05.N.v.ST	Resistant	-0.651408	0.451241	16	15	0.170857	0.973088
K11069	CTV05.N.v.ST	Resistant	0.311643	0.382301	16	15	0.428622	0.973088
K11070	CTV05.N.v.ST	Resistant	-0.641009	0.641939	16	13	0.33496	0.973088
K11071	CTV05.N.v.ST	Resistant	-0.481864	0.542814	16	13	0.38969	0.973088
K11189	CTV05.N.v.ST	Resistant	-1.07846	0.418689	16	11	0.021988	0.973088
K11358	CTV05.N.v.ST	Resistant	-0.17461	0.208958	16	2	0.417401	0.973088
K11690	CTV05.N.v.ST	Resistant	0.808657	0.283593	16	2	0.0128128	0.973088
K11752	CTV05.N.v.ST	Resistant	0.635226	0.504855	16	6	0.228887	0.973088
K11753	CTV05.N.v.ST	Resistant	0.593811	0.327193	16	15	0.0910231	0.973088
K11754	CTV05.N.v.ST	Resistant	-0.85331	0.452778	16	15	0.0804141	0.973088
K11927	CTV05.N.v.ST	Resistant	0.53954	0.656769	16	12	0.425127	0.973088
K11933	CTV05.N.v.ST	Resistant	0.358521	0.27858	16	2	0.218981	0.973088
K11991	CTV05.N.v.ST	Resistant	-0.169112	0.202152	16	2	0.416894	0.973088
K12257	CTV05.N.v.ST	Resistant	0.170244	0.200492	16	2	0.410095	0.973088
K12264	CTV05.N.v.ST	Resistant	-0.325262	0.30913	16	3	0.310538	0.973088
K12267	CTV05.N.v.ST	Resistant	-0.205569	0.250926	16	2	0.426375	0.973088
K12555	CTV05.N.v.ST	Resistant	-0.289529	0.344853	16	16	0.415256	0.973088
K12684	CTV05.N.v.ST	Resistant	0.340316	0.270379	16	2	0.228738	0.973088
K12960	CTV05.N.v.ST	Resistant	0.785799	0.40048	16	4	0.0699382	0.973088
K13038	CTV05.N.v.ST	Resistant	-0.877624	0.436542	16	13	0.0640608	0.973088
K13052	CTV05.N.v.ST	Resistant	-0.633845	0.503129	16	13	0.228336	0.973088
K13059	CTV05.N.v.ST	Resistant	-0.312938	0.294249	16	3	0.30555	0.973088
K13288	CTV05.N.v.ST	Resistant	-0.562006	0.370163	16	5	0.151202	0.973088
K13525	CTV05.N.v.ST	Resistant	-0.205569	0.250926	16	2	0.426375	0.973088
K13581	CTV05.N.v.ST	Resistant	-0.542419	0.350111	16	5	0.14362	0.973088
K13640	CTV05.N.v.ST	Resistant	-0.49627	0.393034	16	4	0.227336	0.973088
K13678	CTV05.N.v.ST	Resistant	-0.706981	0.637764	16	15	0.286313	0.973088
K13685	CTV05.N.v.ST	Resistant	-0.511569	0.34101	16	15	0.155785	0.973088
K13734	CTV05.N.v.ST	Resistant	0.526316	0.586579	16	6	0.384749	0.973088
K13787	CTV05.N.v.ST	Resistant	0.697914	0.776654	16	8	0.384052	0.973088
K13872	CTV05.N.v.ST	Resistant	-0.27461	0.256223	16	3	0.301956	0.973088
K13888	CTV05.N.v.ST	Resistant	0.808657	0.283593	16	2	0.0128128	0.973088
K14060	CTV05.N.v.ST	Resistant	0.684266	0.555214	16	3	0.238083	0.973088
K14188	CTV05.N.v.ST	Resistant	-0.618591	0.514034	16	8	0.248775	0.973088
K14205	CTV05.N.v.ST	Resistant	0.658484	0.64611	16	10	0.325421	0.973088
K14260	CTV05.N.v.ST	Resistant	1.35452	0.614636	16	11	0.0447816	0.973088
K14441	CTV05.N.v.ST	Resistant	-0.219777	0.271732	16	2	0.432161	0.973088
K14540	CTV05.N.v.ST	Resistant	0.501459	0.410859	16	16	0.24243	0.973088
K14742	CTV05.N.v.ST	Resistant	0.5675	0.425436	16	6	0.203523	0.973088
K14745	CTV05.N.v.ST	Resistant	-0.198209	0.240478	16	2	0.423629	0.973088
K14761	CTV05.N.v.ST	Resistant	-0.933187	0.572012	16	9	0.125086	0.973088
K14983	CTV05.N.v.ST	Resistant	-0.271688	0.352642	16	2	0.453848	0.973088
K00847	CTV05.N.v.ST	Resistant	0.400581	0.549712	16	15	0.478192	0.974672
K00858	CTV05.N.v.ST	Resistant	0.223138	0.304847	16	16	0.476264	0.974672
K00982	CTV05.N.v.ST	Resistant	-0.455165	0.619859	16	10	0.474883	0.974672
K01092	CTV05.N.v.ST	Resistant	-0.399857	0.559229	16	8	0.486353	0.974672
K01443	CTV05.N.v.ST	Resistant	0.350152	0.488605	16	15	0.485383	0.974672
K01739	CTV05.N.v.ST	Resistant	-0.354971	0.490706	16	2	0.481354	0.974672
K01872	CTV05.N.v.ST	Resistant	0.201804	0.280709	16	16	0.484024	0.974672
K01879	CTV05.N.v.ST	Resistant	0.313358	0.435804	16	15	0.48395	0.974672
K03070	CTV05.N.v.ST	Resistant	-0.27627	0.385164	16	16	0.484999	0.974672
K03095	CTV05.N.v.ST	Resistant	0.282931	0.395342	16	5	0.485966	0.974672
K03315	CTV05.N.v.ST	Resistant	0.477099	0.660425	16	14	0.481935	0.974672
K03424	CTV05.N.v.ST	Resistant	-0.228115	0.314306	16	16	0.479935	0.974672
K03544	CTV05.N.v.ST	Resistant	-0.298782	0.411835	16	16	0.480105	0.974672
K03570	CTV05.N.v.ST	Resistant	-0.423036	0.586882	16	14	0.482884	0.974672
K03733	CTV05.N.v.ST	Resistant	-0.326557	0.44674	16	14	0.476849	0.974672
K07043	CTV05.N.v.ST	Resistant	-0.516449	0.708018	16	9	0.477766	0.974672
K07560	CTV05.N.v.ST	Resistant	0.434302	0.59787	16	11	0.479555	0.974672
K08167	CTV05.N.v.ST	Resistant	-0.354971	0.490706	16	2	0.481354	0.974672
K10974	CTV05.N.v.ST	Resistant	-0.465142	0.634721	16	12	0.475755	0.974672
K11928	CTV05.N.v.ST	Resistant	-0.354971	0.490706	16	2	0.481354	0.974672
K01303	CTV05.N.v.ST	Resistant	-0.393873	0.556884	16	2	0.490998	0.975463
K01788	CTV05.N.v.ST	Resistant	0.280596	0.398044	16	5	0.492411	0.975463
K02469	CTV05.N.v.ST	Resistant	-0.179763	0.254955	16	16	0.492327	0.975463
K02793	CTV05.N.v.ST	Resistant	-0.446702	0.634035	16	13	0.492652	0.975463
K03260	CTV05.N.v.ST	Resistant	-0.341977	0.484389	16	13	0.491772	0.975463
K07035	CTV05.N.v.ST	Resistant	0.279153	0.395078	16	3	0.491422	0.975463
K07335	CTV05.N.v.ST	Resistant	-0.450753	0.633068	16	15	0.488153	0.975463
K11105	CTV05.N.v.ST	Resistant	-0.393873	0.556884	16	2	0.490998	0.975463
K13788	CTV05.N.v.ST	Resistant	0.616831	0.872771	16	10	0.491318	0.975463
K10440	CTV05.N.v.ST	Resistant	-0.414104	0.588892	16	11	0.493465	0.975775
K00974	CTV05.N.v.ST	Resistant	-0.308188	0.442507	16	14	0.497542	0.977337
K01972	CTV05.N.v.ST	Resistant	-0.221342	0.316307	16	16	0.495536	0.977337
K03589	CTV05.N.v.ST	Resistant	-0.283905	0.405903	16	15	0.495734	0.977337
K03722	CTV05.N.v.ST	Resistant	-0.265924	0.381449	16	15	0.497128	0.977337
K06919	CTV05.N.v.ST	Resistant	0.575566	0.825447	16	12	0.497046	0.977337
K02238	CTV05.N.v.ST	Resistant	-0.259915	0.373963	16	15	0.498411	0.977753
K00525	CTV05.N.v.ST	Resistant	0.252817	0.370682	16	16	0.506348	0.977857
K00604	CTV05.N.v.ST	Resistant	-0.261219	0.383612	16	15	0.507013	0.977857
K01422	CTV05.N.v.ST	Resistant	0.372659	0.539857	16	14	0.501295	0.977857
K01635	CTV05.N.v.ST	Resistant	0.364991	0.533586	16	13	0.50512	0.977857
K02114	CTV05.N.v.ST	Resistant	0.252719	0.370906	16	15	0.506761	0.977857
K02529	CTV05.N.v.ST	Resistant	0.252599	0.370632	16	16	0.506651	0.977857
K03498	CTV05.N.v.ST	Resistant	0.220432	0.322298	16	3	0.505179	0.977857
K03549	CTV05.N.v.ST	Resistant	0.212365	0.310439	16	16	0.505092	0.977857
K03763	CTV05.N.v.ST	Resistant	0.184567	0.27065	16	16	0.506403	0.977857
K07007	CTV05.N.v.ST	Resistant	0.226759	0.328975	16	3	0.501906	0.977857
K07491	CTV05.N.v.ST	Resistant	-0.325024	0.476316	16	6	0.506139	0.977857
K07642	CTV05.N.v.ST	Resistant	0.387449	0.559273	16	5	0.499784	0.977857
K08368	CTV05.N.v.ST	Resistant	-0.318807	0.466531	16	16	0.505534	0.977857
K03811	CTV05.N.v.ST	Resistant	0.462568	0.682025	16	4	0.508684	0.979079
K08987	CTV05.N.v.ST	Resistant	-0.319929	0.47203	16	5	0.508963	0.979079
K00002	CTV05.N.v.ST	Resistant	-0.266838	0.43355	16	6	0.548117	0.97911
K00014	CTV05.N.v.ST	Resistant	0.488261	0.733947	16	13	0.516699	0.97911
K00024	CTV05.N.v.ST	Resistant	-0.341519	0.5135	16	6	0.516806	0.97911
K00043	CTV05.N.v.ST	Resistant	0.348381	0.576167	16	5	0.555084	0.97911
K00158	CTV05.N.v.ST	Resistant	-0.387045	0.612152	16	6	0.537401	0.97911
K00219	CTV05.N.v.ST	Resistant	0.133273	0.246332	16	2	0.596991	0.97911
K00335	CTV05.N.v.ST	Resistant	0.141216	0.234626	16	2	0.556879	0.97911
K00435	CTV05.N.v.ST	Resistant	-0.283992	0.521956	16	5	0.594938	0.97911
K00536	CTV05.N.v.ST	Resistant	0.236303	0.374474	16	4	0.538189	0.97911
K00547	CTV05.N.v.ST	Resistant	0.227752	0.414585	16	4	0.591421	0.97911
K00609	CTV05.N.v.ST	Resistant	0.275608	0.4908	16	14	0.583302	0.97911
K00627	CTV05.N.v.ST	Resistant	0.141216	0.234626	16	2	0.556879	0.97911
K00837	CTV05.N.v.ST	Resistant	-0.417656	0.726128	16	10	0.574297	0.97911
K00857	CTV05.N.v.ST	Resistant	-0.364572	0.614829	16	14	0.562661	0.97911
K00864	CTV05.N.v.ST	Resistant	-0.366597	0.588127	16	16	0.54309	0.97911
K00891	CTV05.N.v.ST	Resistant	0.141216	0.234626	16	2	0.556879	0.97911
K00931	CTV05.N.v.ST	Resistant	0.369974	0.568426	16	10	0.525667	0.97911
K00954	CTV05.N.v.ST	Resistant	-0.383775	0.63464	16	13	0.555045	0.97911
K00981	CTV05.N.v.ST	Resistant	0.262154	0.478749	16	15	0.592603	0.97911
K01000	CTV05.N.v.ST	Resistant	-0.223346	0.351682	16	15	0.535619	0.97911
K01048	CTV05.N.v.ST	Resistant	0.133273	0.246332	16	2	0.596991	0.97911
K01077	CTV05.N.v.ST	Resistant	0.413032	0.700568	16	7	0.564875	0.97911
K01101	CTV05.N.v.ST	Resistant	-0.207689	0.347926	16	16	0.560081	0.97911
K01151	CTV05.N.v.ST	Resistant	0.133273	0.246332	16	2	0.596991	0.97911
K01183	CTV05.N.v.ST	Resistant	0.133273	0.246332	16	2	0.596991	0.97911
K01191	CTV05.N.v.ST	Resistant	0.506664	0.925189	16	10	0.592568	0.97911
K01193	CTV05.N.v.ST	Resistant	0.610117	0.906686	16	11	0.511961	0.97911
K01220	CTV05.N.v.ST	Resistant	-0.462857	0.714675	16	10	0.527692	0.97911
K01226	CTV05.N.v.ST	Resistant	0.227752	0.414585	16	4	0.591421	0.97911
K01227	CTV05.N.v.ST	Resistant	0.484159	0.78039	16	11	0.544958	0.97911
K01239	CTV05.N.v.ST	Resistant	0.324801	0.572706	16	15	0.579604	0.97911
K01356	CTV05.N.v.ST	Resistant	-0.266252	0.397162	16	16	0.51352	0.97911
K01376	CTV05.N.v.ST	Resistant	0.376495	0.673726	16	15	0.58511	0.97911
K01421	CTV05.N.v.ST	Resistant	0.229227	0.415016	16	16	0.589431	0.97911
K01494	CTV05.N.v.ST	Resistant	0.308432	0.468341	16	4	0.520861	0.97911
K01533	CTV05.N.v.ST	Resistant	0.420783	0.720757	16	15	0.568638	0.97911
K01567	CTV05.N.v.ST	Resistant	0.365462	0.627507	16	10	0.569557	0.97911
K01591	CTV05.N.v.ST	Resistant	0.279363	0.506031	16	15	0.589607	0.97911
K01610	CTV05.N.v.ST	Resistant	0.578754	0.895136	16	6	0.528379	0.97911
K01624	CTV05.N.v.ST	Resistant	0.298553	0.483673	16	15	0.546971	0.97911
K01643	CTV05.N.v.ST	Resistant	-0.484123	0.738411	16	8	0.522693	0.97911
K01740	CTV05.N.v.ST	Resistant	-0.373257	0.563379	16	6	0.518389	0.97911
K01744	CTV05.N.v.ST	Resistant	0.133273	0.246332	16	2	0.596991	0.97911
K01770	CTV05.N.v.ST	Resistant	0.133273	0.246332	16	2	0.596991	0.97911
K01791	CTV05.N.v.ST	Resistant	-0.38009	0.69603	16	14	0.593605	0.97911
K01823	CTV05.N.v.ST	Resistant	0.359642	0.654709	16	14	0.591444	0.97911
K01867	CTV05.N.v.ST	Resistant	-0.236448	0.43659	16	15	0.596623	0.97911
K01878	CTV05.N.v.ST	Resistant	-0.294519	0.538139	16	14	0.592796	0.97911
K01890	CTV05.N.v.ST	Resistant	0.146851	0.233633	16	16	0.53976	0.97911
K02004	CTV05.N.v.ST	Resistant	0.120978	0.213726	16	16	0.580325	0.97911
K02039	CTV05.N.v.ST	Resistant	-0.371208	0.615223	16	8	0.555911	0.97911
K02049	CTV05.N.v.ST	Resistant	0.517301	0.781998	16	11	0.519024	0.97911
K02119	CTV05.N.v.ST	Resistant	0.133273	0.246332	16	2	0.596991	0.97911
K02234	CTV05.N.v.ST	Resistant	0.141216	0.234626	16	2	0.556879	0.97911
K02237	CTV05.N.v.ST	Resistant	-0.27773	0.441682	16	15	0.539605	0.97911
K02428	CTV05.N.v.ST	Resistant	0.133273	0.246332	16	2	0.596991	0.97911
K02433	CTV05.N.v.ST	Resistant	-0.176939	0.310632	16	16	0.577967	0.97911
K02488	CTV05.N.v.ST	Resistant	0.133273	0.246332	16	2	0.596991	0.97911
K02761	CTV05.N.v.ST	Resistant	0.551379	0.877331	16	9	0.539813	0.97911
K02795	CTV05.N.v.ST	Resistant	-0.334094	0.557934	16	14	0.558868	0.97911
K02796	CTV05.N.v.ST	Resistant	-0.249936	0.379091	16	15	0.5204	0.97911
K02904	CTV05.N.v.ST	Resistant	-0.318101	0.472391	16	6	0.511667	0.97911
K02911	CTV05.N.v.ST	Resistant	-0.237102	0.411451	16	6	0.573589	0.97911
K02913	CTV05.N.v.ST	Resistant	-0.241819	0.425879	16	5	0.579157	0.97911
K02946	CTV05.N.v.ST	Resistant	-0.39238	0.616274	16	11	0.534595	0.97911
K02954	CTV05.N.v.ST	Resistant	0.337139	0.58861	16	7	0.575883	0.97911
K02992	CTV05.N.v.ST	Resistant	-0.229585	0.416663	16	14	0.590312	0.97911
K02996	CTV05.N.v.ST	Resistant	0.331446	0.572698	16	13	0.571955	0.97911
K03043	CTV05.N.v.ST	Resistant	-0.196007	0.29435	16	16	0.516298	0.97911
K03075	CTV05.N.v.ST	Resistant	-0.287637	0.43338	16	5	0.517659	0.97911
K03284	CTV05.N.v.ST	Resistant	0.367055	0.605185	16	10	0.55388	0.97911
K03429	CTV05.N.v.ST	Resistant	-0.304168	0.514458	16	15	0.563785	0.97911
K03475	CTV05.N.v.ST	Resistant	0.484284	0.74326	16	13	0.525232	0.97911
K03652	CTV05.N.v.ST	Resistant	0.38941	0.598419	16	8	0.525756	0.97911
K03655	CTV05.N.v.ST	Resistant	-0.297601	0.494314	16	16	0.556767	0.97911
K03665	CTV05.N.v.ST	Resistant	0.173731	0.277888	16	15	0.541908	0.97911
K03687	CTV05.N.v.ST	Resistant	0.347002	0.560568	16	13	0.545846	0.97911
K03705	CTV05.N.v.ST	Resistant	0.183644	0.321732	16	16	0.577185	0.97911
K03740	CTV05.N.v.ST	Resistant	0.261759	0.41873	16	15	0.541944	0.97911
K03756	CTV05.N.v.ST	Resistant	0.148139	0.224647	16	2	0.520319	0.97911
K03758	CTV05.N.v.ST	Resistant	0.338748	0.620035	16	7	0.593435	0.97911
K03784	CTV05.N.v.ST	Resistant	0.141216	0.234626	16	2	0.556877	0.97911
K03975	CTV05.N.v.ST	Resistant	-0.328907	0.544388	16	13	0.555391	0.97911
K04078	CTV05.N.v.ST	Resistant	-0.318501	0.553818	16	9	0.57435	0.97911
K04488	CTV05.N.v.ST	Resistant	-0.401772	0.685658	16	13	0.567225	0.97911
K05350	CTV05.N.v.ST	Resistant	0.133273	0.246332	16	2	0.596991	0.97911
K05557	CTV05.N.v.ST	Resistant	0.133273	0.246332	16	2	0.596991	0.97911
K05817	CTV05.N.v.ST	Resistant	0.191241	0.301726	16	3	0.536415	0.97911
K05882	CTV05.N.v.ST	Resistant	0.133273	0.246332	16	2	0.596991	0.97911
K06153	CTV05.N.v.ST	Resistant	-0.374288	0.596986	16	14	0.540773	0.97911
K06199	CTV05.N.v.ST	Resistant	-0.396052	0.732478	16	11	0.597211	0.97911
K06215	CTV05.N.v.ST	Resistant	0.407225	0.664932	16	9	0.550071	0.97911
K06878	CTV05.N.v.ST	Resistant	-0.369685	0.633943	16	13	0.569066	0.97911
K06949	CTV05.N.v.ST	Resistant	0.355285	0.645758	16	14	0.590864	0.97911
K07023	CTV05.N.v.ST	Resistant	-0.306654	0.521794	16	14	0.566099	0.97911
K07056	CTV05.N.v.ST	Resistant	0.237783	0.415429	16	15	0.576142	0.97911
K07082	CTV05.N.v.ST	Resistant	-0.315844	0.534233	16	14	0.563804	0.97911
K07090	CTV05.N.v.ST	Resistant	-0.390945	0.669112	16	8	0.568332	0.97911
K07118	CTV05.N.v.ST	Resistant	0.133273	0.246332	16	2	0.596991	0.97911
K07166	CTV05.N.v.ST	Resistant	0.335178	0.51754	16	7	0.527698	0.97911
K07243	CTV05.N.v.ST	Resistant	0.477969	0.777464	16	11	0.548563	0.97911
K07258	CTV05.N.v.ST	Resistant	0.357111	0.591107	16	16	0.555415	0.97911
K07271	CTV05.N.v.ST	Resistant	0.296294	0.48946	16	5	0.554634	0.97911
K07386	CTV05.N.v.ST	Resistant	-0.247333	0.405066	16	16	0.55125	0.97911
K07387	CTV05.N.v.ST	Resistant	0.141216	0.234626	16	2	0.556879	0.97911
K07482	CTV05.N.v.ST	Resistant	0.773756	1.25684	16	9	0.548013	0.97911
K07493	CTV05.N.v.ST	Resistant	0.918834	1.37249	16	9	0.514088	0.97911
K07568	CTV05.N.v.ST	Resistant	0.311293	0.470597	16	3	0.519041	0.97911
K07658	CTV05.N.v.ST	Resistant	-0.531836	0.843366	16	13	0.538453	0.97911
K07693	CTV05.N.v.ST	Resistant	-0.364826	0.625008	16	6	0.568698	0.97911
K07706	CTV05.N.v.ST	Resistant	0.309708	0.520199	16	5	0.561101	0.97911
K07729	CTV05.N.v.ST	Resistant	-0.358387	0.653919	16	7	0.592282	0.97911
K07768	CTV05.N.v.ST	Resistant	-0.44949	0.708703	16	8	0.536149	0.97911
K08177	CTV05.N.v.ST	Resistant	0.290422	0.522681	16	7	0.587227	0.97911
K08289	CTV05.N.v.ST	Resistant	0.490444	0.770279	16	8	0.534587	0.97911
K08972	CTV05.N.v.ST	Resistant	0.133273	0.246332	16	2	0.596991	0.97911
K08998	CTV05.N.v.ST	Resistant	-0.375074	0.585108	16	11	0.531855	0.97911
K09014	CTV05.N.v.ST	Resistant	-0.372325	0.58031	16	15	0.5315	0.97911
K09384	CTV05.N.v.ST	Resistant	-0.544952	0.865252	16	7	0.538957	0.97911
K09699	CTV05.N.v.ST	Resistant	0.141216	0.234626	16	2	0.556879	0.97911
K09747	CTV05.N.v.ST	Resistant	0.334768	0.556422	16	12	0.557029	0.97911
K09773	CTV05.N.v.ST	Resistant	-0.264339	0.413946	16	14	0.533403	0.97911
K09815	CTV05.N.v.ST	Resistant	-0.354707	0.631369	16	12	0.583131	0.97911
K09825	CTV05.N.v.ST	Resistant	-0.263541	0.455207	16	5	0.571822	0.97911
K09861	CTV05.N.v.ST	Resistant	0.387561	0.621668	16	7	0.543032	0.97911
K09903	CTV05.N.v.ST	Resistant	-0.316814	0.507214	16	14	0.54227	0.97911
K09951	CTV05.N.v.ST	Resistant	-0.288387	0.448622	16	5	0.530724	0.97911
K10108	CTV05.N.v.ST	Resistant	0.185137	0.30882	16	16	0.558418	0.97911
K10109	CTV05.N.v.ST	Resistant	-0.214913	0.357126	16	16	0.556939	0.97911
K10439	CTV05.N.v.ST	Resistant	-0.412851	0.729086	16	12	0.580183	0.97911
K11102	CTV05.N.v.ST	Resistant	0.46361	0.72323	16	8	0.531859	0.97911
K11749	CTV05.N.v.ST	Resistant	0.160231	0.251359	16	16	0.534113	0.97911
K11921	CTV05.N.v.ST	Resistant	-0.273627	0.446027	16	5	0.5494	0.97911
K12111	CTV05.N.v.ST	Resistant	0.28249	0.419484	16	4	0.511643	0.97911
K00549	CTV05.N.v.ST	Resistant	0.362686	0.6724	16	10	0.598092	0.979413
K00656	CTV05.N.v.ST	Resistant	-0.425976	0.791093	16	10	0.598713	0.979413
K01265	CTV05.N.v.ST	Resistant	-0.245223	0.457849	16	14	0.600642	0.981463
K07171	CTV05.N.v.ST	Resistant	-0.326688	0.611041	16	4	0.601286	0.981463
K01727	CTV05.N.v.ST	Resistant	0.164335	0.308842	16	3	0.602999	0.982102
K02892	CTV05.N.v.ST	Resistant	-0.291968	0.548299	16	13	0.60273	0.982102
K01447	CTV05.N.v.ST	Resistant	-0.316765	0.596703	16	4	0.603836	0.98239
K00009	CTV05.N.v.ST	Resistant	0.0871278	0.318165	16	2	0.788203	0.984302
K00033	CTV05.N.v.ST	Resistant	-0.0761941	0.151146	16	16	0.622024	0.984302
K00036	CTV05.N.v.ST	Resistant	0.171034	0.516029	16	15	0.745219	0.984302
K00048	CTV05.N.v.ST	Resistant	0.105259	0.334888	16	3	0.757919	0.984302
K00058	CTV05.N.v.ST	Resistant	0.167439	0.592648	16	8	0.781674	0.984302
K00077	CTV05.N.v.ST	Resistant	-0.252976	0.587685	16	8	0.673412	0.984302
K00105	CTV05.N.v.ST	Resistant	-0.414801	0.9216	16	10	0.659538	0.984302
K00147	CTV05.N.v.ST	Resistant	0.159625	0.578884	16	8	0.786771	0.984302
K00161	CTV05.N.v.ST	Resistant	0.0893054	0.314666	16	2	0.78071	0.984302
K00215	CTV05.N.v.ST	Resistant	0.0871278	0.318165	16	2	0.788203	0.984302
K00240	CTV05.N.v.ST	Resistant	0.251154	0.583398	16	4	0.673383	0.984302
K00266	CTV05.N.v.ST	Resistant	-0.187997	0.378506	16	5	0.627122	0.984302
K00287	CTV05.N.v.ST	Resistant	0.270109	0.613991	16	15	0.666708	0.984302
K00336	CTV05.N.v.ST	Resistant	0.144162	0.28888	16	3	0.625503	0.984302
K00359	CTV05.N.v.ST	Resistant	-0.342911	0.7288	16	14	0.645234	0.984302
K00364	CTV05.N.v.ST	Resistant	-0.144073	0.424502	16	15	0.739352	0.984302
K00383	CTV05.N.v.ST	Resistant	0.0893054	0.314666	16	2	0.78071	0.984302
K00426	CTV05.N.v.ST	Resistant	-0.301237	0.676667	16	3	0.662997	0.984302
K00561	CTV05.N.v.ST	Resistant	-0.318214	0.624725	16	6	0.618429	0.984302
K00600	CTV05.N.v.ST	Resistant	0.249315	0.553694	16	9	0.659406	0.984302
K00611	CTV05.N.v.ST	Resistant	0.27508	0.735454	16	8	0.713988	0.984302
K00615	CTV05.N.v.ST	Resistant	0.204419	0.616766	16	14	0.745223	0.984302
K00639	CTV05.N.v.ST	Resistant	0.144162	0.28888	16	3	0.625503	0.984302
K00661	CTV05.N.v.ST	Resistant	0.181479	0.53404	16	3	0.739034	0.984302
K00662	CTV05.N.v.ST	Resistant	-0.269126	0.532042	16	4	0.620843	0.984302
K00692	CTV05.N.v.ST	Resistant	0.312191	0.669931	16	5	0.648379	0.984302
K00760	CTV05.N.v.ST	Resistant	0.171679	0.37604	16	14	0.655001	0.984302
K00762	CTV05.N.v.ST	Resistant	0.225301	0.734112	16	12	0.763435	0.984302
K00789	CTV05.N.v.ST	Resistant	0.134487	0.421178	16	15	0.754205	0.984302
K00793	CTV05.N.v.ST	Resistant	-0.180219	0.664064	16	6	0.790053	0.984302
K00796	CTV05.N.v.ST	Resistant	-0.349333	0.728713	16	13	0.639068	0.984302
K00826	CTV05.N.v.ST	Resistant	0.196547	0.648992	16	9	0.766458	0.984302
K00850	CTV05.N.v.ST	Resistant	0.115739	0.427735	16	14	0.790658	0.984302
K00863	CTV05.N.v.ST	Resistant	-0.244983	0.763091	16	8	0.752922	0.984302
K00873	CTV05.N.v.ST	Resistant	0.121104	0.357398	16	15	0.739752	0.984302
K00876	CTV05.N.v.ST	Resistant	-0.242208	0.525333	16	14	0.651839	0.984302
K00903	CTV05.N.v.ST	Resistant	0.277011	0.595279	16	8	0.64884	0.984302
K00925	CTV05.N.v.ST	Resistant	0.0801075	0.228097	16	16	0.730668	0.984302
K00928	CTV05.N.v.ST	Resistant	-0.40164	0.817527	16	12	0.630836	0.984302
K00936	CTV05.N.v.ST	Resistant	-0.123667	0.291408	16	16	0.677739	0.984302
K00941	CTV05.N.v.ST	Resistant	0.195859	0.718759	16	12	0.789218	0.984302
K00962	CTV05.N.v.ST	Resistant	0.24718	0.709387	16	11	0.732692	0.984302
K01002	CTV05.N.v.ST	Resistant	0.121808	0.351369	16	16	0.733997	0.984302
K01042	CTV05.N.v.ST	Resistant	0.108293	0.399018	16	4	0.790045	0.984302
K01060	CTV05.N.v.ST	Resistant	0.0893054	0.314666	16	2	0.78071	0.984302
K01095	CTV05.N.v.ST	Resistant	0.110352	0.328621	16	4	0.741998	0.984302
K01126	CTV05.N.v.ST	Resistant	0.202712	0.449687	16	16	0.659047	0.984302
K01144	CTV05.N.v.ST	Resistant	-0.194436	0.487391	16	16	0.695961	0.984302
K01154	CTV05.N.v.ST	Resistant	0.219843	0.707947	16	15	0.760729	0.984302
K01159	CTV05.N.v.ST	Resistant	0.188189	0.542444	16	5	0.733805	0.984302
K01179	CTV05.N.v.ST	Resistant	0.411897	0.885124	16	12	0.648833	0.984302
K01182	CTV05.N.v.ST	Resistant	0.161541	0.540601	16	12	0.769469	0.984302
K01200	CTV05.N.v.ST	Resistant	0.156243	0.426415	16	16	0.719537	0.984302
K01223	CTV05.N.v.ST	Resistant	0.42146	0.974873	16	10	0.672092	0.984302
K01251	CTV05.N.v.ST	Resistant	0.305679	0.588607	16	13	0.611645	0.984302
K01261	CTV05.N.v.ST	Resistant	0.0893054	0.314666	16	2	0.78071	0.984302
K01271	CTV05.N.v.ST	Resistant	-0.244497	0.49048	16	15	0.625883	0.984302
K01372	CTV05.N.v.ST	Resistant	0.20211	0.444672	16	15	0.656427	0.984302
K01408	CTV05.N.v.ST	Resistant	-0.307612	0.634987	16	8	0.635566	0.984302
K01409	CTV05.N.v.ST	Resistant	-0.11421	0.422827	16	15	0.791016	0.984302
K01419	CTV05.N.v.ST	Resistant	-0.258904	0.559241	16	11	0.65051	0.984302
K01420	CTV05.N.v.ST	Resistant	0.302427	0.722954	16	9	0.682059	0.984302
K01491	CTV05.N.v.ST	Resistant	0.128533	0.436563	16	15	0.772757	0.984302
K01516	CTV05.N.v.ST	Resistant	-0.115499	0.422207	16	14	0.788418	0.984302
K01529	CTV05.N.v.ST	Resistant	-0.198009	0.703138	16	15	0.782364	0.984302
K01574	CTV05.N.v.ST	Resistant	-0.176522	0.429177	16	6	0.687078	0.984302
K01577	CTV05.N.v.ST	Resistant	0.133029	0.476103	16	3	0.784014	0.984302
K01581	CTV05.N.v.ST	Resistant	-0.444771	1.01771	16	9	0.668754	0.984302
K01588	CTV05.N.v.ST	Resistant	0.26213	0.511897	16	4	0.616581	0.984302
K01619	CTV05.N.v.ST	Resistant	0.113203	0.324834	16	3	0.732654	0.984302
K01621	CTV05.N.v.ST	Resistant	0.117885	0.236527	16	16	0.62594	0.984302
K01628	CTV05.N.v.ST	Resistant	0.220012	0.534428	16	12	0.686809	0.984302
K01710	CTV05.N.v.ST	Resistant	-0.242335	0.679741	16	9	0.726774	0.984302
K01713	CTV05.N.v.ST	Resistant	-0.239842	0.567133	16	7	0.678791	0.984302
K01714	CTV05.N.v.ST	Resistant	0.209224	0.633894	16	5	0.74624	0.984302
K01755	CTV05.N.v.ST	Resistant	-0.241561	0.617922	16	8	0.701737	0.984302
K01834	CTV05.N.v.ST	Resistant	0.0706282	0.240617	16	16	0.773424	0.984302
K01885	CTV05.N.v.ST	Resistant	0.264313	0.763746	16	10	0.734433	0.984302
K01950	CTV05.N.v.ST	Resistant	0.304058	0.695554	16	10	0.668674	0.984302
K01953	CTV05.N.v.ST	Resistant	-0.229218	0.531492	16	15	0.672838	0.984302
K01962	CTV05.N.v.ST	Resistant	0.0871278	0.318165	16	2	0.788203	0.984302
K01963	CTV05.N.v.ST	Resistant	0.0871278	0.318165	16	2	0.788203	0.984302
K01966	CTV05.N.v.ST	Resistant	0.380643	0.837311	16	9	0.656364	0.984302
K02002	CTV05.N.v.ST	Resistant	0.0893054	0.314666	16	2	0.78071	0.984302
K02014	CTV05.N.v.ST	Resistant	-0.341157	0.888396	16	6	0.706737	0.984302
K02026	CTV05.N.v.ST	Resistant	0.239807	0.668627	16	14	0.725204	0.984302
K02027	CTV05.N.v.ST	Resistant	0.107283	0.312141	16	16	0.736179	0.984302
K02041	CTV05.N.v.ST	Resistant	-0.187247	0.687185	16	7	0.789227	0.984302
K02042	CTV05.N.v.ST	Resistant	0.207269	0.531093	16	6	0.702212	0.984302
K02051	CTV05.N.v.ST	Resistant	-0.277951	0.805859	16	8	0.735287	0.984302
K02056	CTV05.N.v.ST	Resistant	0.106712	0.390524	16	16	0.788649	0.984302
K02068	CTV05.N.v.ST	Resistant	0.0893054	0.314666	16	2	0.78071	0.984302
K02071	CTV05.N.v.ST	Resistant	-0.243651	0.497595	16	15	0.631959	0.984302
K02074	CTV05.N.v.ST	Resistant	0.229422	0.508417	16	15	0.658722	0.984302
K02081	CTV05.N.v.ST	Resistant	0.0893054	0.314666	16	2	0.78071	0.984302
K02082	CTV05.N.v.ST	Resistant	0.265251	0.666711	16	8	0.696742	0.984302
K02112	CTV05.N.v.ST	Resistant	-0.196558	0.470947	16	15	0.682739	0.984302
K02160	CTV05.N.v.ST	Resistant	0.120848	0.265105	16	2	0.65549	0.984302
K02242	CTV05.N.v.ST	Resistant	-0.212066	0.558816	16	14	0.710017	0.984302
K02283	CTV05.N.v.ST	Resistant	-0.18462	0.65442	16	7	0.781985	0.984302
K02314	CTV05.N.v.ST	Resistant	-0.16385	0.371489	16	16	0.665902	0.984302
K02338	CTV05.N.v.ST	Resistant	-0.126835	0.315851	16	16	0.694067	0.984302
K02346	CTV05.N.v.ST	Resistant	0.0925513	0.196742	16	16	0.6453	0.984302
K02355	CTV05.N.v.ST	Resistant	-0.146066	0.281267	16	15	0.611655	0.984302
K02372	CTV05.N.v.ST	Resistant	-0.215726	0.602851	16	3	0.725798	0.984302
K02438	CTV05.N.v.ST	Resistant	0.338859	0.733746	16	11	0.651304	0.984302
K02470	CTV05.N.v.ST	Resistant	0.0991785	0.330687	16	16	0.768648	0.984302
K02476	CTV05.N.v.ST	Resistant	0.120848	0.265105	16	2	0.65549	0.984302
K02503	CTV05.N.v.ST	Resistant	-0.273088	0.584439	16	13	0.6475	0.984302
K02507	CTV05.N.v.ST	Resistant	0.113203	0.324834	16	3	0.732654	0.984302
K02565	CTV05.N.v.ST	Resistant	0.105259	0.334888	16	3	0.757919	0.984302
K02622	CTV05.N.v.ST	Resistant	-0.257461	0.596405	16	14	0.672542	0.984302
K02744	CTV05.N.v.ST	Resistant	0.204755	0.411483	16	6	0.626489	0.984302
K02746	CTV05.N.v.ST	Resistant	0.144162	0.28888	16	3	0.625503	0.984302
K02759	CTV05.N.v.ST	Resistant	0.110352	0.328621	16	4	0.741998	0.984302
K02771	CTV05.N.v.ST	Resistant	-0.13949	0.467799	16	5	0.769942	0.984302
K02774	CTV05.N.v.ST	Resistant	0.351466	0.829161	16	9	0.678093	0.984302
K02781	CTV05.N.v.ST	Resistant	-0.18804	0.557581	16	12	0.740936	0.984302
K02786	CTV05.N.v.ST	Resistant	-0.227375	0.481945	16	5	0.644347	0.984302
K02788	CTV05.N.v.ST	Resistant	-0.246324	0.832592	16	12	0.771686	0.984302
K02791	CTV05.N.v.ST	Resistant	0.144162	0.28888	16	3	0.625503	0.984302
K02800	CTV05.N.v.ST	Resistant	0.0871281	0.318164	16	2	0.788202	0.984302
K02804	CTV05.N.v.ST	Resistant	0.218816	0.467259	16	4	0.64678	0.984302
K02819	CTV05.N.v.ST	Resistant	0.0893054	0.314666	16	2	0.78071	0.984302
K02834	CTV05.N.v.ST	Resistant	-0.301645	0.61177	16	11	0.629608	0.984302
K02838	CTV05.N.v.ST	Resistant	-0.313411	0.693065	16	12	0.658045	0.984302
K02871	CTV05.N.v.ST	Resistant	-0.305116	0.651116	16	14	0.646565	0.984302
K02899	CTV05.N.v.ST	Resistant	0.276795	0.544578	16	8	0.619176	0.984302
K02916	CTV05.N.v.ST	Resistant	-0.120006	0.398541	16	5	0.767753	0.984302
K02931	CTV05.N.v.ST	Resistant	0.225316	0.470728	16	15	0.639574	0.984302
K02933	CTV05.N.v.ST	Resistant	0.25924	0.509721	16	14	0.618958	0.984302
K02935	CTV05.N.v.ST	Resistant	0.295468	0.773116	16	11	0.708068	0.984302
K02939	CTV05.N.v.ST	Resistant	-0.148227	0.427435	16	13	0.733912	0.984302
K02948	CTV05.N.v.ST	Resistant	-0.175765	0.558888	16	13	0.757787	0.984302
K02959	CTV05.N.v.ST	Resistant	-0.28075	0.596596	16	8	0.645183	0.984302
K02968	CTV05.N.v.ST	Resistant	0.179437	0.418233	16	4	0.674425	0.984302
K03086	CTV05.N.v.ST	Resistant	0.133059	0.419753	16	15	0.755926	0.984302
K03088	CTV05.N.v.ST	Resistant	-0.151653	0.465348	16	6	0.749327	0.984302
K03091	CTV05.N.v.ST	Resistant	-0.271374	0.541632	16	12	0.624135	0.984302
K03168	CTV05.N.v.ST	Resistant	0.139805	0.346715	16	16	0.692872	0.984302
K03216	CTV05.N.v.ST	Resistant	-0.302037	0.589568	16	13	0.616426	0.984302
K03217	CTV05.N.v.ST	Resistant	0.116732	0.381109	16	15	0.763887	0.984302
K03296	CTV05.N.v.ST	Resistant	0.197179	0.633096	16	4	0.760047	0.984302
K03305	CTV05.N.v.ST	Resistant	0.139805	0.290355	16	16	0.637603	0.984302
K03306	CTV05.N.v.ST	Resistant	-0.143998	0.363985	16	14	0.698352	0.984302
K03313	CTV05.N.v.ST	Resistant	0.242958	0.554207	16	8	0.667793	0.984302
K03316	CTV05.N.v.ST	Resistant	-0.255987	0.585341	16	13	0.668543	0.984302
K03328	CTV05.N.v.ST	Resistant	0.257725	0.543524	16	16	0.642687	0.984302
K03367	CTV05.N.v.ST	Resistant	-0.165333	0.560379	16	15	0.772295	0.984302
K03431	CTV05.N.v.ST	Resistant	0.115406	0.309965	16	16	0.71523	0.984302
K03436	CTV05.N.v.ST	Resistant	-0.243801	0.520013	16	14	0.646403	0.984302
K03438	CTV05.N.v.ST	Resistant	-0.118071	0.375146	16	15	0.757605	0.984302
K03442	CTV05.N.v.ST	Resistant	0.188552	0.410799	16	16	0.653288	0.984302
K03455	CTV05.N.v.ST	Resistant	0.274736	0.691468	16	16	0.69712	0.984302
K03466	CTV05.N.v.ST	Resistant	0.230816	0.501493	16	15	0.652399	0.984302
K03486	CTV05.N.v.ST	Resistant	-0.301237	0.676667	16	3	0.662997	0.984302
K03489	CTV05.N.v.ST	Resistant	-0.139491	0.479692	16	5	0.775474	0.984302
K03523	CTV05.N.v.ST	Resistant	0.262675	0.576687	16	7	0.655741	0.984302
K03525	CTV05.N.v.ST	Resistant	-0.263726	0.597972	16	8	0.665923	0.984302
K03529	CTV05.N.v.ST	Resistant	0.145248	0.302157	16	16	0.638152	0.984302
K03546	CTV05.N.v.ST	Resistant	0.123058	0.361048	16	4	0.738288	0.984302
K03578	CTV05.N.v.ST	Resistant	0.398033	0.823708	16	11	0.636408	0.984302
K03596	CTV05.N.v.ST	Resistant	-0.168975	0.362587	16	15	0.648364	0.984302
K03625	CTV05.N.v.ST	Resistant	-0.228609	0.677118	16	13	0.740658	0.984302
K03631	CTV05.N.v.ST	Resistant	0.166222	0.412973	16	15	0.693395	0.984302
K03648	CTV05.N.v.ST	Resistant	-0.0967298	0.34594	16	15	0.783862	0.984302
K03657	CTV05.N.v.ST	Resistant	0.156984	0.452365	16	16	0.733731	0.984302
K03693	CTV05.N.v.ST	Resistant	0.0893054	0.314666	16	2	0.78071	0.984302
K03700	CTV05.N.v.ST	Resistant	-0.233167	0.549636	16	14	0.677852	0.984302
K03706	CTV05.N.v.ST	Resistant	0.0893054	0.314666	16	2	0.78071	0.984302
K03711	CTV05.N.v.ST	Resistant	-0.190914	0.458583	16	5	0.683493	0.984302
K03727	CTV05.N.v.ST	Resistant	0.225332	0.806355	16	9	0.783989	0.984302
K03739	CTV05.N.v.ST	Resistant	-0.210957	0.462811	16	15	0.655512	0.984302
K03778	CTV05.N.v.ST	Resistant	0.194477	0.612921	16	7	0.755702	0.984302
K03798	CTV05.N.v.ST	Resistant	0.0981321	0.283695	16	16	0.734556	0.984302
K03980	CTV05.N.v.ST	Resistant	0.290746	0.686288	16	10	0.678258	0.984302
K04031	CTV05.N.v.ST	Resistant	0.120848	0.265105	16	2	0.65549	0.984302
K04047	CTV05.N.v.ST	Resistant	0.152494	0.410197	16	14	0.71564	0.984302
K04072	CTV05.N.v.ST	Resistant	0.147282	0.352973	16	15	0.682815	0.984302
K04074	CTV05.N.v.ST	Resistant	0.246093	0.492478	16	14	0.625045	0.984302
K04077	CTV05.N.v.ST	Resistant	0.176126	0.365048	16	15	0.636927	0.984302
K04083	CTV05.N.v.ST	Resistant	-0.35158	0.899201	16	9	0.701689	0.984302
K04095	CTV05.N.v.ST	Resistant	0.144162	0.28888	16	3	0.625503	0.984302
K04750	CTV05.N.v.ST	Resistant	0.0893054	0.314666	16	2	0.78071	0.984302
K04763	CTV05.N.v.ST	Resistant	-0.144898	0.474168	16	15	0.764418	0.984302
K04788	CTV05.N.v.ST	Resistant	0.128478	0.253515	16	2	0.620192	0.984302
K05340	CTV05.N.v.ST	Resistant	-0.155708	0.420073	16	4	0.716433	0.984302
K05349	CTV05.N.v.ST	Resistant	-0.338425	0.716446	16	3	0.643944	0.984302
K05363	CTV05.N.v.ST	Resistant	0.0893054	0.314666	16	2	0.78071	0.984302
K05593	CTV05.N.v.ST	Resistant	0.0893054	0.314666	16	2	0.78071	0.984302
K05823	CTV05.N.v.ST	Resistant	0.0871278	0.318165	16	2	0.788203	0.984302
K05846	CTV05.N.v.ST	Resistant	0.268242	0.647734	16	11	0.685058	0.984302
K05847	CTV05.N.v.ST	Resistant	0.261231	0.633225	16	13	0.686191	0.984302
K05879	CTV05.N.v.ST	Resistant	0.189422	0.535408	16	13	0.728767	0.984302
K05884	CTV05.N.v.ST	Resistant	-0.137045	0.458294	16	5	0.769307	0.984302
K05896	CTV05.N.v.ST	Resistant	-0.158269	0.51808	16	15	0.764486	0.984302
K05964	CTV05.N.v.ST	Resistant	-0.274218	0.663341	16	7	0.685584	0.984302
K05985	CTV05.N.v.ST	Resistant	-0.330735	0.653739	16	12	0.62079	0.984302
K06041	CTV05.N.v.ST	Resistant	0.0871278	0.318165	16	2	0.788203	0.984302
K06180	CTV05.N.v.ST	Resistant	-0.106067	0.243776	16	16	0.670121	0.984302
K06213	CTV05.N.v.ST	Resistant	-0.214997	0.578648	16	4	0.71579	0.984302
K06346	CTV05.N.v.ST	Resistant	-0.258572	0.672763	16	9	0.706499	0.984302
K06400	CTV05.N.v.ST	Resistant	-0.388706	0.992056	16	11	0.701092	0.984302
K06885	CTV05.N.v.ST	Resistant	0.120737	0.29671	16	16	0.69022	0.984302
K06889	CTV05.N.v.ST	Resistant	-0.153857	0.452347	16	15	0.738807	0.984302
K06890	CTV05.N.v.ST	Resistant	-0.203728	0.442208	16	14	0.652085	0.984302
K06915	CTV05.N.v.ST	Resistant	0.106156	0.2879	16	2	0.717849	0.984302
K06921	CTV05.N.v.ST	Resistant	-0.259762	0.681847	16	6	0.708945	0.984302
K06948	CTV05.N.v.ST	Resistant	-0.130554	0.432939	16	14	0.767425	0.984302
K06966	CTV05.N.v.ST	Resistant	-0.18858	0.4572	16	5	0.686244	0.984302
K06972	CTV05.N.v.ST	Resistant	0.110663	0.275693	16	3	0.694185	0.984302
K06994	CTV05.N.v.ST	Resistant	0.331872	0.931899	16	8	0.727057	0.984302
K07012	CTV05.N.v.ST	Resistant	0.201139	0.638771	16	13	0.757493	0.984302
K07027	CTV05.N.v.ST	Resistant	-0.119587	0.419295	16	15	0.779659	0.984302
K07037	CTV05.N.v.ST	Resistant	0.144162	0.28888	16	3	0.625503	0.984302
K07040	CTV05.N.v.ST	Resistant	0.183785	0.614693	16	13	0.769342	0.984302
K07058	CTV05.N.v.ST	Resistant	-0.130621	0.417358	16	16	0.758916	0.984302
K07084	CTV05.N.v.ST	Resistant	0.25496	0.74946	16	8	0.738762	0.984302
K07098	CTV05.N.v.ST	Resistant	0.196665	0.408437	16	4	0.637597	0.984302
K07114	CTV05.N.v.ST	Resistant	0.273295	0.752195	16	9	0.721786	0.984302
K07139	CTV05.N.v.ST	Resistant	0.0893054	0.314666	16	2	0.78071	0.984302
K07170	CTV05.N.v.ST	Resistant	0.0893054	0.314666	16	2	0.78071	0.984302
K07173	CTV05.N.v.ST	Resistant	0.207079	0.549127	16	8	0.711749	0.984302
K07260	CTV05.N.v.ST	Resistant	0.0893054	0.314666	16	2	0.78071	0.984302
K07264	CTV05.N.v.ST	Resistant	0.113203	0.324834	16	3	0.732654	0.984302
K07277	CTV05.N.v.ST	Resistant	0.120126	0.316322	16	3	0.709824	0.984302
K07284	CTV05.N.v.ST	Resistant	0.310285	0.629733	16	15	0.629845	0.984302
K07305	CTV05.N.v.ST	Resistant	0.110352	0.328621	16	4	0.741998	0.984302
K07407	CTV05.N.v.ST	Resistant	0.279179	0.550501	16	7	0.619953	0.984302
K07442	CTV05.N.v.ST	Resistant	0.323778	0.771086	16	9	0.680932	0.984302
K07485	CTV05.N.v.ST	Resistant	0.269983	0.785239	16	9	0.736089	0.984302
K07496	CTV05.N.v.ST	Resistant	-0.330709	1.04934	16	12	0.757289	0.984302
K07657	CTV05.N.v.ST	Resistant	0.200066	0.614379	16	11	0.749513	0.984302
K07665	CTV05.N.v.ST	Resistant	-0.191247	0.472005	16	5	0.691468	0.984302
K07704	CTV05.N.v.ST	Resistant	0.0893054	0.314666	16	2	0.78071	0.984302
K07719	CTV05.N.v.ST	Resistant	-0.137045	0.458294	16	5	0.769307	0.984302
K07737	CTV05.N.v.ST	Resistant	0.179505	0.612931	16	9	0.773922	0.984302
K07749	CTV05.N.v.ST	Resistant	0.0871278	0.318165	16	2	0.788203	0.984302
K08166	CTV05.N.v.ST	Resistant	0.0907898	0.330775	16	3	0.787728	0.984302
K08168	CTV05.N.v.ST	Resistant	0.210666	0.564744	16	8	0.714713	0.984302
K08282	CTV05.N.v.ST	Resistant	0.405813	0.917645	16	12	0.665076	0.984302
K08483	CTV05.N.v.ST	Resistant	0.107911	0.309661	16	15	0.732664	0.984302
K08659	CTV05.N.v.ST	Resistant	-0.109895	0.277538	16	16	0.698101	0.984302
K08724	CTV05.N.v.ST	Resistant	0.188551	0.415121	16	16	0.656641	0.984302
K08884	CTV05.N.v.ST	Resistant	-0.103273	0.364584	16	16	0.781121	0.984302
K09117	CTV05.N.v.ST	Resistant	-0.187109	0.591009	16	11	0.756224	0.984302
K09153	CTV05.N.v.ST	Resistant	0.0893054	0.314666	16	2	0.78071	0.984302
K09157	CTV05.N.v.ST	Resistant	0.204344	0.448987	16	14	0.656	0.984302
K09704	CTV05.N.v.ST	Resistant	0.0871278	0.318165	16	2	0.788203	0.984302
K09705	CTV05.N.v.ST	Resistant	0.0918002	0.245592	16	3	0.714159	0.984302
K09748	CTV05.N.v.ST	Resistant	0.280875	0.591831	16	13	0.6424	0.984302
K09760	CTV05.N.v.ST	Resistant	-0.271847	0.582408	16	7	0.647849	0.984302
K09800	CTV05.N.v.ST	Resistant	-0.197851	0.37482	16	5	0.605865	0.984302
K09816	CTV05.N.v.ST	Resistant	-0.277653	0.682992	16	13	0.690503	0.984302
K09819	CTV05.N.v.ST	Resistant	0.305826	0.764157	16	9	0.69504	0.984302
K10039	CTV05.N.v.ST	Resistant	0.139804	0.386875	16	16	0.72322	0.984302
K10117	CTV05.N.v.ST	Resistant	0.369195	0.831149	16	13	0.663688	0.984302
K10677	CTV05.N.v.ST	Resistant	-0.188394	0.432563	16	4	0.669817	0.984302
K11065	CTV05.N.v.ST	Resistant	0.0893054	0.314666	16	2	0.78071	0.984302
K11072	CTV05.N.v.ST	Resistant	-0.173581	0.492609	16	15	0.729809	0.984302
K11144	CTV05.N.v.ST	Resistant	-0.168847	0.58066	16	14	0.775479	0.984302
K11145	CTV05.N.v.ST	Resistant	0.220011	0.627918	16	12	0.731268	0.984302
K11616	CTV05.N.v.ST	Resistant	0.0893054	0.314666	16	2	0.78071	0.984302
K11617	CTV05.N.v.ST	Resistant	0.0893054	0.314666	16	2	0.78071	0.984302
K12269	CTV05.N.v.ST	Resistant	0.0893054	0.314666	16	2	0.78071	0.984302
K12308	CTV05.N.v.ST	Resistant	-0.107424	0.390624	16	4	0.787328	0.984302
K12373	CTV05.N.v.ST	Resistant	0.181664	0.504112	16	7	0.723953	0.984302
K12410	CTV05.N.v.ST	Resistant	-0.375841	0.753176	16	10	0.625523	0.984302
K12556	CTV05.N.v.ST	Resistant	0.0893054	0.314666	16	2	0.78071	0.984302
K12573	CTV05.N.v.ST	Resistant	0.167252	0.602848	16	15	0.7855	0.984302
K12574	CTV05.N.v.ST	Resistant	0.183721	0.527377	16	14	0.732747	0.984302
K12700	CTV05.N.v.ST	Resistant	-0.259783	0.547425	16	14	0.642422	0.984302
K12997	CTV05.N.v.ST	Resistant	0.149009	0.521995	16	5	0.779471	0.984302
K12999	CTV05.N.v.ST	Resistant	-0.239632	0.802824	16	7	0.769717	0.984302
K13292	CTV05.N.v.ST	Resistant	-0.126259	0.418603	16	15	0.767375	0.984302
K13730	CTV05.N.v.ST	Resistant	-0.284338	0.567578	16	5	0.624178	0.984302
K13789	CTV05.N.v.ST	Resistant	-0.230846	0.58323	16	15	0.698214	0.984302
K13867	CTV05.N.v.ST	Resistant	0.133029	0.476103	16	3	0.784014	0.984302
K14155	CTV05.N.v.ST	Resistant	-0.157578	0.535953	16	6	0.773061	0.984302
K14445	CTV05.N.v.ST	Resistant	0.120848	0.265105	16	2	0.65549	0.984302
K15051	CTV05.N.v.ST	Resistant	0.161083	0.344759	16	15	0.647522	0.984302
K00075	CTV05.N.v.ST	Resistant	-0.0887545	0.450423	16	15	0.846623	0.987029
K00324	CTV05.N.v.ST	Resistant	0.0609566	0.288548	16	3	0.835734	0.987029
K00560	CTV05.N.v.ST	Resistant	0.0682648	0.306454	16	15	0.826941	0.987029
K00564	CTV05.N.v.ST	Resistant	-0.115328	0.495851	16	15	0.819449	0.987029
K00571	CTV05.N.v.ST	Resistant	-0.0833056	0.488018	16	16	0.866901	0.987029
K00602	CTV05.N.v.ST	Resistant	0.116721	0.683861	16	11	0.866918	0.987029
K00645	CTV05.N.v.ST	Resistant	-0.112933	0.456508	16	3	0.808202	0.987029
K00705	CTV05.N.v.ST	Resistant	0.172826	0.921618	16	10	0.85394	0.987029
K00767	CTV05.N.v.ST	Resistant	-0.158464	0.674955	16	10	0.817781	0.987029
K00791	CTV05.N.v.ST	Resistant	0.103781	0.499042	16	15	0.838254	0.987029
K00800	CTV05.N.v.ST	Resistant	0.189832	0.716618	16	11	0.794947	0.987029
K00845	CTV05.N.v.ST	Resistant	-0.131647	0.678689	16	11	0.848984	0.987029
K00939	CTV05.N.v.ST	Resistant	-0.0872404	0.487751	16	14	0.860608	0.987029
K00985	CTV05.N.v.ST	Resistant	0.153423	0.588537	16	10	0.798131	0.987029
K00996	CTV05.N.v.ST	Resistant	0.0610569	0.29963	16	3	0.841462	0.987029
K01091	CTV05.N.v.ST	Resistant	0.122788	0.688778	16	10	0.861066	0.987029
K01138	CTV05.N.v.ST	Resistant	0.0892954	0.430261	16	4	0.838578	0.987029
K01176	CTV05.N.v.ST	Resistant	0.108801	0.542682	16	10	0.843983	0.987029
K01417	CTV05.N.v.ST	Resistant	0.200625	0.917355	16	7	0.83004	0.987029
K01436	CTV05.N.v.ST	Resistant	-0.137568	0.619112	16	13	0.827365	0.987029
K01512	CTV05.N.v.ST	Resistant	0.0733213	0.349544	16	4	0.836875	0.987029
K01515	CTV05.N.v.ST	Resistant	0.0838295	0.409427	16	14	0.840715	0.987029
K01571	CTV05.N.v.ST	Resistant	0.0688998	0.278807	16	3	0.8084	0.987029
K01597	CTV05.N.v.ST	Resistant	-0.121786	0.458004	16	15	0.794187	0.987029
K01632	CTV05.N.v.ST	Resistant	-0.134953	0.754388	16	10	0.860587	0.987029
K01684	CTV05.N.v.ST	Resistant	-0.11708	0.663644	16	8	0.862491	0.987029
K01687	CTV05.N.v.ST	Resistant	0.0707142	0.366303	16	4	0.849694	0.987029
K01689	CTV05.N.v.ST	Resistant	0.0426834	0.236285	16	16	0.859236	0.987029
K01758	CTV05.N.v.ST	Resistant	-0.110065	0.483723	16	7	0.823296	0.987029
K01772	CTV05.N.v.ST	Resistant	0.149577	0.698247	16	13	0.833466	0.987029
K01783	CTV05.N.v.ST	Resistant	0.110826	0.527589	16	14	0.836647	0.987029
K01840	CTV05.N.v.ST	Resistant	0.132329	0.755478	16	5	0.863462	0.987029
K01869	CTV05.N.v.ST	Resistant	0.106109	0.50372	16	15	0.836195	0.987029
K01880	CTV05.N.v.ST	Resistant	-0.152192	0.727462	16	7	0.837298	0.987029
K01887	CTV05.N.v.ST	Resistant	0.0564714	0.266313	16	16	0.835125	0.987029
K01893	CTV05.N.v.ST	Resistant	-0.126423	0.595422	16	14	0.834914	0.987029
K01897	CTV05.N.v.ST	Resistant	-0.18299	1.0754	16	12	0.867318	0.987029
K01910	CTV05.N.v.ST	Resistant	-0.150013	0.650645	16	6	0.820991	0.987029
K01919	CTV05.N.v.ST	Resistant	-0.0830951	0.446252	16	4	0.854954	0.987029
K01933	CTV05.N.v.ST	Resistant	0.111765	0.650132	16	9	0.865968	0.987029
K01961	CTV05.N.v.ST	Resistant	-0.0735668	0.409182	16	3	0.859894	0.987029
K02010	CTV05.N.v.ST	Resistant	-0.0729951	0.35693	16	5	0.8409	0.987029
K02023	CTV05.N.v.ST	Resistant	-0.100942	0.427164	16	16	0.816615	0.987029
K02029	CTV05.N.v.ST	Resistant	0.0554862	0.327066	16	16	0.867714	0.987029
K02033	CTV05.N.v.ST	Resistant	-0.069492	0.322339	16	16	0.832419	0.987029
K02083	CTV05.N.v.ST	Resistant	0.1472	0.600148	16	8	0.809804	0.987029
K02248	CTV05.N.v.ST	Resistant	0.0911237	0.508389	16	14	0.860317	0.987029
K02444	CTV05.N.v.ST	Resistant	-0.1443	0.718016	16	13	0.843612	0.987029
K02519	CTV05.N.v.ST	Resistant	0.0652161	0.254195	16	16	0.801251	0.987029
K02647	CTV05.N.v.ST	Resistant	0.0934268	0.360085	16	4	0.799058	0.987029
K02757	CTV05.N.v.ST	Resistant	0.235094	0.942166	16	10	0.806578	0.987029
K02773	CTV05.N.v.ST	Resistant	0.165999	0.824503	16	11	0.843335	0.987029
K02823	CTV05.N.v.ST	Resistant	0.101485	0.591098	16	7	0.866139	0.987029
K02835	CTV05.N.v.ST	Resistant	-0.0474511	0.24996	16	16	0.852163	0.987029
K02945	CTV05.N.v.ST	Resistant	-0.0922481	0.420239	16	16	0.829418	0.987029
K03081	CTV05.N.v.ST	Resistant	-0.0735668	0.409182	16	3	0.859894	0.987029
K03092	CTV05.N.v.ST	Resistant	-0.173894	0.70947	16	13	0.809932	0.987029
K03106	CTV05.N.v.ST	Resistant	0.092551	0.417529	16	16	0.827776	0.987029
K03110	CTV05.N.v.ST	Resistant	-0.0459304	0.251779	16	16	0.857866	0.987029
K03149	CTV05.N.v.ST	Resistant	-0.147015	0.6947	16	6	0.835451	0.987029
K03205	CTV05.N.v.ST	Resistant	-0.214402	0.826558	16	7	0.799108	0.987029
K03210	CTV05.N.v.ST	Resistant	0.12512	0.558734	16	12	0.826042	0.987029
K03281	CTV05.N.v.ST	Resistant	-0.0818073	0.446294	16	14	0.857188	0.987029
K03292	CTV05.N.v.ST	Resistant	-0.141587	0.65786	16	8	0.832697	0.987029
K03297	CTV05.N.v.ST	Resistant	-0.13501	0.549328	16	13	0.809424	0.987029
K03300	CTV05.N.v.ST	Resistant	0.148733	0.664122	16	6	0.826028	0.987029
K03322	CTV05.N.v.ST	Resistant	0.122614	0.517076	16	4	0.815991	0.987029
K03327	CTV05.N.v.ST	Resistant	-0.146513	0.585236	16	12	0.805954	0.987029
K03476	CTV05.N.v.ST	Resistant	-0.0735668	0.409182	16	3	0.859894	0.987029
K03536	CTV05.N.v.ST	Resistant	-0.0807981	0.427633	16	15	0.852849	0.987029
K03545	CTV05.N.v.ST	Resistant	0.0851923	0.338499	16	16	0.804948	0.987029
K03569	CTV05.N.v.ST	Resistant	-0.0888762	0.467587	16	15	0.851979	0.987029
K03581	CTV05.N.v.ST	Resistant	-0.0897692	0.347456	16	16	0.799888	0.987029
K03602	CTV05.N.v.ST	Resistant	-0.145534	0.598525	16	6	0.811413	0.987029
K03621	CTV05.N.v.ST	Resistant	0.100841	0.445656	16	14	0.824257	0.987029
K03701	CTV05.N.v.ST	Resistant	0.0527447	0.255062	16	16	0.83915	0.987029
K03707	CTV05.N.v.ST	Resistant	0.0609566	0.288548	16	3	0.835734	0.987029
K03767	CTV05.N.v.ST	Resistant	0.111054	0.618085	16	8	0.859983	0.987029
K03797	CTV05.N.v.ST	Resistant	-0.123408	0.687552	16	13	0.860125	0.987029
K04041	CTV05.N.v.ST	Resistant	-0.0712693	0.414852	16	3	0.866058	0.987029
K05366	CTV05.N.v.ST	Resistant	-0.090944	0.447198	16	16	0.841777	0.987029
K05521	CTV05.N.v.ST	Resistant	0.13499	0.525187	16	6	0.800892	0.987029
K05833	CTV05.N.v.ST	Resistant	-0.131256	0.595143	16	14	0.82863	0.987029
K05837	CTV05.N.v.ST	Resistant	-0.0713019	0.394343	16	15	0.859107	0.987029
K05966	CTV05.N.v.ST	Resistant	0.112955	0.547647	16	5	0.839561	0.987029
K05992	CTV05.N.v.ST	Resistant	0.113332	0.48099	16	5	0.817138	0.987029
K06178	CTV05.N.v.ST	Resistant	-0.122004	0.476731	16	14	0.801737	0.987029
K06183	CTV05.N.v.ST	Resistant	-0.0923656	0.439703	16	8	0.836645	0.987029
K06861	CTV05.N.v.ST	Resistant	0.0688998	0.278807	16	3	0.8084	0.987029
K06909	CTV05.N.v.ST	Resistant	-0.124594	0.570259	16	3	0.830203	0.987029
K07089	CTV05.N.v.ST	Resistant	-0.163912	0.732849	16	10	0.826249	0.987029
K07106	CTV05.N.v.ST	Resistant	-0.10499	0.47985	16	3	0.829966	0.987029
K07220	CTV05.N.v.ST	Resistant	0.0911248	0.533027	16	14	0.866704	0.987029
K07447	CTV05.N.v.ST	Resistant	-0.148048	0.711799	16	13	0.838231	0.987029
K07497	CTV05.N.v.ST	Resistant	0.114214	0.448006	16	16	0.802478	0.987029
K07533	CTV05.N.v.ST	Resistant	-0.108635	0.516312	16	14	0.836383	0.987029
K07668	CTV05.N.v.ST	Resistant	-0.104447	0.525099	16	14	0.845194	0.987029
K07775	CTV05.N.v.ST	Resistant	0.0688998	0.278807	16	3	0.8084	0.987029
K08156	CTV05.N.v.ST	Resistant	-0.131023	0.636668	16	7	0.839913	0.987029
K08365	CTV05.N.v.ST	Resistant	-0.0725317	0.359594	16	4	0.843049	0.987029
K08372	CTV05.N.v.ST	Resistant	0.173165	0.700493	16	9	0.808339	0.987029
K09118	CTV05.N.v.ST	Resistant	-0.117626	0.696012	16	10	0.868214	0.987029
K09698	CTV05.N.v.ST	Resistant	-0.14178	0.573681	16	14	0.808386	0.987029
K09952	CTV05.N.v.ST	Resistant	-0.144451	0.826287	16	13	0.863724	0.987029
K10005	CTV05.N.v.ST	Resistant	0.119074	0.594444	16	5	0.844117	0.987029
K10441	CTV05.N.v.ST	Resistant	-0.122191	0.617301	16	12	0.845934	0.987029
K10819	CTV05.N.v.ST	Resistant	-0.0830945	0.488161	16	5	0.867273	0.987029
K11533	CTV05.N.v.ST	Resistant	-0.206995	0.99047	16	11	0.837469	0.987029
K11717	CTV05.N.v.ST	Resistant	-0.101637	0.474196	16	15	0.833375	0.987029
K12063	CTV05.N.v.ST	Resistant	-0.160974	0.614967	16	4	0.797318	0.987029
K13274	CTV05.N.v.ST	Resistant	-0.191035	0.773024	16	13	0.808397	0.987029
K13829	CTV05.N.v.ST	Resistant	-0.178912	0.729812	16	10	0.809898	0.987029
K14652	CTV05.N.v.ST	Resistant	-0.130362	0.765947	16	6	0.86729	0.987029
K01752	CTV05.N.v.ST	Resistant	0.0453255	0.274129	16	16	0.871037	0.987973
K01779	CTV05.N.v.ST	Resistant	-0.06826	0.412621	16	15	0.87097	0.987973
K02965	CTV05.N.v.ST	Resistant	-0.108543	0.651043	16	12	0.869973	0.987973
K00926	CTV05.N.v.ST	Resistant	0.153244	0.933094	16	9	0.871896	0.988193
K01142	CTV05.N.v.ST	Resistant	0.0817677	0.509795	16	15	0.874863	0.990475
K01926	CTV05.N.v.ST	Resistant	0.0715939	0.453373	16	14	0.87678	0.990475
K02040	CTV05.N.v.ST	Resistant	0.0527747	0.335464	16	15	0.87724	0.990475
K02536	CTV05.N.v.ST	Resistant	0.0578829	0.365864	16	2	0.876552	0.990475
K06221	CTV05.N.v.ST	Resistant	0.0958404	0.60285	16	4	0.875956	0.990475
K06200	CTV05.N.v.ST	Resistant	0.061292	0.395013	16	3	0.878907	0.990852
K07095	CTV05.N.v.ST	Resistant	0.061292	0.395013	16	3	0.878907	0.990852
K03218	CTV05.N.v.ST	Resistant	0.0694019	0.452358	16	15	0.880255	0.99162
K01442	CTV05.N.v.ST	Resistant	-0.0846301	0.559366	16	4	0.8819	0.992722
K00053	CTV05.N.v.ST	Resistant	0.0499393	0.379009	16	2	0.897047	0.992975
K00101	CTV05.N.v.ST	Resistant	-0.0563139	0.397845	16	4	0.889454	0.992975
K00527	CTV05.N.v.ST	Resistant	-0.0541114	0.391353	16	16	0.891998	0.992975
K00970	CTV05.N.v.ST	Resistant	0.0979992	0.765496	16	10	0.899953	0.992975
K01066	CTV05.N.v.ST	Resistant	0.102344	0.764875	16	9	0.895462	0.992975
K01156	CTV05.N.v.ST	Resistant	0.0942457	0.683685	16	15	0.892322	0.992975
K01255	CTV05.N.v.ST	Resistant	0.0393553	0.285178	16	3	0.892204	0.992975
K01478	CTV05.N.v.ST	Resistant	0.0954176	0.746841	16	10	0.900155	0.992975
K01534	CTV05.N.v.ST	Resistant	0.0670295	0.520035	16	5	0.899275	0.992975
K01552	CTV05.N.v.ST	Resistant	-0.0339756	0.240168	16	16	0.889517	0.992975
K01854	CTV05.N.v.ST	Resistant	-0.119367	0.829414	16	12	0.887617	0.992975
K01925	CTV05.N.v.ST	Resistant	0.0480453	0.335101	16	15	0.888037	0.992975
K02008	CTV05.N.v.ST	Resistant	0.0408177	0.297214	16	16	0.892722	0.992975
K02484	CTV05.N.v.ST	Resistant	-0.122162	0.822782	16	9	0.884086	0.992975
K02531	CTV05.N.v.ST	Resistant	-0.0561571	0.411096	16	5	0.893289	0.992975
K02895	CTV05.N.v.ST	Resistant	-0.0894631	0.653479	16	10	0.893057	0.992975
K03040	CTV05.N.v.ST	Resistant	0.0500888	0.362555	16	15	0.892085	0.992975
K03048	CTV05.N.v.ST	Resistant	-0.0897026	0.600524	16	14	0.883389	0.992975
K03319	CTV05.N.v.ST	Resistant	0.151229	1.0636	16	9	0.888959	0.992975
K03699	CTV05.N.v.ST	Resistant	0.0335667	0.250675	16	16	0.895383	0.992975
K03978	CTV05.N.v.ST	Resistant	-0.0674591	0.52213	16	14	0.899037	0.992975
K07316	CTV05.N.v.ST	Resistant	-0.0931047	0.643658	16	4	0.88705	0.992975
K07636	CTV05.N.v.ST	Resistant	-0.107075	0.820483	16	8	0.898025	0.992975
K08172	CTV05.N.v.ST	Resistant	0.0499393	0.379009	16	2	0.897047	0.992975
K09167	CTV05.N.v.ST	Resistant	-0.0561571	0.411096	16	5	0.893289	0.992975
K09811	CTV05.N.v.ST	Resistant	-0.0825557	0.612803	16	10	0.894752	0.992975
K11031	CTV05.N.v.ST	Resistant	0.0518374	0.40213	16	14	0.899265	0.992975
K06941	CTV05.N.v.ST	Resistant	-0.0515526	0.411129	16	4	0.901995	0.994268
K00135	CTV05.N.v.ST	Resistant	-0.0592606	0.564457	16	7	0.917875	0.994514
K00563	CTV05.N.v.ST	Resistant	-0.0398468	0.373602	16	3	0.916575	0.994514
K01187	CTV05.N.v.ST	Resistant	-0.028521	0.236997	16	16	0.905921	0.994514
K01234	CTV05.N.v.ST	Resistant	-0.0521961	0.47047	16	16	0.913235	0.994514
K01354	CTV05.N.v.ST	Resistant	0.0974908	0.896559	16	10	0.914953	0.994514
K01613	CTV05.N.v.ST	Resistant	-0.0420243	0.376341	16	3	0.912674	0.994514
K01839	CTV05.N.v.ST	Resistant	-0.0398468	0.373602	16	3	0.916575	0.994514
K01875	CTV05.N.v.ST	Resistant	-0.0346212	0.286095	16	16	0.9054	0.994514
K01939	CTV05.N.v.ST	Resistant	-0.027983	0.286178	16	16	0.923492	0.994514
K02078	CTV05.N.v.ST	Resistant	0.0453281	0.464352	16	5	0.923621	0.994514
K02113	CTV05.N.v.ST	Resistant	-0.0509275	0.461852	16	14	0.913762	0.994514
K02117	CTV05.N.v.ST	Resistant	0.0400952	0.395388	16	2	0.920665	0.994514
K02902	CTV05.N.v.ST	Resistant	0.0614958	0.568769	16	7	0.915434	0.994514
K02956	CTV05.N.v.ST	Resistant	-0.0604289	0.561516	16	10	0.915826	0.994514
K03082	CTV05.N.v.ST	Resistant	-0.0398468	0.373602	16	3	0.916575	0.994514
K03303	CTV05.N.v.ST	Resistant	-0.111438	1.12449	16	9	0.922463	0.994514
K03572	CTV05.N.v.ST	Resistant	0.0423109	0.370351	16	16	0.910666	0.994514
K03584	CTV05.N.v.ST	Resistant	0.0577317	0.475197	16	15	0.905029	0.994514
K03629	CTV05.N.v.ST	Resistant	-0.023475	0.239465	16	16	0.923297	0.994514
K03743	CTV05.N.v.ST	Resistant	0.06422	0.563726	16	7	0.910918	0.994514
K03976	CTV05.N.v.ST	Resistant	-0.0535294	0.465006	16	13	0.909988	0.994514
K05343	CTV05.N.v.ST	Resistant	0.0833307	0.814684	16	10	0.91998	0.994514
K06036	CTV05.N.v.ST	Resistant	-0.0398468	0.373602	16	3	0.916575	0.994514
K06287	CTV05.N.v.ST	Resistant	-0.0801664	0.783227	16	8	0.919927	0.994514
K07030	CTV05.N.v.ST	Resistant	-0.0293411	0.298701	16	16	0.923143	0.994514
K07272	CTV05.N.v.ST	Resistant	-0.0601768	0.520433	16	6	0.909589	0.994514
K07467	CTV05.N.v.ST	Resistant	-0.0557798	0.466881	16	6	0.906598	0.994514
K07478	CTV05.N.v.ST	Resistant	0.0438043	0.373839	16	16	0.908386	0.994514
K07720	CTV05.N.v.ST	Resistant	-0.0441927	0.417887	16	4	0.917279	0.994514
K10006	CTV05.N.v.ST	Resistant	-0.0575943	0.51854	16	7	0.913137	0.994514
K10975	CTV05.N.v.ST	Resistant	-0.04548	0.461789	16	6	0.922942	0.994514
K11996	CTV05.N.v.ST	Resistant	-0.0600283	0.517871	16	8	0.909367	0.994514
K00003	CTV05.N.v.ST	Resistant	0.0404129	0.660528	16	8	0.952079	0.996605
K00262	CTV05.N.v.ST	Resistant	0.0304616	0.472533	16	4	0.949512	0.996605
K00384	CTV05.N.v.ST	Resistant	-0.0269544	0.31739	16	15	0.933523	0.996605
K00574	CTV05.N.v.ST	Resistant	-0.0295993	0.364948	16	3	0.936506	0.996605
K00721	CTV05.N.v.ST	Resistant	0.06266	0.705854	16	10	0.930521	0.996605
K00937	CTV05.N.v.ST	Resistant	0.0713325	0.768921	16	9	0.927401	0.996605
K00949	CTV05.N.v.ST	Resistant	-0.0268619	0.368668	16	16	0.942947	0.996605
K00995	CTV05.N.v.ST	Resistant	0.0291655	0.495357	16	15	0.953882	0.996605
K01012	CTV05.N.v.ST	Resistant	-0.0194786	0.355271	16	3	0.957051	0.996605
K01129	CTV05.N.v.ST	Resistant	-0.0455224	0.626732	16	8	0.943124	0.996605
K01155	CTV05.N.v.ST	Resistant	-0.0354348	0.608511	16	10	0.954387	0.996605
K01208	CTV05.N.v.ST	Resistant	-0.0361441	0.516021	16	6	0.945149	0.996605
K01589	CTV05.N.v.ST	Resistant	0.0440703	0.546669	16	6	0.936888	0.996605
K01662	CTV05.N.v.ST	Resistant	-0.0708263	0.764686	16	5	0.927517	0.996605
K01786	CTV05.N.v.ST	Resistant	0.0298695	0.441412	16	3	0.947007	0.996605
K01809	CTV05.N.v.ST	Resistant	-0.0472209	0.520921	16	14	0.929056	0.996605
K01914	CTV05.N.v.ST	Resistant	0.0296444	0.408546	16	16	0.943182	0.996605
K01938	CTV05.N.v.ST	Resistant	0.0126049	0.188989	16	16	0.947767	0.996605
K02003	CTV05.N.v.ST	Resistant	-0.0170818	0.297046	16	15	0.954955	0.996605
K02069	CTV05.N.v.ST	Resistant	-0.0295993	0.364948	16	3	0.936506	0.996605
K02109	CTV05.N.v.ST	Resistant	-0.0418144	0.625992	16	13	0.947688	0.996605
K02236	CTV05.N.v.ST	Resistant	0.0404228	0.461268	16	7	0.931409	0.996605
K02825	CTV05.N.v.ST	Resistant	0.0316564	0.509954	16	13	0.951379	0.996605
K02859	CTV05.N.v.ST	Resistant	0.0414273	0.615624	16	9	0.9473	0.996605
K02907	CTV05.N.v.ST	Resistant	-0.0371865	0.614727	16	9	0.952618	0.996605
K03601	CTV05.N.v.ST	Resistant	-0.014195	0.243762	16	16	0.954386	0.996605
K03654	CTV05.N.v.ST	Resistant	0.0300093	0.547489	16	6	0.957062	0.996605
K03671	CTV05.N.v.ST	Resistant	0.036021	0.463301	16	13	0.939128	0.996605
K03703	CTV05.N.v.ST	Resistant	0.0383663	0.471807	16	15	0.93634	0.996605
K03768	CTV05.N.v.ST	Resistant	-0.0399298	0.65187	16	11	0.952023	0.996605
K06148	CTV05.N.v.ST	Resistant	0.0283427	0.336091	16	16	0.933988	0.996605
K06610	CTV05.N.v.ST	Resistant	0.0296211	0.404095	16	4	0.942603	0.996605
K06901	CTV05.N.v.ST	Resistant	-0.0132489	0.200782	16	16	0.948322	0.996605
K06926	CTV05.N.v.ST	Resistant	0.0400014	0.684938	16	8	0.954254	0.996605
K06950	CTV05.N.v.ST	Resistant	-0.0246008	0.358987	16	15	0.946334	0.996605
K07124	CTV05.N.v.ST	Resistant	-0.0415051	0.566905	16	14	0.942672	0.996605
K07126	CTV05.N.v.ST	Resistant	-0.0295993	0.364948	16	3	0.936506	0.996605
K07149	CTV05.N.v.ST	Resistant	0.0331984	0.548848	16	6	0.952622	0.996605
K07273	CTV05.N.v.ST	Resistant	-0.0440184	0.770165	16	15	0.95523	0.996605
K07391	CTV05.N.v.ST	Resistant	-0.0711653	0.938891	16	8	0.940653	0.996605
K07487	CTV05.N.v.ST	Resistant	0.0541477	0.890998	16	6	0.9524	0.996605
K07713	CTV05.N.v.ST	Resistant	0.0316564	0.509954	16	13	0.951379	0.996605
K09015	CTV05.N.v.ST	Resistant	-0.0395288	0.444145	16	16	0.930343	0.996605
K09762	CTV05.N.v.ST	Resistant	-0.0204609	0.238192	16	16	0.932761	0.996605
K09976	CTV05.N.v.ST	Resistant	0.0448644	0.543597	16	5	0.935392	0.996605
K11263	CTV05.N.v.ST	Resistant	0.0559742	0.720732	16	7	0.939195	0.996605
K12554	CTV05.N.v.ST	Resistant	-0.0194786	0.355271	16	3	0.957051	0.996605
K01537	CTV05.N.v.ST	Resistant	0.0129054	0.25881	16	16	0.960935	0.996838
K02334	CTV05.N.v.ST	Resistant	-0.018702	0.378684	16	3	0.961309	0.996838
K02990	CTV05.N.v.ST	Resistant	0.0283041	0.546915	16	11	0.959457	0.996838
K03457	CTV05.N.v.ST	Resistant	-0.0386693	0.776798	16	13	0.961001	0.996838
K03630	CTV05.N.v.ST	Resistant	0.0226693	0.44682	16	14	0.960254	0.996838
K05946	CTV05.N.v.ST	Resistant	-0.0226064	0.439223	16	14	0.959679	0.996838
K00924	CTV05.N.v.ST	Resistant	-0.0342476	0.763707	16	7	0.964865	0.99705
K00940	CTV05.N.v.ST	Resistant	-0.0136978	0.291719	16	4	0.963212	0.99705
K01270	CTV05.N.v.ST	Resistant	-0.0127012	0.274744	16	16	0.963781	0.99705
K07021	CTV05.N.v.ST	Resistant	-0.0166237	0.366467	16	16	0.964459	0.99705
K14059	CTV05.N.v.ST	Resistant	-0.0361467	0.761795	16	14	0.962825	0.99705
K00239	CTV05.N.v.ST	Resistant	0.0268992	0.650096	16	7	0.967579	0.997774
K01112	CTV05.N.v.ST	Resistant	0.0148116	0.351012	16	3	0.966938	0.997774
K03060	CTV05.N.v.ST	Resistant	0.0146411	0.349572	16	4	0.967183	0.997774
K00700	CTV05.N.v.ST	Resistant	0.0254933	0.712356	16	11	0.971957	0.997826
K00764	CTV05.N.v.ST	Resistant	0.0280197	0.790324	16	9	0.972219	0.997826
K00965	CTV05.N.v.ST	Resistant	-0.0275615	0.771715	16	11	0.972014	0.997826
K01361	CTV05.N.v.ST	Resistant	0.0391424	1.06671	16	14	0.971247	0.997826
K01451	CTV05.N.v.ST	Resistant	-0.0226513	0.642261	16	7	0.972364	0.997826
K01686	CTV05.N.v.ST	Resistant	-0.0126503	0.37923	16	4	0.97386	0.997826
K03555	CTV05.N.v.ST	Resistant	0.0218842	0.542552	16	16	0.968395	0.997826
K03688	CTV05.N.v.ST	Resistant	-0.0218296	0.667437	16	10	0.97437	0.997826
K05794	CTV05.N.v.ST	Resistant	-0.0146023	0.435917	16	5	0.97375	0.997826
K06216	CTV05.N.v.ST	Resistant	0.011069	0.347107	16	3	0.975011	0.997826
K09761	CTV05.N.v.ST	Resistant	-0.0187089	0.504098	16	6	0.970918	0.997826
K00626	CTV05.N.v.ST	Resistant	0.00294218	0.440539	16	15	0.994766	0.999295
K00852	CTV05.N.v.ST	Resistant	0.000337806	0.37536	16	16	0.999295	0.999295
K00854	CTV05.N.v.ST	Resistant	-0.00454145	0.368447	16	4	0.990339	0.999295
K00886	CTV05.N.v.ST	Resistant	0.0158847	0.545479	16	6	0.977179	0.999295
K00951	CTV05.N.v.ST	Resistant	-0.000457175	0.421203	16	16	0.999149	0.999295
K00986	CTV05.N.v.ST	Resistant	0.0186045	0.926441	16	8	0.984262	0.999295
K01090	CTV05.N.v.ST	Resistant	-0.0039277	0.447658	16	15	0.993123	0.999295
K01104	CTV05.N.v.ST	Resistant	0.00456059	0.25048	16	16	0.98573	0.999295
K01190	CTV05.N.v.ST	Resistant	-0.0081137	0.897832	16	9	0.992917	0.999295
K01281	CTV05.N.v.ST	Resistant	0.00145894	0.306625	16	16	0.996271	0.999295
K01507	CTV05.N.v.ST	Resistant	0.00947313	0.549103	16	14	0.986479	0.999295
K01524	CTV05.N.v.ST	Resistant	-0.00108014	0.712002	16	9	0.998811	0.999295
K01595	CTV05.N.v.ST	Resistant	-0.0129111	0.743778	16	14	0.986395	0.999295
K01760	CTV05.N.v.ST	Resistant	0.00529576	0.769944	16	8	0.994609	0.999295
K01826	CTV05.N.v.ST	Resistant	0.0147618	0.615795	16	6	0.981213	0.999295
K01866	CTV05.N.v.ST	Resistant	0.0110713	0.595215	16	15	0.985422	0.999295
K01940	CTV05.N.v.ST	Resistant	-0.00664032	0.556352	16	5	0.990646	0.999295
K02520	CTV05.N.v.ST	Resistant	0.00140404	0.620443	16	13	0.998226	0.999295
K02867	CTV05.N.v.ST	Resistant	0.00779161	0.544305	16	14	0.988781	0.999295
K02897	CTV05.N.v.ST	Resistant	0.00584662	0.35813	16	4	0.987205	0.999295
K02963	CTV05.N.v.ST	Resistant	0.010827	0.495295	16	13	0.982868	0.999295
K02970	CTV05.N.v.ST	Resistant	-0.00573383	0.334868	16	3	0.98658	0.999295
K02988	CTV05.N.v.ST	Resistant	-0.00566743	0.593121	16	12	0.992511	0.999295
K03402	CTV05.N.v.ST	Resistant	-0.00643237	0.497997	16	6	0.989877	0.999295
K03499	CTV05.N.v.ST	Resistant	0.00929356	0.630962	16	7	0.988456	0.999295
K03587	CTV05.N.v.ST	Resistant	0.0120298	0.786964	16	8	0.988019	0.999295
K05344	CTV05.N.v.ST	Resistant	0.00597193	0.452784	16	2	0.989663	0.999295
K06973	CTV05.N.v.ST	Resistant	-0.0020689	0.360655	16	5	0.995504	0.999295
K07010	CTV05.N.v.ST	Resistant	0.00105691	0.524163	16	7	0.99842	0.999295
K07230	CTV05.N.v.ST	Resistant	0.00343653	0.481747	16	6	0.994409	0.999295
K07483	CTV05.N.v.ST	Resistant	-0.0112398	0.703185	16	6	0.987473	0.999295
K08296	CTV05.N.v.ST	Resistant	0.00794153	0.551121	16	6	0.988706	0.999295
K10118	CTV05.N.v.ST	Resistant	-0.0100121	0.366929	16	5	0.978617	0.999295
K13614	CTV05.N.v.ST	Resistant	-0.00740998	0.356291	16	4	0.983701	0.999295

## Sheet: V2
feature	metadata	value	coef	stderr	N	N.not.0	pval	qval
K07319	CTV05.N.v.ST	Resistant	1.53669	0.322189	19	6	0.000177959	0.401298
K00001	CTV05.N.v.ST	Resistant	-0.839905	1.09847	19	15	0.454987	0.991782
K00003	CTV05.N.v.ST	Resistant	-0.731827	0.257773	19	18	0.0113336	0.991782
K00008	CTV05.N.v.ST	Resistant	0.0988764	0.411308	19	4	0.812899	0.991782
K00009	CTV05.N.v.ST	Resistant	-0.465842	0.756798	19	14	0.546349	0.991782
K00010	CTV05.N.v.ST	Resistant	0.538521	0.512077	19	3	0.307684	0.991782
K00012	CTV05.N.v.ST	Resistant	0.765128	0.48487	19	6	0.13299	0.991782
K00014	CTV05.N.v.ST	Resistant	0.729119	0.681976	19	9	0.299959	0.991782
K00015	CTV05.N.v.ST	Resistant	1.10585	0.603486	19	2	0.084462	0.991782
K00016	CTV05.N.v.ST	Resistant	-0.252311	0.370724	19	19	0.505296	0.991782
K00018	CTV05.N.v.ST	Resistant	0.470153	0.383193	19	5	0.236568	0.991782
K00020	CTV05.N.v.ST	Resistant	0.168999	0.417567	19	5	0.690728	0.991782
K00024	CTV05.N.v.ST	Resistant	0.331555	0.380961	19	6	0.396253	0.991782
K00027	CTV05.N.v.ST	Resistant	0.259277	0.472058	19	7	0.589977	0.991782
K00029	CTV05.N.v.ST	Resistant	0.244067	0.79295	19	8	0.761976	0.991782
K00030	CTV05.N.v.ST	Resistant	-0.395332	0.476465	19	4	0.418197	0.991782
K00031	CTV05.N.v.ST	Resistant	0.489124	0.634993	19	3	0.451705	0.991782
K00033	CTV05.N.v.ST	Resistant	-0.178926	0.446817	19	17	0.693816	0.991782
K00036	CTV05.N.v.ST	Resistant	0.251263	0.351187	19	18	0.484031	0.991782
K00042	CTV05.N.v.ST	Resistant	0.618292	0.493458	19	4	0.227175	0.991782
K00043	CTV05.N.v.ST	Resistant	-0.253938	0.582848	19	5	0.668547	0.991782
K00046	CTV05.N.v.ST	Resistant	0.247386	0.24174	19	2	0.320482	0.991782
K00048	CTV05.N.v.ST	Resistant	1.21666	0.622634	19	5	0.0673494	0.991782
K00052	CTV05.N.v.ST	Resistant	0.33858	0.645601	19	4	0.606743	0.991782
K00053	CTV05.N.v.ST	Resistant	0.333329	0.448791	19	5	0.467787	0.991782
K00054	CTV05.N.v.ST	Resistant	-0.410173	0.456681	19	17	0.381644	0.991782
K00057	CTV05.N.v.ST	Resistant	0.314343	0.320712	19	18	0.340761	0.991782
K00058	CTV05.N.v.ST	Resistant	-0.177731	0.41743	19	17	0.675614	0.991782
K00059	CTV05.N.v.ST	Resistant	-0.195897	0.504697	19	17	0.702725	0.991782
K00065	CTV05.N.v.ST	Resistant	0.159047	0.507656	19	5	0.757867	0.991782
K00067	CTV05.N.v.ST	Resistant	0.55483	0.560689	19	5	0.336271	0.991782
K00068	CTV05.N.v.ST	Resistant	0.323816	0.495482	19	3	0.522152	0.991782
K00074	CTV05.N.v.ST	Resistant	0.280466	0.556135	19	5	0.620515	0.991782
K00077	CTV05.N.v.ST	Resistant	-0.125608	0.516729	19	5	0.810849	0.991782
K00086	CTV05.N.v.ST	Resistant	-0.221685	0.236476	19	2	0.361654	0.991782
K00088	CTV05.N.v.ST	Resistant	-0.242503	0.518068	19	17	0.645665	0.991782
K00097	CTV05.N.v.ST	Resistant	1.10294	0.624174	19	7	0.0951688	0.991782
K00099	CTV05.N.v.ST	Resistant	0.601153	0.848146	19	9	0.488064	0.991782
K00100	CTV05.N.v.ST	Resistant	-0.823722	0.895259	19	18	0.370396	0.991782
K00105	CTV05.N.v.ST	Resistant	0.282339	1.00261	19	6	0.781646	0.991782
K00108	CTV05.N.v.ST	Resistant	-0.0851122	0.307018	19	3	0.784952	0.991782
K00111	CTV05.N.v.ST	Resistant	0.254094	0.429038	19	6	0.561484	0.991782
K00112	CTV05.N.v.ST	Resistant	-0.217476	0.40542	19	3	0.598619	0.991782
K00113	CTV05.N.v.ST	Resistant	0.543846	0.749586	19	5	0.477998	0.991782
K00118	CTV05.N.v.ST	Resistant	0.393866	0.22745	19	3	0.10144	0.991782
K00122	CTV05.N.v.ST	Resistant	-0.0508102	0.343018	19	2	0.883985	0.991782
K00123	CTV05.N.v.ST	Resistant	0.677504	0.621812	19	5	0.291109	0.991782
K00124	CTV05.N.v.ST	Resistant	0.644175	0.310277	19	2	0.0533644	0.991782
K00127	CTV05.N.v.ST	Resistant	0.545001	0.343885	19	3	0.131429	0.991782
K00128	CTV05.N.v.ST	Resistant	-0.266721	0.552944	19	7	0.635699	0.991782
K00130	CTV05.N.v.ST	Resistant	-0.553114	0.6982	19	5	0.439159	0.991782
K00131	CTV05.N.v.ST	Resistant	0.155921	0.418688	19	5	0.714194	0.991782
K00133	CTV05.N.v.ST	Resistant	-0.20495	0.515903	19	10	0.696115	0.991782
K00134	CTV05.N.v.ST	Resistant	-0.419199	0.291287	19	18	0.168272	0.991782
K00135	CTV05.N.v.ST	Resistant	-0.522196	0.781451	19	14	0.512953	0.991782
K00145	CTV05.N.v.ST	Resistant	0.10498	0.638189	19	4	0.87128	0.991782
K00158	CTV05.N.v.ST	Resistant	-0.679453	1.02825	19	17	0.517603	0.991782
K00162	CTV05.N.v.ST	Resistant	-0.0944875	0.461041	19	5	0.84005	0.991782
K00164	CTV05.N.v.ST	Resistant	0.262719	0.250628	19	2	0.309201	0.991782
K00174	CTV05.N.v.ST	Resistant	0.736121	0.528601	19	7	0.181693	0.991782
K00176	CTV05.N.v.ST	Resistant	-0.149985	0.362783	19	3	0.684462	0.991782
K00177	CTV05.N.v.ST	Resistant	0.0748238	0.434328	19	3	0.865256	0.991782
K00179	CTV05.N.v.ST	Resistant	-0.0563539	0.338986	19	4	0.869927	0.991782
K00183	CTV05.N.v.ST	Resistant	0.15005	0.354703	19	3	0.677576	0.991782
K00185	CTV05.N.v.ST	Resistant	0.0675245	0.184151	19	2	0.718383	0.991782
K00208	CTV05.N.v.ST	Resistant	-0.629022	0.761698	19	15	0.420347	0.991782
K00215	CTV05.N.v.ST	Resistant	-0.948157	0.416732	19	18	0.0361278	0.991782
K00219	CTV05.N.v.ST	Resistant	0.352374	0.304054	19	2	0.26251	0.991782
K00224	CTV05.N.v.ST	Resistant	0.0675245	0.184151	19	2	0.718383	0.991782
K00226	CTV05.N.v.ST	Resistant	0.217122	0.279834	19	19	0.448471	0.991782
K00231	CTV05.N.v.ST	Resistant	0.153562	0.50182	19	5	0.763312	0.991782
K00239	CTV05.N.v.ST	Resistant	0.475611	0.516977	19	10	0.370451	0.991782
K00240	CTV05.N.v.ST	Resistant	0.717098	0.714875	19	8	0.329873	0.991782
K00241	CTV05.N.v.ST	Resistant	0.51185	0.445176	19	7	0.266157	0.991782
K00243	CTV05.N.v.ST	Resistant	0.0946627	0.361008	19	17	0.796305	0.991782
K00244	CTV05.N.v.ST	Resistant	-0.571434	0.849254	19	18	0.510076	0.991782
K00248	CTV05.N.v.ST	Resistant	0.592582	0.646791	19	5	0.372383	0.991782
K00257	CTV05.N.v.ST	Resistant	-0.0931497	0.582879	19	7	0.874914	0.991782
K00261	CTV05.N.v.ST	Resistant	0.230162	0.40174	19	4	0.574203	0.991782
K00262	CTV05.N.v.ST	Resistant	-0.118306	0.319678	19	5	0.715893	0.991782
K00266	CTV05.N.v.ST	Resistant	2.2282	0.840933	19	9	0.0168519	0.991782
K00278	CTV05.N.v.ST	Resistant	-0.356749	0.773982	19	9	0.650693	0.991782
K00281	CTV05.N.v.ST	Resistant	0.545001	0.343885	19	3	0.131429	0.991782
K00282	CTV05.N.v.ST	Resistant	0.412614	0.391515	19	3	0.306682	0.991782
K00283	CTV05.N.v.ST	Resistant	1.13455	0.524024	19	5	0.0448983	0.991782
K00284	CTV05.N.v.ST	Resistant	-0.346736	0.416239	19	5	0.416382	0.991782
K00286	CTV05.N.v.ST	Resistant	-0.555417	0.804126	19	8	0.499072	0.991782
K00287	CTV05.N.v.ST	Resistant	0.290293	0.289984	19	18	0.330833	0.991782
K00290	CTV05.N.v.ST	Resistant	0.447379	0.401535	19	4	0.280711	0.991782
K00293	CTV05.N.v.ST	Resistant	-0.344403	0.4068	19	2	0.40897	0.991782
K00302	CTV05.N.v.ST	Resistant	-0.318462	0.416394	19	4	0.454872	0.991782
K00330	CTV05.N.v.ST	Resistant	0.114544	0.291705	19	3	0.699444	0.991782
K00334	CTV05.N.v.ST	Resistant	0.0674924	0.18419	19	2	0.718567	0.991782
K00335	CTV05.N.v.ST	Resistant	0.334745	0.276055	19	3	0.241865	0.991782
K00336	CTV05.N.v.ST	Resistant	0.265837	0.401252	19	6	0.51652	0.991782
K00337	CTV05.N.v.ST	Resistant	1.1569	0.629587	19	4	0.0836718	0.991782
K00338	CTV05.N.v.ST	Resistant	0.481854	0.394982	19	4	0.239143	0.991782
K00339	CTV05.N.v.ST	Resistant	0.265925	0.352631	19	3	0.461097	0.991782
K00341	CTV05.N.v.ST	Resistant	0.25322	0.335203	19	5	0.460334	0.991782
K00342	CTV05.N.v.ST	Resistant	0.953656	0.535575	19	6	0.0928519	0.991782
K00343	CTV05.N.v.ST	Resistant	0.884484	0.531976	19	6	0.114711	0.991782
K00344	CTV05.N.v.ST	Resistant	0.519042	0.407312	19	2	0.219699	0.991782
K00346	CTV05.N.v.ST	Resistant	0.436766	0.476523	19	5	0.372189	0.991782
K00347	CTV05.N.v.ST	Resistant	0.535417	0.441	19	5	0.241308	0.991782
K00348	CTV05.N.v.ST	Resistant	0.361798	0.412159	19	4	0.392283	0.991782
K00349	CTV05.N.v.ST	Resistant	-0.195468	0.673366	19	4	0.775109	0.991782
K00350	CTV05.N.v.ST	Resistant	0.192375	0.390384	19	3	0.628469	0.991782
K00351	CTV05.N.v.ST	Resistant	-0.153732	0.526755	19	5	0.773935	0.991782
K00353	CTV05.N.v.ST	Resistant	0.0525563	0.312782	19	3	0.868544	0.991782
K00355	CTV05.N.v.ST	Resistant	0.0441989	0.213228	19	2	0.83825	0.991782
K00356	CTV05.N.v.ST	Resistant	0.470437	0.440312	19	5	0.300269	0.991782
K00358	CTV05.N.v.ST	Resistant	0.119821	0.384734	19	3	0.759254	0.991782
K00359	CTV05.N.v.ST	Resistant	0.618548	0.760445	19	11	0.427233	0.991782
K00362	CTV05.N.v.ST	Resistant	0.0960521	0.161519	19	2	0.559889	0.991782
K00364	CTV05.N.v.ST	Resistant	-0.340867	0.825071	19	17	0.684671	0.991782
K00370	CTV05.N.v.ST	Resistant	0.0960522	0.161519	19	2	0.559889	0.991782
K00378	CTV05.N.v.ST	Resistant	1.03488	0.712693	19	7	0.16469	0.991782
K00380	CTV05.N.v.ST	Resistant	-0.0508102	0.343018	19	2	0.883985	0.991782
K00382	CTV05.N.v.ST	Resistant	0.212568	0.833833	19	7	0.801837	0.991782
K00383	CTV05.N.v.ST	Resistant	0.438322	0.189415	19	2	0.0334332	0.991782
K00384	CTV05.N.v.ST	Resistant	0.303545	0.226104	19	18	0.197086	0.991782
K00390	CTV05.N.v.ST	Resistant	0.315854	0.263446	19	3	0.247	0.991782
K00426	CTV05.N.v.ST	Resistant	0.161986	0.721306	19	16	0.824988	0.991782
K00432	CTV05.N.v.ST	Resistant	0.302955	0.526028	19	4	0.572208	0.991782
K00433	CTV05.N.v.ST	Resistant	-0.0562009	0.350667	19	2	0.874559	0.991782
K00459	CTV05.N.v.ST	Resistant	-0.0563539	0.338986	19	4	0.869927	0.991782
K00520	CTV05.N.v.ST	Resistant	0.0653457	0.262749	19	3	0.806572	0.991782
K00525	CTV05.N.v.ST	Resistant	0.245864	0.332126	19	19	0.469235	0.991782
K00526	CTV05.N.v.ST	Resistant	-0.220227	0.318739	19	19	0.498935	0.991782
K00527	CTV05.N.v.ST	Resistant	0.381461	0.463678	19	19	0.422077	0.991782
K00528	CTV05.N.v.ST	Resistant	-0.452465	0.674696	19	9	0.511471	0.991782
K00532	CTV05.N.v.ST	Resistant	0.106882	0.370565	19	5	0.776504	0.991782
K00537	CTV05.N.v.ST	Resistant	-0.494662	0.898892	19	16	0.589271	0.991782
K00540	CTV05.N.v.ST	Resistant	-0.125836	0.377151	19	19	0.742725	0.991782
K00547	CTV05.N.v.ST	Resistant	-0.423517	0.752263	19	14	0.580791	0.991782
K00548	CTV05.N.v.ST	Resistant	1.10045	0.66333	19	6	0.115453	0.991782
K00549	CTV05.N.v.ST	Resistant	-0.202398	0.426431	19	17	0.641089	0.991782
K00558	CTV05.N.v.ST	Resistant	0.642003	0.713488	19	12	0.380792	0.991782
K00561	CTV05.N.v.ST	Resistant	0.572117	0.563199	19	5	0.323949	0.991782
K00564	CTV05.N.v.ST	Resistant	-0.759404	0.413428	19	18	0.08378	0.991782
K00566	CTV05.N.v.ST	Resistant	0.0638873	0.367278	19	17	0.863961	0.991782
K00567	CTV05.N.v.ST	Resistant	1.14538	0.750158	19	7	0.145188	0.991782
K00571	CTV05.N.v.ST	Resistant	-0.0581825	0.33307	19	19	0.863391	0.991782
K00574	CTV05.N.v.ST	Resistant	-0.533155	0.534242	19	17	0.33229	0.991782
K00588	CTV05.N.v.ST	Resistant	0.188995	0.415728	19	3	0.655139	0.991782
K00590	CTV05.N.v.ST	Resistant	-0.203205	0.391009	19	5	0.609978	0.991782
K00595	CTV05.N.v.ST	Resistant	-0.232534	0.250788	19	2	0.366792	0.991782
K00599	CTV05.N.v.ST	Resistant	0.0638348	0.107561	19	19	0.560678	0.991782
K00602	CTV05.N.v.ST	Resistant	0.119378	0.574413	19	9	0.837834	0.991782
K00604	CTV05.N.v.ST	Resistant	0.301194	0.347905	19	18	0.398689	0.991782
K00605	CTV05.N.v.ST	Resistant	0.686608	0.409993	19	5	0.112293	0.991782
K00606	CTV05.N.v.ST	Resistant	-0.161835	0.546481	19	5	0.77071	0.991782
K00610	CTV05.N.v.ST	Resistant	0.374836	0.317735	19	2	0.254362	0.991782
K00611	CTV05.N.v.ST	Resistant	-0.282337	0.438296	19	16	0.528062	0.991782
K00614	CTV05.N.v.ST	Resistant	-0.149985	0.362783	19	3	0.684462	0.991782
K00615	CTV05.N.v.ST	Resistant	0.836104	0.692884	19	14	0.244071	0.991782
K00616	CTV05.N.v.ST	Resistant	0.200984	0.348268	19	8	0.571438	0.991782
K00625	CTV05.N.v.ST	Resistant	-0.459807	0.32442	19	17	0.174457	0.991782
K00626	CTV05.N.v.ST	Resistant	-0.53998	0.308788	19	18	0.0983732	0.991782
K00627	CTV05.N.v.ST	Resistant	-0.0936917	0.396955	19	4	0.816233	0.991782
K00639	CTV05.N.v.ST	Resistant	1.07879	0.653937	19	8	0.11736	0.991782
K00645	CTV05.N.v.ST	Resistant	0.167641	0.555978	19	15	0.766672	0.991782
K00647	CTV05.N.v.ST	Resistant	-0.466456	0.426656	19	3	0.28952	0.991782
K00648	CTV05.N.v.ST	Resistant	-0.167997	0.630648	19	16	0.793145	0.991782
K00651	CTV05.N.v.ST	Resistant	0.611744	0.578189	19	8	0.304843	0.991782
K00652	CTV05.N.v.ST	Resistant	1.11703	0.442293	19	5	0.0217778	0.991782
K00655	CTV05.N.v.ST	Resistant	0.327157	0.315042	19	18	0.313605	0.991782
K00656	CTV05.N.v.ST	Resistant	0.96289	0.978382	19	9	0.338835	0.991782
K00657	CTV05.N.v.ST	Resistant	0.219109	0.593678	19	5	0.716631	0.991782
K00658	CTV05.N.v.ST	Resistant	0.262719	0.250628	19	2	0.309201	0.991782
K00661	CTV05.N.v.ST	Resistant	0.517196	0.663986	19	17	0.446731	0.991782
K00662	CTV05.N.v.ST	Resistant	-0.367442	0.817394	19	14	0.658729	0.991782
K00666	CTV05.N.v.ST	Resistant	0.528555	0.360188	19	4	0.160513	0.991782
K00674	CTV05.N.v.ST	Resistant	0.260033	0.498695	19	4	0.608796	0.991782
K00676	CTV05.N.v.ST	Resistant	0.648125	0.507426	19	4	0.218673	0.991782
K00677	CTV05.N.v.ST	Resistant	0.11888	0.579032	19	4	0.83977	0.991782
K00680	CTV05.N.v.ST	Resistant	-0.193869	0.410789	19	17	0.642969	0.991782
K00681	CTV05.N.v.ST	Resistant	0.426698	0.449436	19	3	0.355716	0.991782
K00687	CTV05.N.v.ST	Resistant	-0.763325	0.966951	19	17	0.440742	0.991782
K00688	CTV05.N.v.ST	Resistant	1.33218	0.962171	19	9	0.184093	0.991782
K00689	CTV05.N.v.ST	Resistant	0.0929851	0.621067	19	5	0.882749	0.991782
K00690	CTV05.N.v.ST	Resistant	0.602644	0.535846	19	5	0.276363	0.991782
K00691	CTV05.N.v.ST	Resistant	-1.01277	0.890341	19	18	0.271106	0.991782
K00692	CTV05.N.v.ST	Resistant	-0.605654	1.01224	19	14	0.557508	0.991782
K00697	CTV05.N.v.ST	Resistant	0.644175	0.310277	19	2	0.0533644	0.991782
K00700	CTV05.N.v.ST	Resistant	0.845666	0.794195	19	10	0.301853	0.991782
K00703	CTV05.N.v.ST	Resistant	-0.164036	0.701535	19	7	0.817914	0.991782
K00705	CTV05.N.v.ST	Resistant	0.597437	1.08735	19	10	0.589849	0.991782
K00712	CTV05.N.v.ST	Resistant	-0.206175	0.216484	19	2	0.354251	0.991782
K00721	CTV05.N.v.ST	Resistant	0.415433	0.769535	19	10	0.596302	0.991782
K00745	CTV05.N.v.ST	Resistant	-0.179389	0.299507	19	4	0.557107	0.991782
K00748	CTV05.N.v.ST	Resistant	0.480726	0.550766	19	7	0.394916	0.991782
K00754	CTV05.N.v.ST	Resistant	-0.479575	0.265755	19	19	0.0888861	0.991782
K00758	CTV05.N.v.ST	Resistant	0.39501	0.166764	19	2	0.0299627	0.991782
K00759	CTV05.N.v.ST	Resistant	-0.12401	0.38942	19	16	0.754023	0.991782
K00760	CTV05.N.v.ST	Resistant	0.424951	0.294422	19	18	0.1671	0.991782
K00761	CTV05.N.v.ST	Resistant	-0.20775	0.295854	19	17	0.492055	0.991782
K00762	CTV05.N.v.ST	Resistant	0.408491	0.328666	19	18	0.230783	0.991782
K00763	CTV05.N.v.ST	Resistant	-0.351811	0.432477	19	17	0.42719	0.991782
K00764	CTV05.N.v.ST	Resistant	1.15472	0.759967	19	12	0.147032	0.991782
K00767	CTV05.N.v.ST	Resistant	0.376671	0.645135	19	10	0.566979	0.991782
K00772	CTV05.N.v.ST	Resistant	0.746572	0.454588	19	4	0.118894	0.991782
K00773	CTV05.N.v.ST	Resistant	0.355642	0.880204	19	11	0.691217	0.991782
K00777	CTV05.N.v.ST	Resistant	-0.358073	0.647085	19	17	0.587219	0.991782
K00782	CTV05.N.v.ST	Resistant	0.293649	0.627947	19	5	0.645985	0.991782
K00783	CTV05.N.v.ST	Resistant	-0.0803777	0.320631	19	17	0.805061	0.991782
K00784	CTV05.N.v.ST	Resistant	-0.175811	0.552223	19	17	0.754083	0.991782
K00786	CTV05.N.v.ST	Resistant	-0.174669	0.765476	19	6	0.822226	0.991782
K00788	CTV05.N.v.ST	Resistant	0.415631	0.463371	19	5	0.38226	0.991782
K00789	CTV05.N.v.ST	Resistant	-0.352369	0.396432	19	18	0.386488	0.991782
K00790	CTV05.N.v.ST	Resistant	-0.122751	0.464528	19	17	0.794764	0.991782
K00791	CTV05.N.v.ST	Resistant	-0.275348	0.3573	19	17	0.4515	0.991782
K00793	CTV05.N.v.ST	Resistant	-0.538187	0.826792	19	17	0.523791	0.991782
K00794	CTV05.N.v.ST	Resistant	0.471946	0.67678	19	18	0.495017	0.991782
K00796	CTV05.N.v.ST	Resistant	0.276371	0.499945	19	10	0.587594	0.991782
K00797	CTV05.N.v.ST	Resistant	0.248836	0.508228	19	4	0.630665	0.991782
K00798	CTV05.N.v.ST	Resistant	-0.733785	0.587991	19	11	0.228964	0.991782
K00800	CTV05.N.v.ST	Resistant	-0.539792	0.775331	19	9	0.495708	0.991782
K00806	CTV05.N.v.ST	Resistant	0.175662	0.355473	19	17	0.627515	0.991782
K00811	CTV05.N.v.ST	Resistant	0.766325	0.523192	19	6	0.161248	0.991782
K00812	CTV05.N.v.ST	Resistant	-0.348289	0.543802	19	9	0.530406	0.991782
K00813	CTV05.N.v.ST	Resistant	0.0960521	0.161519	19	2	0.559889	0.991782
K00820	CTV05.N.v.ST	Resistant	0.459264	0.431154	19	19	0.301683	0.991782
K00824	CTV05.N.v.ST	Resistant	-0.0754045	0.462712	19	4	0.87247	0.991782
K00826	CTV05.N.v.ST	Resistant	-0.323038	0.685735	19	9	0.643571	0.991782
K00831	CTV05.N.v.ST	Resistant	-0.178689	0.751376	19	9	0.814867	0.991782
K00832	CTV05.N.v.ST	Resistant	-0.556751	0.568102	19	8	0.340818	0.991782
K00837	CTV05.N.v.ST	Resistant	0.518464	0.54035	19	7	0.350757	0.991782
K00841	CTV05.N.v.ST	Resistant	-1.00076	0.786566	19	18	0.220387	0.991782
K00844	CTV05.N.v.ST	Resistant	-0.106574	0.296527	19	4	0.723715	0.991782
K00845	CTV05.N.v.ST	Resistant	-0.66013	0.408112	19	19	0.124169	0.991782
K00847	CTV05.N.v.ST	Resistant	-0.308593	0.303772	19	18	0.323931	0.991782
K00848	CTV05.N.v.ST	Resistant	0.436084	0.439391	19	3	0.334884	0.991782
K00849	CTV05.N.v.ST	Resistant	0.385984	0.456978	19	16	0.410039	0.991782
K00850	CTV05.N.v.ST	Resistant	-0.122432	0.38132	19	17	0.752068	0.991782
K00851	CTV05.N.v.ST	Resistant	-1.41012	0.705222	19	18	0.0617924	0.991782
K00852	CTV05.N.v.ST	Resistant	-0.132587	0.388097	19	17	0.736814	0.991782
K00853	CTV05.N.v.ST	Resistant	-0.19346	0.20061	19	2	0.348384	0.991782
K00854	CTV05.N.v.ST	Resistant	0.549623	0.542407	19	7	0.325121	0.991782
K00857	CTV05.N.v.ST	Resistant	-0.381331	0.417885	19	18	0.374252	0.991782
K00858	CTV05.N.v.ST	Resistant	0.354688	0.351019	19	18	0.326446	0.991782
K00864	CTV05.N.v.ST	Resistant	0.644992	0.576589	19	18	0.278855	0.991782
K00865	CTV05.N.v.ST	Resistant	0.208243	0.479045	19	18	0.669245	0.991782
K00867	CTV05.N.v.ST	Resistant	-1.3464	0.690676	19	18	0.0679431	0.991782
K00868	CTV05.N.v.ST	Resistant	-0.968284	0.347843	19	18	0.0127351	0.991782
K00869	CTV05.N.v.ST	Resistant	-0.478889	0.598973	19	17	0.435021	0.991782
K00872	CTV05.N.v.ST	Resistant	-0.648587	0.568114	19	17	0.269427	0.991782
K00873	CTV05.N.v.ST	Resistant	0.113314	0.175282	19	19	0.526609	0.991782
K00874	CTV05.N.v.ST	Resistant	0.36453	0.678908	19	6	0.59827	0.991782
K00876	CTV05.N.v.ST	Resistant	0.952188	0.57683	19	17	0.117146	0.991782
K00878	CTV05.N.v.ST	Resistant	-0.648483	0.75988	19	7	0.405301	0.991782
K00879	CTV05.N.v.ST	Resistant	0.377042	0.324454	19	4	0.261258	0.991782
K00881	CTV05.N.v.ST	Resistant	0.243464	0.340355	19	3	0.484118	0.991782
K00882	CTV05.N.v.ST	Resistant	0.36909	0.461397	19	18	0.434781	0.991782
K00884	CTV05.N.v.ST	Resistant	0.0532825	0.201687	19	2	0.794814	0.991782
K00886	CTV05.N.v.ST	Resistant	-0.112353	0.348616	19	4	0.751168	0.991782
K00889	CTV05.N.v.ST	Resistant	0.0600934	0.361648	19	4	0.869987	0.991782
K00891	CTV05.N.v.ST	Resistant	1.0195	0.738367	19	7	0.185241	0.991782
K00895	CTV05.N.v.ST	Resistant	-0.209821	0.492128	19	6	0.675199	0.991782
K00901	CTV05.N.v.ST	Resistant	0.337693	0.207802	19	3	0.122542	0.991782
K00903	CTV05.N.v.ST	Resistant	0.525524	0.624115	19	16	0.41146	0.991782
K00904	CTV05.N.v.ST	Resistant	-0.482308	1.23499	19	16	0.700992	0.991782
K00912	CTV05.N.v.ST	Resistant	0.28414	0.532508	19	7	0.600535	0.991782
K00917	CTV05.N.v.ST	Resistant	0.749138	0.338351	19	4	0.0407775	0.991782
K00919	CTV05.N.v.ST	Resistant	0.603609	0.701251	19	9	0.401348	0.991782
K00924	CTV05.N.v.ST	Resistant	-0.14983	0.752486	19	16	0.844536	0.991782
K00925	CTV05.N.v.ST	Resistant	0.394297	0.28067	19	19	0.178077	0.991782
K00926	CTV05.N.v.ST	Resistant	-0.148528	0.450064	19	17	0.745421	0.991782
K00927	CTV05.N.v.ST	Resistant	0.437507	0.305355	19	18	0.170053	0.991782
K00928	CTV05.N.v.ST	Resistant	0.041937	0.2558	19	19	0.871708	0.991782
K00929	CTV05.N.v.ST	Resistant	0.365449	0.408375	19	5	0.383344	0.991782
K00931	CTV05.N.v.ST	Resistant	-0.133004	0.557824	19	7	0.814396	0.991782
K00936	CTV05.N.v.ST	Resistant	-0.40619	0.262034	19	19	0.139522	0.991782
K00937	CTV05.N.v.ST	Resistant	0.196262	0.896698	19	11	0.829356	0.991782
K00938	CTV05.N.v.ST	Resistant	-0.376583	0.909946	19	17	0.684156	0.991782
K00939	CTV05.N.v.ST	Resistant	-0.120384	0.27564	19	17	0.667795	0.991782
K00940	CTV05.N.v.ST	Resistant	1.09596	0.473542	19	6	0.0334122	0.991782
K00941	CTV05.N.v.ST	Resistant	0.463896	0.518572	19	17	0.383511	0.991782
K00942	CTV05.N.v.ST	Resistant	-0.100626	0.383384	19	17	0.796116	0.991782
K00943	CTV05.N.v.ST	Resistant	-0.21828	0.321131	19	18	0.50583	0.991782
K00945	CTV05.N.v.ST	Resistant	0.763324	0.34528	19	18	0.0410476	0.991782
K00946	CTV05.N.v.ST	Resistant	0.91846	0.613749	19	9	0.152865	0.991782
K00947	CTV05.N.v.ST	Resistant	-0.0508102	0.343018	19	2	0.883985	0.991782
K00948	CTV05.N.v.ST	Resistant	0.131697	0.16446	19	19	0.434304	0.991782
K00949	CTV05.N.v.ST	Resistant	-0.330918	0.340537	19	17	0.344797	0.991782
K00950	CTV05.N.v.ST	Resistant	1.72809	0.641825	19	9	0.0154156	0.991782
K00951	CTV05.N.v.ST	Resistant	0.544479	0.305275	19	19	0.0923547	0.991782
K00954	CTV05.N.v.ST	Resistant	0.379247	0.396551	19	18	0.352292	0.991782
K00957	CTV05.N.v.ST	Resistant	-0.232534	0.250788	19	2	0.366792	0.991782
K00962	CTV05.N.v.ST	Resistant	0.42623	0.779623	19	10	0.59168	0.991782
K00963	CTV05.N.v.ST	Resistant	-0.483791	0.399484	19	17	0.242447	0.991782
K00965	CTV05.N.v.ST	Resistant	-1.0348	0.471344	19	18	0.0423032	0.991782
K00966	CTV05.N.v.ST	Resistant	0.113748	0.38687	19	4	0.772301	0.991782
K00969	CTV05.N.v.ST	Resistant	-0.269535	0.484891	19	17	0.585545	0.991782
K00970	CTV05.N.v.ST	Resistant	0.818908	0.500639	19	9	0.120276	0.991782
K00971	CTV05.N.v.ST	Resistant	0.251261	0.550968	19	5	0.654136	0.991782
K00974	CTV05.N.v.ST	Resistant	-0.457651	0.29523	19	18	0.139521	0.991782
K00975	CTV05.N.v.ST	Resistant	-0.287325	0.397412	19	17	0.479516	0.991782
K00979	CTV05.N.v.ST	Resistant	0.183189	0.272366	19	3	0.510251	0.991782
K00983	CTV05.N.v.ST	Resistant	0.481854	0.394982	19	4	0.239143	0.991782
K00985	CTV05.N.v.ST	Resistant	-0.390078	0.550301	19	13	0.488028	0.991782
K00986	CTV05.N.v.ST	Resistant	0.227364	0.718871	19	18	0.755641	0.991782
K00991	CTV05.N.v.ST	Resistant	-0.199289	0.794074	19	7	0.804846	0.991782
K00992	CTV05.N.v.ST	Resistant	0.388328	0.385731	19	4	0.328178	0.991782
K00995	CTV05.N.v.ST	Resistant	0.279407	0.279658	19	19	0.331755	0.991782
K00996	CTV05.N.v.ST	Resistant	-0.0922153	0.382071	19	3	0.812166	0.991782
K00997	CTV05.N.v.ST	Resistant	-0.313113	0.387676	19	17	0.430439	0.991782
K00998	CTV05.N.v.ST	Resistant	0.109029	0.490623	19	7	0.826785	0.991782
K01000	CTV05.N.v.ST	Resistant	-0.0820603	0.355781	19	17	0.820341	0.991782
K01002	CTV05.N.v.ST	Resistant	-0.45128	0.495295	19	18	0.374964	0.991782
K01006	CTV05.N.v.ST	Resistant	-0.129396	0.865077	19	9	0.882858	0.991782
K01007	CTV05.N.v.ST	Resistant	0.744341	0.452866	19	18	0.118619	0.991782
K01008	CTV05.N.v.ST	Resistant	0.191013	0.358776	19	4	0.601338	0.991782
K01011	CTV05.N.v.ST	Resistant	0.208168	0.219464	19	2	0.356151	0.991782
K01012	CTV05.N.v.ST	Resistant	0.180014	0.470801	19	8	0.706935	0.991782
K01023	CTV05.N.v.ST	Resistant	0.157149	0.414787	19	3	0.709477	0.991782
K01026	CTV05.N.v.ST	Resistant	-0.68124	0.793683	19	16	0.402652	0.991782
K01041	CTV05.N.v.ST	Resistant	-0.271194	0.39232	19	5	0.498736	0.991782
K01042	CTV05.N.v.ST	Resistant	0.804133	0.383186	19	3	0.0511034	0.991782
K01043	CTV05.N.v.ST	Resistant	0.787541	0.668704	19	10	0.255136	0.991782
K01046	CTV05.N.v.ST	Resistant	0.324396	0.287157	19	2	0.274299	0.991782
K01048	CTV05.N.v.ST	Resistant	0.579348	0.420471	19	4	0.186117	0.991782
K01051	CTV05.N.v.ST	Resistant	0.352374	0.304054	19	2	0.26251	0.991782
K01056	CTV05.N.v.ST	Resistant	0.419781	0.338928	19	17	0.232341	0.991782
K01057	CTV05.N.v.ST	Resistant	-0.178976	0.395485	19	7	0.656597	0.991782
K01060	CTV05.N.v.ST	Resistant	-0.622174	0.788888	19	12	0.441164	0.991782
K01066	CTV05.N.v.ST	Resistant	-0.551715	1.01226	19	16	0.592811	0.991782
K01067	CTV05.N.v.ST	Resistant	0.0459045	0.311438	19	6	0.884554	0.991782
K01069	CTV05.N.v.ST	Resistant	0.592742	0.473602	19	7	0.227678	0.991782
K01071	CTV05.N.v.ST	Resistant	-0.145829	0.591863	19	17	0.808331	0.991782
K01077	CTV05.N.v.ST	Resistant	0.123383	0.621494	19	16	0.844988	0.991782
K01078	CTV05.N.v.ST	Resistant	0.192375	0.390384	19	3	0.628469	0.991782
K01079	CTV05.N.v.ST	Resistant	0.877086	0.606497	19	7	0.166321	0.991782
K01081	CTV05.N.v.ST	Resistant	-0.227726	0.543588	19	18	0.680512	0.991782
K01085	CTV05.N.v.ST	Resistant	0.202218	0.359751	19	4	0.581382	0.991782
K01090	CTV05.N.v.ST	Resistant	-0.0802718	0.355017	19	18	0.823815	0.991782
K01091	CTV05.N.v.ST	Resistant	-0.936649	0.45519	19	18	0.0552905	0.991782
K01095	CTV05.N.v.ST	Resistant	-0.146108	0.34313	19	3	0.67559	0.991782
K01096	CTV05.N.v.ST	Resistant	-0.234385	0.756584	19	14	0.760483	0.991782
K01101	CTV05.N.v.ST	Resistant	-0.35943	0.416092	19	16	0.399709	0.991782
K01104	CTV05.N.v.ST	Resistant	-0.161443	0.724986	19	18	0.826435	0.991782
K01112	CTV05.N.v.ST	Resistant	-0.374867	0.535704	19	17	0.493539	0.991782
K01113	CTV05.N.v.ST	Resistant	0.0355052	0.224489	19	2	0.876194	0.991782
K01119	CTV05.N.v.ST	Resistant	0.63819	0.449335	19	18	0.173601	0.991782
K01126	CTV05.N.v.ST	Resistant	0.239465	0.710068	19	18	0.740062	0.991782
K01129	CTV05.N.v.ST	Resistant	0.378774	0.850278	19	9	0.6616	0.991782
K01130	CTV05.N.v.ST	Resistant	0.526601	0.557718	19	4	0.358291	0.991782
K01134	CTV05.N.v.ST	Resistant	1.22594	0.415006	19	4	0.00888322	0.991782
K01138	CTV05.N.v.ST	Resistant	2.11059	0.553298	19	9	0.00138634	0.991782
K01139	CTV05.N.v.ST	Resistant	0.438322	0.189415	19	2	0.0334332	0.991782
K01141	CTV05.N.v.ST	Resistant	0.538007	0.246119	19	2	0.0430972	0.991782
K01142	CTV05.N.v.ST	Resistant	0.512073	0.312745	19	18	0.119933	0.991782
K01144	CTV05.N.v.ST	Resistant	-0.244359	0.311061	19	18	0.442935	0.991782
K01151	CTV05.N.v.ST	Resistant	0.34157	0.314904	19	3	0.293208	0.991782
K01152	CTV05.N.v.ST	Resistant	1.26369	0.631437	19	5	0.0615868	0.991782
K01153	CTV05.N.v.ST	Resistant	0.253523	0.468882	19	19	0.595731	0.991782
K01154	CTV05.N.v.ST	Resistant	-0.227952	0.523601	19	17	0.668782	0.991782
K01155	CTV05.N.v.ST	Resistant	0.384246	0.806071	19	9	0.639653	0.991782
K01156	CTV05.N.v.ST	Resistant	-0.120755	0.485565	19	17	0.80658	0.991782
K01157	CTV05.N.v.ST	Resistant	-0.469551	0.512863	19	5	0.372709	0.991782
K01159	CTV05.N.v.ST	Resistant	0.759854	0.829267	19	7	0.372328	0.991782
K01173	CTV05.N.v.ST	Resistant	0.282206	0.467847	19	5	0.554338	0.991782
K01174	CTV05.N.v.ST	Resistant	0.108235	0.507977	19	4	0.833806	0.991782
K01175	CTV05.N.v.ST	Resistant	0.542591	0.516108	19	15	0.30783	0.991782
K01176	CTV05.N.v.ST	Resistant	0.654766	0.739677	19	8	0.388396	0.991782
K01181	CTV05.N.v.ST	Resistant	-0.480889	0.970713	19	16	0.626662	0.991782
K01182	CTV05.N.v.ST	Resistant	0.899065	0.620718	19	8	0.165691	0.991782
K01185	CTV05.N.v.ST	Resistant	0.522741	0.409023	19	18	0.218417	0.991782
K01186	CTV05.N.v.ST	Resistant	-0.857069	0.827539	19	8	0.314858	0.991782
K01187	CTV05.N.v.ST	Resistant	-0.065159	0.430666	19	19	0.881521	0.991782
K01188	CTV05.N.v.ST	Resistant	1.0126	0.448779	19	5	0.0375087	0.991782
K01190	CTV05.N.v.ST	Resistant	0.56707	0.565366	19	18	0.329917	0.991782
K01191	CTV05.N.v.ST	Resistant	-1.15596	0.39851	19	18	0.00994764	0.991782
K01192	CTV05.N.v.ST	Resistant	0.403257	0.335174	19	2	0.245415	0.991782
K01193	CTV05.N.v.ST	Resistant	-0.530397	0.816928	19	16	0.524847	0.991782
K01195	CTV05.N.v.ST	Resistant	-0.397554	0.687972	19	6	0.570932	0.991782
K01197	CTV05.N.v.ST	Resistant	0.934258	0.644212	19	5	0.165193	0.991782
K01198	CTV05.N.v.ST	Resistant	0.539187	0.246815	19	2	0.0432149	0.991782
K01200	CTV05.N.v.ST	Resistant	-0.350797	0.476284	19	19	0.471452	0.991782
K01201	CTV05.N.v.ST	Resistant	0.168751	0.264701	19	3	0.532283	0.991782
K01205	CTV05.N.v.ST	Resistant	0.706933	0.727932	19	4	0.345088	0.991782
K01206	CTV05.N.v.ST	Resistant	0.716006	0.71761	19	6	0.332385	0.991782
K01207	CTV05.N.v.ST	Resistant	0.945646	0.57644	19	7	0.119273	0.991782
K01208	CTV05.N.v.ST	Resistant	0.170104	0.384922	19	5	0.664119	0.991782
K01210	CTV05.N.v.ST	Resistant	-0.0807806	0.50249	19	4	0.874177	0.991782
K01212	CTV05.N.v.ST	Resistant	0.0355052	0.224489	19	2	0.876194	0.991782
K01215	CTV05.N.v.ST	Resistant	-0.940392	0.944147	19	17	0.333206	0.991782
K01216	CTV05.N.v.ST	Resistant	-0.318408	0.401784	19	4	0.438997	0.991782
K01220	CTV05.N.v.ST	Resistant	1.49652	0.838902	19	7	0.0922999	0.991782
K01226	CTV05.N.v.ST	Resistant	-0.553214	0.832566	19	14	0.515303	0.991782
K01227	CTV05.N.v.ST	Resistant	0.541273	0.60851	19	17	0.386146	0.991782
K01232	CTV05.N.v.ST	Resistant	-0.626576	1.01111	19	16	0.543678	0.991782
K01234	CTV05.N.v.ST	Resistant	0.0923143	0.368178	19	17	0.805026	0.991782
K01238	CTV05.N.v.ST	Resistant	0.389198	0.975206	19	10	0.694793	0.991782
K01239	CTV05.N.v.ST	Resistant	-0.0826026	0.527023	19	17	0.877301	0.991782
K01243	CTV05.N.v.ST	Resistant	0.0870315	0.305372	19	17	0.779086	0.991782
K01246	CTV05.N.v.ST	Resistant	0.379219	0.803846	19	15	0.6431	0.991782
K01249	CTV05.N.v.ST	Resistant	-0.632509	0.739149	19	14	0.404049	0.991782
K01250	CTV05.N.v.ST	Resistant	-0.138618	0.701624	19	6	0.845726	0.991782
K01251	CTV05.N.v.ST	Resistant	-0.520417	0.495707	19	17	0.308484	0.991782
K01255	CTV05.N.v.ST	Resistant	0.444206	0.571569	19	7	0.447739	0.991782
K01256	CTV05.N.v.ST	Resistant	-0.611425	0.355308	19	18	0.103429	0.991782
K01259	CTV05.N.v.ST	Resistant	-0.258888	0.192598	19	19	0.196552	0.991782
K01262	CTV05.N.v.ST	Resistant	0.168891	0.292816	19	19	0.571646	0.991782
K01263	CTV05.N.v.ST	Resistant	0.0441989	0.213228	19	2	0.83825	0.991782
K01265	CTV05.N.v.ST	Resistant	0.341918	0.275466	19	19	0.231374	0.991782
K01266	CTV05.N.v.ST	Resistant	-0.142357	0.335288	19	3	0.676466	0.991782
K01267	CTV05.N.v.ST	Resistant	0.327936	0.387861	19	5	0.409575	0.991782
K01269	CTV05.N.v.ST	Resistant	-0.52464	0.479247	19	17	0.288909	0.991782
K01274	CTV05.N.v.ST	Resistant	1.74231	0.475509	19	6	0.00192197	0.991782
K01277	CTV05.N.v.ST	Resistant	0.417296	0.461707	19	5	0.378725	0.991782
K01278	CTV05.N.v.ST	Resistant	0.990735	0.651836	19	7	0.146912	0.991782
K01281	CTV05.N.v.ST	Resistant	0.422205	0.797891	19	18	0.603542	0.991782
K01284	CTV05.N.v.ST	Resistant	2.40688	0.612526	19	8	0.00108048	0.991782
K01286	CTV05.N.v.ST	Resistant	-0.683056	1.32964	19	16	0.614064	0.991782
K01299	CTV05.N.v.ST	Resistant	-0.271712	0.373604	19	4	0.476956	0.991782
K01303	CTV05.N.v.ST	Resistant	-0.137574	0.692481	19	5	0.844879	0.991782
K01304	CTV05.N.v.ST	Resistant	-0.386582	0.417907	19	18	0.367889	0.991782
K01322	CTV05.N.v.ST	Resistant	-0.0636691	0.259874	19	3	0.809389	0.991782
K01337	CTV05.N.v.ST	Resistant	0.236356	0.235404	19	2	0.329436	0.991782
K01338	CTV05.N.v.ST	Resistant	1.19667	0.878146	19	9	0.190751	0.991782
K01354	CTV05.N.v.ST	Resistant	0.419759	0.641782	19	8	0.521828	0.991782
K01356	CTV05.N.v.ST	Resistant	-0.110827	0.328381	19	17	0.739874	0.991782
K01358	CTV05.N.v.ST	Resistant	0.332757	0.288453	19	18	0.26463	0.991782
K01361	CTV05.N.v.ST	Resistant	-0.254266	0.570581	19	19	0.66149	0.991782
K01362	CTV05.N.v.ST	Resistant	0.154925	0.334263	19	18	0.648898	0.991782
K01364	CTV05.N.v.ST	Resistant	0.867022	0.646478	19	9	0.197518	0.991782
K01369	CTV05.N.v.ST	Resistant	0.81405	0.595372	19	2	0.18934	0.991782
K01372	CTV05.N.v.ST	Resistant	0.175601	0.466437	19	19	0.711223	0.991782
K01376	CTV05.N.v.ST	Resistant	-1.29103	0.928438	19	18	0.182302	0.991782
K01409	CTV05.N.v.ST	Resistant	-0.0852976	0.381294	19	17	0.825653	0.991782
K01412	CTV05.N.v.ST	Resistant	0.352374	0.304054	19	2	0.26251	0.991782
K01417	CTV05.N.v.ST	Resistant	1.39854	0.667618	19	9	0.0514733	0.991782
K01420	CTV05.N.v.ST	Resistant	-0.975502	0.447363	19	18	0.0435565	0.991782
K01421	CTV05.N.v.ST	Resistant	-0.181816	0.462073	19	18	0.698857	0.991782
K01422	CTV05.N.v.ST	Resistant	0.395546	0.500329	19	18	0.440084	0.991782
K01423	CTV05.N.v.ST	Resistant	0.706253	0.643617	19	9	0.287802	0.991782
K01424	CTV05.N.v.ST	Resistant	0.109041	0.499653	19	16	0.829846	0.991782
K01425	CTV05.N.v.ST	Resistant	1.28085	0.447215	19	3	0.0107498	0.991782
K01426	CTV05.N.v.ST	Resistant	0.397766	0.700863	19	8	0.577768	0.991782
K01438	CTV05.N.v.ST	Resistant	0.352374	0.304054	19	2	0.26251	0.991782
K01439	CTV05.N.v.ST	Resistant	-0.0838375	0.47353	19	16	0.861563	0.991782
K01442	CTV05.N.v.ST	Resistant	0.489133	0.778667	19	17	0.538242	0.991782
K01443	CTV05.N.v.ST	Resistant	-0.450598	0.493468	19	17	0.373946	0.991782
K01444	CTV05.N.v.ST	Resistant	0.0674924	0.18419	19	2	0.718567	0.991782
K01446	CTV05.N.v.ST	Resistant	0.355452	0.561651	19	7	0.53524	0.991782
K01447	CTV05.N.v.ST	Resistant	-0.760618	0.498234	19	17	0.145244	0.991782
K01448	CTV05.N.v.ST	Resistant	0.940198	0.691382	19	8	0.19163	0.991782
K01451	CTV05.N.v.ST	Resistant	0.375373	0.665272	19	8	0.57996	0.991782
K01452	CTV05.N.v.ST	Resistant	-0.571641	0.600735	19	4	0.35465	0.991782
K01462	CTV05.N.v.ST	Resistant	0.0742843	0.407445	19	18	0.85749	0.991782
K01463	CTV05.N.v.ST	Resistant	-0.0850152	0.463706	19	18	0.856701	0.991782
K01464	CTV05.N.v.ST	Resistant	0.0960521	0.161519	19	2	0.559889	0.991782
K01465	CTV05.N.v.ST	Resistant	0.583684	0.379294	19	18	0.142242	0.991782
K01466	CTV05.N.v.ST	Resistant	0.533891	0.60417	19	4	0.389197	0.991782
K01468	CTV05.N.v.ST	Resistant	0.442148	0.4494	19	5	0.338979	0.991782
K01478	CTV05.N.v.ST	Resistant	-0.546344	0.574392	19	16	0.354847	0.991782
K01479	CTV05.N.v.ST	Resistant	0.914915	0.512746	19	4	0.0922252	0.991782
K01485	CTV05.N.v.ST	Resistant	-0.13561	0.524553	19	16	0.799106	0.991782
K01486	CTV05.N.v.ST	Resistant	0.445305	0.565719	19	6	0.442032	0.991782
K01487	CTV05.N.v.ST	Resistant	0.537511	1.06955	19	8	0.621722	0.991782
K01488	CTV05.N.v.ST	Resistant	-0.343545	0.789075	19	17	0.668766	0.991782
K01489	CTV05.N.v.ST	Resistant	0.279913	0.618169	19	6	0.656411	0.991782
K01491	CTV05.N.v.ST	Resistant	-0.432878	0.28787	19	18	0.151003	0.991782
K01492	CTV05.N.v.ST	Resistant	-0.0636691	0.259874	19	3	0.809389	0.991782
K01493	CTV05.N.v.ST	Resistant	-0.481708	0.469186	19	17	0.318955	0.991782
K01494	CTV05.N.v.ST	Resistant	-0.097283	0.428072	19	5	0.822933	0.991782
K01495	CTV05.N.v.ST	Resistant	0.196076	0.495248	19	10	0.697092	0.991782
K01500	CTV05.N.v.ST	Resistant	-0.18443	0.586412	19	6	0.756964	0.991782
K01507	CTV05.N.v.ST	Resistant	0.294647	0.361858	19	19	0.426755	0.991782
K01512	CTV05.N.v.ST	Resistant	0.211048	0.54156	19	9	0.701595	0.991782
K01515	CTV05.N.v.ST	Resistant	-0.168402	0.428975	19	18	0.699518	0.991782
K01516	CTV05.N.v.ST	Resistant	-0.405968	0.446066	19	17	0.375489	0.991782
K01520	CTV05.N.v.ST	Resistant	-0.235965	0.278359	19	17	0.408381	0.991782
K01524	CTV05.N.v.ST	Resistant	0.230533	0.636074	19	10	0.721497	0.991782
K01529	CTV05.N.v.ST	Resistant	0.538793	0.483071	19	18	0.28022	0.991782
K01531	CTV05.N.v.ST	Resistant	-0.624999	0.34976	19	18	0.0917909	0.991782
K01533	CTV05.N.v.ST	Resistant	0.489656	0.41261	19	18	0.251654	0.991782
K01534	CTV05.N.v.ST	Resistant	0.539619	0.788273	19	11	0.50285	0.991782
K01535	CTV05.N.v.ST	Resistant	-0.689122	1.25621	19	16	0.590432	0.991782
K01537	CTV05.N.v.ST	Resistant	-0.321195	0.235733	19	18	0.190808	0.991782
K01546	CTV05.N.v.ST	Resistant	0.092162	0.458135	19	4	0.842955	0.991782
K01547	CTV05.N.v.ST	Resistant	0.336972	0.297898	19	3	0.273691	0.991782
K01548	CTV05.N.v.ST	Resistant	0.47754	0.211128	19	2	0.0371001	0.991782
K01552	CTV05.N.v.ST	Resistant	-0.276114	0.179633	19	19	0.142672	0.991782
K01554	CTV05.N.v.ST	Resistant	0.644175	0.310277	19	2	0.0533644	0.991782
K01567	CTV05.N.v.ST	Resistant	0.710898	0.48774	19	8	0.163194	0.991782
K01571	CTV05.N.v.ST	Resistant	-0.166952	0.291117	19	5	0.573823	0.991782
K01574	CTV05.N.v.ST	Resistant	0.363712	0.382482	19	3	0.354967	0.991782
K01577	CTV05.N.v.ST	Resistant	-0.299176	0.759154	19	14	0.698413	0.991782
K01579	CTV05.N.v.ST	Resistant	0.752799	0.374246	19	3	0.0604009	0.991782
K01580	CTV05.N.v.ST	Resistant	1.28086	0.478136	19	3	0.0158593	0.991782
K01581	CTV05.N.v.ST	Resistant	-0.270488	0.674372	19	17	0.693346	0.991782
K01582	CTV05.N.v.ST	Resistant	0.122098	0.401458	19	6	0.764716	0.991782
K01585	CTV05.N.v.ST	Resistant	0.431034	0.430305	19	6	0.330537	0.991782
K01588	CTV05.N.v.ST	Resistant	0.201826	0.582496	19	7	0.73323	0.991782
K01589	CTV05.N.v.ST	Resistant	0.414179	0.477161	19	9	0.397479	0.991782
K01591	CTV05.N.v.ST	Resistant	-0.501361	0.39554	19	18	0.222051	0.991782
K01595	CTV05.N.v.ST	Resistant	-0.463982	0.458188	19	19	0.325426	0.991782
K01597	CTV05.N.v.ST	Resistant	-0.330766	0.568214	19	17	0.56813	0.991782
K01599	CTV05.N.v.ST	Resistant	0.333329	0.448791	19	5	0.467787	0.991782
K01601	CTV05.N.v.ST	Resistant	-0.700977	0.772344	19	4	0.376778	0.991782
K01607	CTV05.N.v.ST	Resistant	0.967032	1.34737	19	11	0.482676	0.991782
K01610	CTV05.N.v.ST	Resistant	-0.209932	0.364093	19	17	0.571773	0.991782
K01613	CTV05.N.v.ST	Resistant	0.527489	0.771114	19	9	0.503156	0.991782
K01615	CTV05.N.v.ST	Resistant	-0.335267	0.503347	19	4	0.514302	0.991782
K01619	CTV05.N.v.ST	Resistant	0.384902	0.451168	19	7	0.405452	0.991782
K01620	CTV05.N.v.ST	Resistant	0.0674924	0.18419	19	2	0.718567	0.991782
K01621	CTV05.N.v.ST	Resistant	-1.09794	1.0791	19	17	0.323199	0.991782
K01623	CTV05.N.v.ST	Resistant	0.471002	0.254909	19	3	0.082118	0.991782
K01624	CTV05.N.v.ST	Resistant	0.34488	0.272991	19	19	0.223519	0.991782
K01625	CTV05.N.v.ST	Resistant	-0.226097	0.949453	19	14	0.814624	0.991782
K01626	CTV05.N.v.ST	Resistant	1.19445	0.589261	19	8	0.0586383	0.991782
K01627	CTV05.N.v.ST	Resistant	-0.219001	0.514899	19	7	0.675933	0.991782
K01628	CTV05.N.v.ST	Resistant	0.277806	0.70086	19	10	0.696757	0.991782
K01629	CTV05.N.v.ST	Resistant	0.159053	0.524508	19	5	0.765384	0.991782
K01632	CTV05.N.v.ST	Resistant	0.696282	0.731929	19	9	0.354784	0.991782
K01633	CTV05.N.v.ST	Resistant	1.39423	0.643578	19	9	0.0447838	0.991782
K01635	CTV05.N.v.ST	Resistant	0.465548	0.950244	19	9	0.63045	0.991782
K01639	CTV05.N.v.ST	Resistant	-0.431885	0.725366	19	15	0.559418	0.991782
K01643	CTV05.N.v.ST	Resistant	0.579036	0.735935	19	17	0.442228	0.991782
K01644	CTV05.N.v.ST	Resistant	-0.136283	0.811303	19	15	0.868581	0.991782
K01646	CTV05.N.v.ST	Resistant	0.203404	0.827656	19	14	0.808811	0.991782
K01647	CTV05.N.v.ST	Resistant	0.1591	0.495743	19	5	0.752173	0.991782
K01652	CTV05.N.v.ST	Resistant	0.556114	0.59905	19	9	0.366233	0.991782
K01653	CTV05.N.v.ST	Resistant	-0.127734	0.453516	19	2	0.78161	0.991782
K01661	CTV05.N.v.ST	Resistant	1.45828	0.528544	19	7	0.0134111	0.991782
K01662	CTV05.N.v.ST	Resistant	0.598018	0.423376	19	18	0.175849	0.991782
K01664	CTV05.N.v.ST	Resistant	0.185809	0.207121	19	2	0.382194	0.991782
K01665	CTV05.N.v.ST	Resistant	1.18044	0.593948	19	7	0.0632288	0.991782
K01667	CTV05.N.v.ST	Resistant	0.413839	0.389699	19	4	0.303114	0.991782
K01673	CTV05.N.v.ST	Resistant	-0.266991	0.578478	19	6	0.650262	0.991782
K01676	CTV05.N.v.ST	Resistant	1.05116	0.590603	19	6	0.0929894	0.991782
K01677	CTV05.N.v.ST	Resistant	0.488375	0.476634	19	3	0.319897	0.991782
K01678	CTV05.N.v.ST	Resistant	-0.181972	0.381431	19	3	0.639383	0.991782
K01679	CTV05.N.v.ST	Resistant	-0.516725	0.513661	19	17	0.328538	0.991782
K01681	CTV05.N.v.ST	Resistant	0.787965	0.721156	19	8	0.289794	0.991782
K01684	CTV05.N.v.ST	Resistant	0.185809	0.207121	19	2	0.382194	0.991782
K01686	CTV05.N.v.ST	Resistant	0.528705	0.360292	19	4	0.160515	0.991782
K01687	CTV05.N.v.ST	Resistant	-0.118883	0.42806	19	5	0.784572	0.991782
K01689	CTV05.N.v.ST	Resistant	0.390734	0.316361	19	18	0.233596	0.991782
K01692	CTV05.N.v.ST	Resistant	0.196362	0.488799	19	5	0.692892	0.991782
K01695	CTV05.N.v.ST	Resistant	0.286628	0.473595	19	5	0.553028	0.991782
K01698	CTV05.N.v.ST	Resistant	0.564489	0.410061	19	6	0.186498	0.991782
K01703	CTV05.N.v.ST	Resistant	0.250601	0.54874	19	4	0.65368	0.991782
K01704	CTV05.N.v.ST	Resistant	-0.0508102	0.343018	19	2	0.883985	0.991782
K01710	CTV05.N.v.ST	Resistant	0.207187	0.665895	19	8	0.759476	0.991782
K01711	CTV05.N.v.ST	Resistant	1.722	0.629439	19	7	0.0140816	0.991782
K01712	CTV05.N.v.ST	Resistant	0.363289	0.151409	19	2	0.0281612	0.991782
K01713	CTV05.N.v.ST	Resistant	-0.157571	0.445828	19	5	0.728107	0.991782
K01714	CTV05.N.v.ST	Resistant	0.676983	0.468928	19	17	0.167005	0.991782
K01715	CTV05.N.v.ST	Resistant	-0.219281	0.427845	19	3	0.614879	0.991782
K01719	CTV05.N.v.ST	Resistant	1.06473	0.588445	19	8	0.0881059	0.991782
K01726	CTV05.N.v.ST	Resistant	-0.172352	0.729596	19	6	0.816077	0.991782
K01727	CTV05.N.v.ST	Resistant	-0.317085	0.367792	19	2	0.400613	0.991782
K01733	CTV05.N.v.ST	Resistant	-0.158509	0.425608	19	18	0.714175	0.991782
K01734	CTV05.N.v.ST	Resistant	-0.318408	0.401784	19	4	0.438997	0.991782
K01735	CTV05.N.v.ST	Resistant	0.797575	0.646362	19	7	0.234011	0.991782
K01736	CTV05.N.v.ST	Resistant	0.455156	0.689298	19	7	0.517898	0.991782
K01737	CTV05.N.v.ST	Resistant	-0.3965	0.567712	19	16	0.49436	0.991782
K01738	CTV05.N.v.ST	Resistant	0.102844	0.682947	19	8	0.882073	0.991782
K01739	CTV05.N.v.ST	Resistant	-0.0984383	0.4772	19	5	0.83902	0.991782
K01740	CTV05.N.v.ST	Resistant	0.549575	0.737821	19	8	0.466528	0.991782
K01744	CTV05.N.v.ST	Resistant	0.861093	0.68311	19	9	0.224499	0.991782
K01745	CTV05.N.v.ST	Resistant	0.470043	0.206906	19	2	0.0363765	0.991782
K01746	CTV05.N.v.ST	Resistant	0.219224	0.388103	19	3	0.579547	0.991782
K01749	CTV05.N.v.ST	Resistant	0.333329	0.448791	19	5	0.467787	0.991782
K01750	CTV05.N.v.ST	Resistant	0.245923	0.352587	19	5	0.494931	0.991782
K01751	CTV05.N.v.ST	Resistant	0.438322	0.189415	19	2	0.0334332	0.991782
K01753	CTV05.N.v.ST	Resistant	0.408025	0.315234	19	3	0.212849	0.991782
K01755	CTV05.N.v.ST	Resistant	0.111041	0.483151	19	7	0.820969	0.991782
K01758	CTV05.N.v.ST	Resistant	-0.678062	0.626466	19	17	0.294207	0.991782
K01759	CTV05.N.v.ST	Resistant	-0.149985	0.362783	19	3	0.684462	0.991782
K01760	CTV05.N.v.ST	Resistant	1.09097	0.708012	19	8	0.14175	0.991782
K01768	CTV05.N.v.ST	Resistant	0.396697	0.322704	19	4	0.235708	0.991782
K01770	CTV05.N.v.ST	Resistant	0.0824556	0.45522	19	5	0.858405	0.991782
K01772	CTV05.N.v.ST	Resistant	0.393203	0.808986	19	8	0.633142	0.991782
K01775	CTV05.N.v.ST	Resistant	-0.233617	0.274677	19	18	0.406859	0.991782
K01776	CTV05.N.v.ST	Resistant	0.440165	0.352097	19	18	0.22819	0.991782
K01778	CTV05.N.v.ST	Resistant	-0.104827	0.58763	19	15	0.860526	0.991782
K01779	CTV05.N.v.ST	Resistant	-0.361968	0.586677	19	17	0.545423	0.991782
K01783	CTV05.N.v.ST	Resistant	-0.465895	0.342406	19	18	0.191392	0.991782
K01784	CTV05.N.v.ST	Resistant	0.159921	0.187871	19	19	0.406475	0.991782
K01785	CTV05.N.v.ST	Resistant	0.259637	0.413612	19	18	0.538522	0.991782
K01786	CTV05.N.v.ST	Resistant	-0.270877	0.449265	19	16	0.554511	0.991782
K01787	CTV05.N.v.ST	Resistant	-0.32608	0.544486	19	4	0.557152	0.991782
K01788	CTV05.N.v.ST	Resistant	-0.695171	0.842047	19	15	0.420481	0.991782
K01790	CTV05.N.v.ST	Resistant	0.11381	0.564163	19	4	0.842521	0.991782
K01791	CTV05.N.v.ST	Resistant	-0.126681	0.612144	19	17	0.83851	0.991782
K01795	CTV05.N.v.ST	Resistant	0.119432	0.536831	19	5	0.826594	0.991782
K01802	CTV05.N.v.ST	Resistant	-0.426597	0.569657	19	7	0.464174	0.991782
K01803	CTV05.N.v.ST	Resistant	0.138634	0.26563	19	19	0.60847	0.991782
K01804	CTV05.N.v.ST	Resistant	0.181883	0.204986	19	2	0.387301	0.991782
K01805	CTV05.N.v.ST	Resistant	0.200521	0.360591	19	4	0.585395	0.991782
K01808	CTV05.N.v.ST	Resistant	0.50631	0.531177	19	7	0.353853	0.991782
K01809	CTV05.N.v.ST	Resistant	-0.150322	0.481676	19	18	0.758774	0.991782
K01810	CTV05.N.v.ST	Resistant	-0.34688	0.323083	19	19	0.297981	0.991782
K01811	CTV05.N.v.ST	Resistant	0.515046	0.373314	19	5	0.18557	0.991782
K01812	CTV05.N.v.ST	Resistant	0.136663	0.275765	19	4	0.626538	0.991782
K01815	CTV05.N.v.ST	Resistant	0.243464	0.340355	19	3	0.484118	0.991782
K01817	CTV05.N.v.ST	Resistant	-0.195814	0.408858	19	6	0.638092	0.991782
K01818	CTV05.N.v.ST	Resistant	0.223283	0.581145	19	4	0.705585	0.991782
K01821	CTV05.N.v.ST	Resistant	-0.307645	0.409182	19	4	0.462422	0.991782
K01823	CTV05.N.v.ST	Resistant	0.0734317	0.448797	19	18	0.87196	0.991782
K01826	CTV05.N.v.ST	Resistant	-0.206679	0.435684	19	6	0.641266	0.991782
K01828	CTV05.N.v.ST	Resistant	0.438721	0.341999	19	4	0.216772	0.991782
K01834	CTV05.N.v.ST	Resistant	-0.168997	0.33442	19	19	0.619806	0.991782
K01835	CTV05.N.v.ST	Resistant	0.259669	0.256913	19	18	0.326317	0.991782
K01839	CTV05.N.v.ST	Resistant	0.303548	0.498959	19	5	0.55099	0.991782
K01840	CTV05.N.v.ST	Resistant	0.515522	0.750432	19	9	0.501368	0.991782
K01843	CTV05.N.v.ST	Resistant	0.644175	0.310277	19	2	0.0533644	0.991782
K01845	CTV05.N.v.ST	Resistant	0.335616	0.361219	19	4	0.365833	0.991782
K01846	CTV05.N.v.ST	Resistant	0.872519	0.453743	19	2	0.0714045	0.991782
K01847	CTV05.N.v.ST	Resistant	0.233934	0.451999	19	5	0.611439	0.991782
K01848	CTV05.N.v.ST	Resistant	0.272053	0.285326	19	4	0.353707	0.991782
K01854	CTV05.N.v.ST	Resistant	-0.196228	0.575119	19	18	0.737136	0.991782
K01858	CTV05.N.v.ST	Resistant	-0.351774	0.552262	19	6	0.53263	0.991782
K01866	CTV05.N.v.ST	Resistant	-0.29679	0.306036	19	18	0.345748	0.991782
K01867	CTV05.N.v.ST	Resistant	0.0949332	0.387268	19	18	0.809286	0.991782
K01868	CTV05.N.v.ST	Resistant	0.159563	0.235941	19	19	0.507957	0.991782
K01869	CTV05.N.v.ST	Resistant	-0.33121	0.233812	19	19	0.174673	0.991782
K01870	CTV05.N.v.ST	Resistant	0.379225	0.254086	19	19	0.153892	0.991782
K01874	CTV05.N.v.ST	Resistant	-0.33521	0.230896	19	18	0.164767	0.991782
K01875	CTV05.N.v.ST	Resistant	-0.516697	0.418832	19	18	0.234114	0.991782
K01876	CTV05.N.v.ST	Resistant	0.303145	0.363609	19	19	0.416005	0.991782
K01879	CTV05.N.v.ST	Resistant	0.329137	0.280532	19	18	0.256869	0.991782
K01883	CTV05.N.v.ST	Resistant	0.242825	0.39311	19	18	0.544958	0.991782
K01885	CTV05.N.v.ST	Resistant	0.991449	0.948596	19	10	0.310577	0.991782
K01886	CTV05.N.v.ST	Resistant	1.0042	0.702956	19	8	0.171252	0.991782
K01887	CTV05.N.v.ST	Resistant	0.260221	0.266155	19	18	0.34193	0.991782
K01889	CTV05.N.v.ST	Resistant	-0.682749	0.300035	19	18	0.0361029	0.991782
K01890	CTV05.N.v.ST	Resistant	0.173966	0.438348	19	19	0.696403	0.991782
K01892	CTV05.N.v.ST	Resistant	0.284143	0.399252	19	18	0.48631	0.991782
K01893	CTV05.N.v.ST	Resistant	0.161409	0.285026	19	18	0.578592	0.991782
K01895	CTV05.N.v.ST	Resistant	0.426698	0.449436	19	3	0.355716	0.991782
K01897	CTV05.N.v.ST	Resistant	0.409518	1.14464	19	11	0.724919	0.991782
K01902	CTV05.N.v.ST	Resistant	1.71787	0.550091	19	6	0.00619302	0.991782
K01903	CTV05.N.v.ST	Resistant	2.01941	0.569463	19	5	0.00248256	0.991782
K01906	CTV05.N.v.ST	Resistant	-0.305596	0.506836	19	3	0.554502	0.991782
K01910	CTV05.N.v.ST	Resistant	-0.164812	0.570608	19	16	0.7762	0.991782
K01911	CTV05.N.v.ST	Resistant	-0.0912545	0.318868	19	5	0.778197	0.991782
K01914	CTV05.N.v.ST	Resistant	-0.0797618	0.293443	19	17	0.789038	0.991782
K01916	CTV05.N.v.ST	Resistant	-0.539244	0.599776	19	18	0.381171	0.991782
K01919	CTV05.N.v.ST	Resistant	0.282567	0.360678	19	5	0.444151	0.991782
K01921	CTV05.N.v.ST	Resistant	-0.391077	0.312641	19	18	0.227919	0.991782
K01923	CTV05.N.v.ST	Resistant	0.651032	0.676598	19	8	0.34943	0.991782
K01924	CTV05.N.v.ST	Resistant	0.676463	0.384109	19	18	0.0961922	0.991782
K01925	CTV05.N.v.ST	Resistant	0.457321	0.357751	19	18	0.218315	0.991782
K01926	CTV05.N.v.ST	Resistant	-0.503993	0.395372	19	18	0.219553	0.991782
K01928	CTV05.N.v.ST	Resistant	0.117499	0.25768	19	18	0.65417	0.991782
K01932	CTV05.N.v.ST	Resistant	-0.0842331	0.518972	19	6	0.872977	0.991782
K01934	CTV05.N.v.ST	Resistant	-0.183573	0.536271	19	17	0.736311	0.991782
K01935	CTV05.N.v.ST	Resistant	-0.358448	0.523562	19	5	0.502803	0.991782
K01937	CTV05.N.v.ST	Resistant	0.807699	0.354865	19	18	0.0360665	0.991782
K01938	CTV05.N.v.ST	Resistant	-0.0551609	0.363828	19	17	0.881277	0.991782
K01939	CTV05.N.v.ST	Resistant	0.266541	0.422429	19	19	0.53645	0.991782
K01940	CTV05.N.v.ST	Resistant	0.237438	0.714613	19	9	0.743754	0.991782
K01945	CTV05.N.v.ST	Resistant	0.532834	0.79105	19	10	0.509634	0.991782
K01950	CTV05.N.v.ST	Resistant	0.914572	0.76285	19	9	0.247017	0.991782
K01951	CTV05.N.v.ST	Resistant	0.143808	0.242564	19	19	0.561076	0.991782
K01952	CTV05.N.v.ST	Resistant	0.575519	0.630915	19	13	0.374419	0.991782
K01953	CTV05.N.v.ST	Resistant	-0.198669	0.390111	19	19	0.617115	0.991782
K01955	CTV05.N.v.ST	Resistant	0.235306	0.334634	19	19	0.491465	0.991782
K01956	CTV05.N.v.ST	Resistant	-0.334809	0.516925	19	17	0.525834	0.991782
K01958	CTV05.N.v.ST	Resistant	-0.251148	0.457314	19	7	0.590023	0.991782
K01960	CTV05.N.v.ST	Resistant	0.158442	0.647178	19	6	0.809526	0.991782
K01961	CTV05.N.v.ST	Resistant	-0.48449	0.781678	19	14	0.543604	0.991782
K01962	CTV05.N.v.ST	Resistant	-1.13649	0.742208	19	15	0.144108	0.991782
K01963	CTV05.N.v.ST	Resistant	-0.851655	1.06785	19	14	0.436137	0.991782
K01972	CTV05.N.v.ST	Resistant	-0.0822066	0.324746	19	19	0.803195	0.991782
K01989	CTV05.N.v.ST	Resistant	0.503308	0.464502	19	18	0.293697	0.991782
K01991	CTV05.N.v.ST	Resistant	0.759368	0.414226	19	6	0.0843402	0.991782
K01992	CTV05.N.v.ST	Resistant	-0.362237	0.35446	19	18	0.321132	0.991782
K01993	CTV05.N.v.ST	Resistant	1.19194	0.428728	19	6	0.0128291	0.991782
K01995	CTV05.N.v.ST	Resistant	-0.169013	0.351562	19	4	0.636823	0.991782
K01996	CTV05.N.v.ST	Resistant	-0.497563	0.630713	19	8	0.44104	0.991782
K01997	CTV05.N.v.ST	Resistant	1.05901	0.548855	19	6	0.070534	0.991782
K01998	CTV05.N.v.ST	Resistant	-0.216376	0.383566	19	5	0.580041	0.991782
K01999	CTV05.N.v.ST	Resistant	0.457502	0.569699	19	8	0.433026	0.991782
K02003	CTV05.N.v.ST	Resistant	0.3276	0.304628	19	18	0.297218	0.991782
K02004	CTV05.N.v.ST	Resistant	0.0701569	0.157573	19	19	0.661767	0.991782
K02005	CTV05.N.v.ST	Resistant	0.171658	0.651157	19	6	0.795242	0.991782
K02006	CTV05.N.v.ST	Resistant	-0.173464	0.335128	19	19	0.611404	0.991782
K02008	CTV05.N.v.ST	Resistant	-0.253843	0.268254	19	17	0.357263	0.991782
K02011	CTV05.N.v.ST	Resistant	-0.294111	0.530794	19	5	0.586728	0.991782
K02012	CTV05.N.v.ST	Resistant	-0.395309	0.513562	19	6	0.452019	0.991782
K02013	CTV05.N.v.ST	Resistant	0.0851845	0.559633	19	17	0.880809	0.991782
K02014	CTV05.N.v.ST	Resistant	1.17151	0.964859	19	12	0.241279	0.991782
K02015	CTV05.N.v.ST	Resistant	0.858239	0.517989	19	17	0.115885	0.991782
K02016	CTV05.N.v.ST	Resistant	0.186006	0.507854	19	16	0.718689	0.991782
K02018	CTV05.N.v.ST	Resistant	0.980995	0.546084	19	4	0.0902197	0.991782
K02019	CTV05.N.v.ST	Resistant	0.545001	0.343885	19	3	0.131429	0.991782
K02020	CTV05.N.v.ST	Resistant	0.233264	0.450146	19	3	0.610999	0.991782
K02023	CTV05.N.v.ST	Resistant	-0.173883	0.925249	19	16	0.853156	0.991782
K02025	CTV05.N.v.ST	Resistant	-0.127677	0.385619	19	19	0.744618	0.991782
K02026	CTV05.N.v.ST	Resistant	0.203562	0.484029	19	18	0.679346	0.991782
K02027	CTV05.N.v.ST	Resistant	0.0576175	0.262092	19	19	0.828616	0.991782
K02029	CTV05.N.v.ST	Resistant	-0.541608	0.372168	19	18	0.16381	0.991782
K02030	CTV05.N.v.ST	Resistant	-0.648831	0.380137	19	18	0.106051	0.991782
K02031	CTV05.N.v.ST	Resistant	-0.0833499	0.131035	19	19	0.533189	0.991782
K02032	CTV05.N.v.ST	Resistant	0.159809	0.354208	19	19	0.657567	0.991782
K02033	CTV05.N.v.ST	Resistant	-0.0691712	0.252887	19	19	0.787744	0.991782
K02034	CTV05.N.v.ST	Resistant	-0.309375	0.28036	19	18	0.28519	0.991782
K02035	CTV05.N.v.ST	Resistant	-0.69791	0.415641	19	19	0.111413	0.991782
K02036	CTV05.N.v.ST	Resistant	-0.549914	0.410507	19	18	0.198011	0.991782
K02037	CTV05.N.v.ST	Resistant	0.463669	0.323556	19	18	0.169982	0.991782
K02038	CTV05.N.v.ST	Resistant	0.181292	0.249309	19	19	0.477013	0.991782
K02039	CTV05.N.v.ST	Resistant	-0.306649	0.726981	19	16	0.678449	0.991782
K02040	CTV05.N.v.ST	Resistant	-0.426841	0.317153	19	18	0.196026	0.991782
K02042	CTV05.N.v.ST	Resistant	-0.506668	0.97393	19	15	0.609612	0.991782
K02044	CTV05.N.v.ST	Resistant	-0.457851	1.20468	19	16	0.708608	0.991782
K02049	CTV05.N.v.ST	Resistant	-0.247646	0.795652	19	8	0.759396	0.991782
K02051	CTV05.N.v.ST	Resistant	-0.130366	0.574604	19	8	0.823223	0.991782
K02052	CTV05.N.v.ST	Resistant	0.513302	0.446757	19	4	0.266486	0.991782
K02054	CTV05.N.v.ST	Resistant	0.104092	0.57446	19	6	0.858353	0.991782
K02055	CTV05.N.v.ST	Resistant	0.207202	0.394055	19	3	0.605806	0.991782
K02056	CTV05.N.v.ST	Resistant	-0.0568418	0.194714	19	19	0.773877	0.991782
K02057	CTV05.N.v.ST	Resistant	-0.431069	0.476449	19	18	0.378241	0.991782
K02065	CTV05.N.v.ST	Resistant	0.423102	0.454598	19	6	0.36503	0.991782
K02066	CTV05.N.v.ST	Resistant	0.38549	0.397328	19	7	0.345546	0.991782
K02067	CTV05.N.v.ST	Resistant	0.784896	0.479631	19	8	0.120121	0.991782
K02068	CTV05.N.v.ST	Resistant	-0.61969	0.783757	19	14	0.440031	0.991782
K02069	CTV05.N.v.ST	Resistant	0.204024	0.715327	19	13	0.778923	0.991782
K02071	CTV05.N.v.ST	Resistant	0.127341	0.385848	19	17	0.74541	0.991782
K02072	CTV05.N.v.ST	Resistant	-0.160386	0.30255	19	17	0.602888	0.991782
K02073	CTV05.N.v.ST	Resistant	-0.141686	0.309805	19	17	0.653216	0.991782
K02074	CTV05.N.v.ST	Resistant	-0.409784	0.91799	19	15	0.660947	0.991782
K02075	CTV05.N.v.ST	Resistant	-0.468199	1.01026	19	16	0.648923	0.991782
K02077	CTV05.N.v.ST	Resistant	-0.644013	0.681595	19	17	0.357966	0.991782
K02078	CTV05.N.v.ST	Resistant	-0.355088	0.844439	19	16	0.679386	0.991782
K02081	CTV05.N.v.ST	Resistant	0.685369	0.607983	19	6	0.275283	0.991782
K02082	CTV05.N.v.ST	Resistant	1.04629	0.743484	19	9	0.177367	0.991782
K02083	CTV05.N.v.ST	Resistant	0.60658	0.6095	19	6	0.333591	0.991782
K02099	CTV05.N.v.ST	Resistant	-0.36036	0.877395	19	16	0.686411	0.991782
K02106	CTV05.N.v.ST	Resistant	0.538007	0.246119	19	2	0.0430972	0.991782
K02108	CTV05.N.v.ST	Resistant	-0.0858449	0.360222	19	17	0.814489	0.991782
K02109	CTV05.N.v.ST	Resistant	-0.269516	0.309294	19	17	0.395681	0.991782
K02110	CTV05.N.v.ST	Resistant	0.732696	0.78405	19	10	0.363131	0.991782
K02111	CTV05.N.v.ST	Resistant	0.523833	0.415508	19	19	0.224444	0.991782
K02112	CTV05.N.v.ST	Resistant	0.148316	0.227984	19	19	0.524031	0.991782
K02113	CTV05.N.v.ST	Resistant	-0.118683	0.325755	19	17	0.720103	0.991782
K02114	CTV05.N.v.ST	Resistant	-0.66456	0.489725	19	15	0.192525	0.991782
K02115	CTV05.N.v.ST	Resistant	0.378289	0.296897	19	18	0.219756	0.991782
K02117	CTV05.N.v.ST	Resistant	0.845774	0.691424	19	5	0.237928	0.991782
K02118	CTV05.N.v.ST	Resistant	0.790715	0.526391	19	5	0.151407	0.991782
K02119	CTV05.N.v.ST	Resistant	0.337035	0.438791	19	4	0.452967	0.991782
K02120	CTV05.N.v.ST	Resistant	-0.108655	0.299673	19	3	0.721389	0.991782
K02121	CTV05.N.v.ST	Resistant	-0.0636691	0.259874	19	3	0.809389	0.991782
K02122	CTV05.N.v.ST	Resistant	0.0992575	0.267502	19	3	0.715181	0.991782
K02123	CTV05.N.v.ST	Resistant	0.27114	0.587106	19	7	0.650062	0.991782
K02124	CTV05.N.v.ST	Resistant	0.183718	0.325238	19	3	0.57954	0.991782
K02160	CTV05.N.v.ST	Resistant	-0.943441	0.966875	19	14	0.342863	0.991782
K02168	CTV05.N.v.ST	Resistant	0.579348	0.420471	19	4	0.186117	0.991782
K02188	CTV05.N.v.ST	Resistant	-0.0959682	0.378464	19	4	0.802867	0.991782
K02190	CTV05.N.v.ST	Resistant	-0.682083	0.711391	19	6	0.351097	0.991782
K02217	CTV05.N.v.ST	Resistant	0.416018	0.502463	19	6	0.419167	0.991782
K02221	CTV05.N.v.ST	Resistant	-0.157604	0.718445	19	15	0.828975	0.991782
K02224	CTV05.N.v.ST	Resistant	-0.509906	0.54656	19	6	0.363914	0.991782
K02227	CTV05.N.v.ST	Resistant	-0.25158	0.418655	19	5	0.555819	0.991782
K02230	CTV05.N.v.ST	Resistant	-0.27656	0.770452	19	6	0.724046	0.991782
K02231	CTV05.N.v.ST	Resistant	0.0355052	0.224489	19	2	0.876194	0.991782
K02232	CTV05.N.v.ST	Resistant	-0.261374	0.440361	19	5	0.560632	0.991782
K02233	CTV05.N.v.ST	Resistant	0.545001	0.343885	19	3	0.131429	0.991782
K02236	CTV05.N.v.ST	Resistant	-0.478912	0.744783	19	14	0.528789	0.991782
K02237	CTV05.N.v.ST	Resistant	-0.463399	0.396196	19	17	0.258292	0.991782
K02238	CTV05.N.v.ST	Resistant	-0.370373	0.194237	19	18	0.0735908	0.991782
K02240	CTV05.N.v.ST	Resistant	-0.622521	0.984425	19	17	0.535558	0.991782
K02242	CTV05.N.v.ST	Resistant	-0.230839	0.524292	19	17	0.665276	0.991782
K02243	CTV05.N.v.ST	Resistant	-0.187262	0.808621	19	17	0.819627	0.991782
K02244	CTV05.N.v.ST	Resistant	-0.833656	0.972117	19	17	0.40306	0.991782
K02245	CTV05.N.v.ST	Resistant	-0.286356	0.793608	19	14	0.722673	0.991782
K02246	CTV05.N.v.ST	Resistant	-0.2184	0.591883	19	13	0.716689	0.991782
K02248	CTV05.N.v.ST	Resistant	-0.540969	0.807487	19	16	0.511893	0.991782
K02282	CTV05.N.v.ST	Resistant	-0.20961	0.330475	19	4	0.534348	0.991782
K02313	CTV05.N.v.ST	Resistant	-0.24035	0.472197	19	17	0.617292	0.991782
K02314	CTV05.N.v.ST	Resistant	0.396401	0.288812	19	18	0.187739	0.991782
K02315	CTV05.N.v.ST	Resistant	-0.218897	0.538759	19	17	0.689592	0.991782
K02316	CTV05.N.v.ST	Resistant	0.331047	0.335074	19	19	0.337017	0.991782
K02334	CTV05.N.v.ST	Resistant	-0.480206	0.563096	19	16	0.405628	0.991782
K02335	CTV05.N.v.ST	Resistant	0.173722	0.343596	19	19	0.619631	0.991782
K02337	CTV05.N.v.ST	Resistant	-0.137566	0.499482	19	19	0.786315	0.991782
K02338	CTV05.N.v.ST	Resistant	0.2729	0.426041	19	19	0.530357	0.991782
K02340	CTV05.N.v.ST	Resistant	-0.445092	0.36305	19	17	0.236918	0.991782
K02341	CTV05.N.v.ST	Resistant	-0.562233	0.346841	19	18	0.123415	0.991782
K02342	CTV05.N.v.ST	Resistant	-0.378249	0.571183	19	17	0.516708	0.991782
K02346	CTV05.N.v.ST	Resistant	0.469456	0.344141	19	18	0.190313	0.991782
K02348	CTV05.N.v.ST	Resistant	-0.278605	0.789446	19	14	0.728492	0.991782
K02356	CTV05.N.v.ST	Resistant	0.205143	0.339783	19	18	0.553983	0.991782
K02357	CTV05.N.v.ST	Resistant	0.204231	0.396922	19	18	0.613502	0.991782
K02358	CTV05.N.v.ST	Resistant	0.333981	0.237552	19	18	0.17776	0.991782
K02361	CTV05.N.v.ST	Resistant	0.377449	0.354607	19	5	0.302027	0.991782
K02371	CTV05.N.v.ST	Resistant	-0.786026	0.68897	19	13	0.269741	0.991782
K02372	CTV05.N.v.ST	Resistant	-1.00804	0.971174	19	15	0.313827	0.991782
K02377	CTV05.N.v.ST	Resistant	-0.311562	0.600031	19	5	0.610286	0.991782
K02379	CTV05.N.v.ST	Resistant	0.498854	0.274943	19	3	0.0873048	0.991782
K02380	CTV05.N.v.ST	Resistant	0.644175	0.310277	19	2	0.0533644	0.991782
K02396	CTV05.N.v.ST	Resistant	0.055346	0.199101	19	2	0.78438	0.991782
K02400	CTV05.N.v.ST	Resistant	0.055346	0.199101	19	2	0.78438	0.991782
K02401	CTV05.N.v.ST	Resistant	0.181883	0.204986	19	2	0.387301	0.991782
K02409	CTV05.N.v.ST	Resistant	0.055346	0.199101	19	2	0.78438	0.991782
K02410	CTV05.N.v.ST	Resistant	0.055346	0.199101	19	2	0.78438	0.991782
K02412	CTV05.N.v.ST	Resistant	0.181883	0.204986	19	2	0.387301	0.991782
K02426	CTV05.N.v.ST	Resistant	0.767591	0.61784	19	5	0.230963	0.991782
K02429	CTV05.N.v.ST	Resistant	0.351767	0.801428	19	8	0.666243	0.991782
K02431	CTV05.N.v.ST	Resistant	0.15005	0.354703	19	3	0.677576	0.991782
K02433	CTV05.N.v.ST	Resistant	0.468145	0.342632	19	18	0.189641	0.991782
K02434	CTV05.N.v.ST	Resistant	0.240505	0.236149	19	18	0.322741	0.991782
K02435	CTV05.N.v.ST	Resistant	1.59674	0.672815	19	11	0.0296894	0.991782
K02436	CTV05.N.v.ST	Resistant	0.290215	0.503934	19	4	0.57223	0.991782
K02437	CTV05.N.v.ST	Resistant	0.433396	0.262002	19	3	0.116437	0.991782
K02438	CTV05.N.v.ST	Resistant	-0.199507	0.658837	19	8	0.765703	0.991782
K02440	CTV05.N.v.ST	Resistant	-0.255364	0.593897	19	17	0.672611	0.991782
K02444	CTV05.N.v.ST	Resistant	0.300319	0.770261	19	10	0.701458	0.991782
K02445	CTV05.N.v.ST	Resistant	-0.156287	0.704897	19	5	0.827176	0.991782
K02446	CTV05.N.v.ST	Resistant	0.29053	0.311725	19	5	0.364382	0.991782
K02453	CTV05.N.v.ST	Resistant	0.0616496	0.390113	19	5	0.876295	0.991782
K02469	CTV05.N.v.ST	Resistant	0.402015	0.42181	19	18	0.353909	0.991782
K02470	CTV05.N.v.ST	Resistant	0.394186	0.520235	19	19	0.459001	0.991782
K02471	CTV05.N.v.ST	Resistant	0.810843	0.414557	19	2	0.0671121	0.991782
K02472	CTV05.N.v.ST	Resistant	-0.149985	0.362783	19	3	0.684462	0.991782
K02474	CTV05.N.v.ST	Resistant	-0.10135	0.370856	19	4	0.787926	0.991782
K02477	CTV05.N.v.ST	Resistant	-0.0776836	0.334836	19	4	0.819304	0.991782
K02478	CTV05.N.v.ST	Resistant	0.501818	0.521857	19	4	0.349729	0.991782
K02479	CTV05.N.v.ST	Resistant	-0.228782	0.413657	19	6	0.587414	0.991782
K02481	CTV05.N.v.ST	Resistant	0.280414	0.47339	19	4	0.561411	0.991782
K02483	CTV05.N.v.ST	Resistant	-0.516116	0.384314	19	17	0.196943	0.991782
K02484	CTV05.N.v.ST	Resistant	-0.602008	0.525269	19	9	0.267633	0.991782
K02488	CTV05.N.v.ST	Resistant	0.446044	0.361652	19	2	0.234227	0.991782
K02492	CTV05.N.v.ST	Resistant	0.470214	0.552616	19	5	0.406658	0.991782
K02493	CTV05.N.v.ST	Resistant	0.319643	0.300006	19	18	0.301569	0.991782
K02495	CTV05.N.v.ST	Resistant	0.311125	0.754465	19	11	0.685216	0.991782
K02499	CTV05.N.v.ST	Resistant	-0.504025	0.459673	19	5	0.288156	0.991782
K02503	CTV05.N.v.ST	Resistant	-0.373042	0.409109	19	17	0.374603	0.991782
K02507	CTV05.N.v.ST	Resistant	0.37523	0.325903	19	4	0.265523	0.991782
K02518	CTV05.N.v.ST	Resistant	-0.952483	0.820455	19	13	0.261717	0.991782
K02519	CTV05.N.v.ST	Resistant	0.407019	0.329568	19	19	0.233626	0.991782
K02520	CTV05.N.v.ST	Resistant	0.365215	0.293122	19	17	0.22968	0.991782
K02521	CTV05.N.v.ST	Resistant	0.528555	0.360188	19	4	0.160513	0.991782
K02523	CTV05.N.v.ST	Resistant	0.096084	0.428572	19	6	0.825277	0.991782
K02525	CTV05.N.v.ST	Resistant	-0.363467	0.456668	19	4	0.437057	0.991782
K02527	CTV05.N.v.ST	Resistant	0.497653	0.483028	19	7	0.317316	0.991782
K02528	CTV05.N.v.ST	Resistant	-0.304826	0.290248	19	18	0.308314	0.991782
K02529	CTV05.N.v.ST	Resistant	0.0684693	0.192932	19	19	0.727037	0.991782
K02530	CTV05.N.v.ST	Resistant	0.943159	0.960817	19	8	0.340051	0.991782
K02531	CTV05.N.v.ST	Resistant	0.350654	0.305318	19	3	0.266672	0.991782
K02535	CTV05.N.v.ST	Resistant	-0.0719382	0.488514	19	6	0.88466	0.991782
K02538	CTV05.N.v.ST	Resistant	0.789202	0.609469	19	6	0.212666	0.991782
K02548	CTV05.N.v.ST	Resistant	-0.564408	0.458872	19	17	0.235451	0.991782
K02549	CTV05.N.v.ST	Resistant	0.598166	0.455622	19	6	0.206679	0.991782
K02551	CTV05.N.v.ST	Resistant	0.500409	0.555341	19	6	0.380132	0.991782
K02556	CTV05.N.v.ST	Resistant	0.196763	0.376984	19	3	0.608447	0.991782
K02557	CTV05.N.v.ST	Resistant	0.742271	0.37238	19	6	0.0625279	0.991782
K02563	CTV05.N.v.ST	Resistant	0.272156	0.394538	19	19	0.499624	0.991782
K02564	CTV05.N.v.ST	Resistant	-0.15209	0.29166	19	18	0.608772	0.991782
K02565	CTV05.N.v.ST	Resistant	-0.262473	0.455852	19	3	0.572304	0.991782
K02574	CTV05.N.v.ST	Resistant	0.391609	0.165061	19	2	0.0297317	0.991782
K02575	CTV05.N.v.ST	Resistant	0.262719	0.250628	19	2	0.309201	0.991782
K02586	CTV05.N.v.ST	Resistant	-0.0636691	0.259874	19	3	0.809389	0.991782
K02588	CTV05.N.v.ST	Resistant	0.0489691	0.220729	19	3	0.827073	0.991782
K02598	CTV05.N.v.ST	Resistant	0.0960521	0.161519	19	2	0.559889	0.991782
K02600	CTV05.N.v.ST	Resistant	0.471888	0.212853	19	19	0.040547	0.991782
K02601	CTV05.N.v.ST	Resistant	-0.355591	0.34186	19	18	0.312832	0.991782
K02619	CTV05.N.v.ST	Resistant	1.10441	0.527393	19	6	0.0515458	0.991782
K02621	CTV05.N.v.ST	Resistant	0.405022	0.362102	19	19	0.278898	0.991782
K02622	CTV05.N.v.ST	Resistant	0.120046	0.611567	19	17	0.846709	0.991782
K02647	CTV05.N.v.ST	Resistant	0.699982	0.542128	19	5	0.213925	0.991782
K02652	CTV05.N.v.ST	Resistant	-0.541173	0.720328	19	5	0.462754	0.991782
K02653	CTV05.N.v.ST	Resistant	-0.143647	0.435658	19	5	0.745637	0.991782
K02654	CTV05.N.v.ST	Resistant	-0.221217	0.418379	19	6	0.603816	0.991782
K02669	CTV05.N.v.ST	Resistant	-0.281146	0.393184	19	4	0.484283	0.991782
K02687	CTV05.N.v.ST	Resistant	-0.201285	0.270537	19	17	0.467024	0.991782
K02688	CTV05.N.v.ST	Resistant	-0.560527	0.549485	19	5	0.321982	0.991782
K02744	CTV05.N.v.ST	Resistant	0.192127	0.640333	19	6	0.767783	0.991782
K02746	CTV05.N.v.ST	Resistant	0.571598	0.510916	19	4	0.278798	0.991782
K02747	CTV05.N.v.ST	Resistant	0.438254	0.637569	19	5	0.501113	0.991782
K02750	CTV05.N.v.ST	Resistant	-0.289863	1.06088	19	16	0.787968	0.991782
K02757	CTV05.N.v.ST	Resistant	-0.253507	1.03341	19	16	0.809153	0.991782
K02759	CTV05.N.v.ST	Resistant	1.36399	0.726084	19	15	0.0775658	0.991782
K02760	CTV05.N.v.ST	Resistant	0.277771	0.524608	19	16	0.603317	0.991782
K02761	CTV05.N.v.ST	Resistant	0.154816	0.543238	19	18	0.779097	0.991782
K02768	CTV05.N.v.ST	Resistant	-0.922812	0.938094	19	14	0.339052	0.991782
K02769	CTV05.N.v.ST	Resistant	-0.58256	0.790179	19	12	0.471024	0.991782
K02770	CTV05.N.v.ST	Resistant	-0.363625	0.529668	19	17	0.501646	0.991782
K02773	CTV05.N.v.ST	Resistant	-0.285265	0.530694	19	17	0.597866	0.991782
K02774	CTV05.N.v.ST	Resistant	0.582163	0.799329	19	10	0.476335	0.991782
K02775	CTV05.N.v.ST	Resistant	0.44145	0.646412	19	11	0.503856	0.991782
K02777	CTV05.N.v.ST	Resistant	-0.312497	0.544958	19	17	0.57386	0.991782
K02779	CTV05.N.v.ST	Resistant	0.211338	0.493411	19	6	0.673795	0.991782
K02781	CTV05.N.v.ST	Resistant	-0.493556	0.905746	19	15	0.592888	0.991782
K02783	CTV05.N.v.ST	Resistant	0.262719	0.250628	19	2	0.309201	0.991782
K02784	CTV05.N.v.ST	Resistant	0.0674924	0.18419	19	2	0.718567	0.991782
K02786	CTV05.N.v.ST	Resistant	0.255223	0.246272	19	2	0.314557	0.991782
K02788	CTV05.N.v.ST	Resistant	1.21356	0.9168	19	6	0.203131	0.991782
K02791	CTV05.N.v.ST	Resistant	0.810655	0.670584	19	6	0.243255	0.991782
K02794	CTV05.N.v.ST	Resistant	0.16843	0.694194	19	17	0.811197	0.991782
K02796	CTV05.N.v.ST	Resistant	0.461656	0.409702	19	18	0.275478	0.991782
K02800	CTV05.N.v.ST	Resistant	-0.462448	0.926814	19	14	0.624199	0.991782
K02804	CTV05.N.v.ST	Resistant	0.120188	0.301246	19	5	0.694882	0.991782
K02806	CTV05.N.v.ST	Resistant	0.168589	0.242991	19	4	0.497175	0.991782
K02810	CTV05.N.v.ST	Resistant	-0.461681	0.544414	19	18	0.408201	0.991782
K02821	CTV05.N.v.ST	Resistant	-0.651081	0.498844	19	17	0.209222	0.991782
K02822	CTV05.N.v.ST	Resistant	-0.182645	0.721962	19	15	0.803314	0.991782
K02823	CTV05.N.v.ST	Resistant	0.257284	0.363511	19	5	0.488677	0.991782
K02824	CTV05.N.v.ST	Resistant	-0.156065	0.430214	19	17	0.721254	0.991782
K02825	CTV05.N.v.ST	Resistant	-0.289803	0.596004	19	17	0.633004	0.991782
K02827	CTV05.N.v.ST	Resistant	0.0960521	0.161519	19	2	0.559889	0.991782
K02834	CTV05.N.v.ST	Resistant	-0.49886	0.450962	19	17	0.284043	0.991782
K02835	CTV05.N.v.ST	Resistant	0.509519	0.453448	19	18	0.276777	0.991782
K02837	CTV05.N.v.ST	Resistant	0.134076	0.31777	19	18	0.678365	0.991782
K02838	CTV05.N.v.ST	Resistant	-0.212203	0.347361	19	17	0.549347	0.991782
K02843	CTV05.N.v.ST	Resistant	0.205789	0.346901	19	4	0.560844	0.991782
K02851	CTV05.N.v.ST	Resistant	0.644175	0.310277	19	2	0.0533644	0.991782
K02858	CTV05.N.v.ST	Resistant	0.0355052	0.224489	19	2	0.876194	0.991782
K02860	CTV05.N.v.ST	Resistant	-0.391381	0.3345	19	16	0.258125	0.991782
K02864	CTV05.N.v.ST	Resistant	-0.117278	0.276283	19	17	0.676536	0.991782
K02867	CTV05.N.v.ST	Resistant	-0.194004	0.288931	19	17	0.510955	0.991782
K02871	CTV05.N.v.ST	Resistant	0.466474	0.422607	19	17	0.285059	0.991782
K02874	CTV05.N.v.ST	Resistant	-0.185342	0.343878	19	18	0.596892	0.991782
K02878	CTV05.N.v.ST	Resistant	0.471847	0.378406	19	18	0.22933	0.991782
K02879	CTV05.N.v.ST	Resistant	0.232526	0.385444	19	17	0.554295	0.991782
K02881	CTV05.N.v.ST	Resistant	-0.455062	0.532818	19	13	0.404943	0.991782
K02884	CTV05.N.v.ST	Resistant	-0.380428	0.585048	19	16	0.524222	0.991782
K02886	CTV05.N.v.ST	Resistant	0.409803	0.480459	19	17	0.40555	0.991782
K02887	CTV05.N.v.ST	Resistant	-0.313225	0.389304	19	18	0.432173	0.991782
K02888	CTV05.N.v.ST	Resistant	-0.38439	0.518369	19	14	0.468488	0.991782
K02890	CTV05.N.v.ST	Resistant	0.178287	0.335653	19	15	0.602176	0.991782
K02892	CTV05.N.v.ST	Resistant	-0.261369	0.492789	19	16	0.602703	0.991782
K02895	CTV05.N.v.ST	Resistant	0.234577	0.541232	19	13	0.670164	0.991782
K02897	CTV05.N.v.ST	Resistant	0.0973591	0.521193	19	6	0.854028	0.991782
K02899	CTV05.N.v.ST	Resistant	0.478763	0.587606	19	14	0.426472	0.991782
K02902	CTV05.N.v.ST	Resistant	0.327888	0.828788	19	9	0.697303	0.991782
K02906	CTV05.N.v.ST	Resistant	-0.117007	0.468992	19	16	0.805975	0.991782
K02907	CTV05.N.v.ST	Resistant	-0.151843	0.651309	19	8	0.81844	0.991782
K02909	CTV05.N.v.ST	Resistant	-0.0814034	0.520703	19	15	0.877612	0.991782
K02911	CTV05.N.v.ST	Resistant	-0.322991	0.755048	19	6	0.674185	0.991782
K02913	CTV05.N.v.ST	Resistant	-0.768169	0.869232	19	8	0.389167	0.991782
K02914	CTV05.N.v.ST	Resistant	-0.523253	0.374481	19	4	0.180302	0.991782
K02916	CTV05.N.v.ST	Resistant	-1.0457	0.69705	19	8	0.151913	0.991782
K02926	CTV05.N.v.ST	Resistant	0.105976	0.210142	19	19	0.620521	0.991782
K02931	CTV05.N.v.ST	Resistant	0.174692	0.312757	19	18	0.583749	0.991782
K02933	CTV05.N.v.ST	Resistant	-0.111099	0.289916	19	17	0.706313	0.991782
K02935	CTV05.N.v.ST	Resistant	-0.394173	0.378628	19	17	0.31243	0.991782
K02939	CTV05.N.v.ST	Resistant	-0.0837941	0.345802	19	16	0.811433	0.991782
K02945	CTV05.N.v.ST	Resistant	0.18802	0.208531	19	19	0.379845	0.991782
K02946	CTV05.N.v.ST	Resistant	-0.352375	0.605554	19	17	0.568268	0.991782
K02948	CTV05.N.v.ST	Resistant	0.667602	0.799139	19	14	0.415079	0.991782
K02950	CTV05.N.v.ST	Resistant	1.10779	0.775789	19	15	0.171419	0.991782
K02952	CTV05.N.v.ST	Resistant	0.172122	0.470011	19	17	0.718728	0.991782
K02954	CTV05.N.v.ST	Resistant	-0.411541	0.741697	19	14	0.586214	0.991782
K02956	CTV05.N.v.ST	Resistant	0.398827	0.506066	19	13	0.441494	0.991782
K02959	CTV05.N.v.ST	Resistant	0.331464	0.457876	19	12	0.478961	0.991782
K02963	CTV05.N.v.ST	Resistant	0.19265	0.732137	19	14	0.795611	0.991782
K02967	CTV05.N.v.ST	Resistant	0.473487	0.358294	19	17	0.203843	0.991782
K02968	CTV05.N.v.ST	Resistant	-0.124667	0.721394	19	13	0.864838	0.991782
K02970	CTV05.N.v.ST	Resistant	-0.763816	0.761775	19	10	0.330075	0.991782
K02982	CTV05.N.v.ST	Resistant	-0.398513	0.330729	19	17	0.244728	0.991782
K02986	CTV05.N.v.ST	Resistant	-0.304155	0.269155	19	18	0.274154	0.991782
K02988	CTV05.N.v.ST	Resistant	-0.247264	0.32766	19	17	0.460795	0.991782
K02990	CTV05.N.v.ST	Resistant	-0.395615	0.337163	19	17	0.256828	0.991782
K02992	CTV05.N.v.ST	Resistant	0.198803	0.578127	19	16	0.735158	0.991782
K02994	CTV05.N.v.ST	Resistant	0.644369	0.379477	19	18	0.107727	0.991782
K02996	CTV05.N.v.ST	Resistant	-0.500526	0.426092	19	17	0.256311	0.991782
K03040	CTV05.N.v.ST	Resistant	-0.184552	0.448258	19	18	0.685696	0.991782
K03043	CTV05.N.v.ST	Resistant	0.21631	0.124387	19	19	0.100109	0.991782
K03046	CTV05.N.v.ST	Resistant	0.235519	0.358547	19	19	0.520058	0.991782
K03048	CTV05.N.v.ST	Resistant	-0.339517	1.17937	19	14	0.776919	0.991782
K03060	CTV05.N.v.ST	Resistant	-0.980358	0.563421	19	10	0.0999279	0.991782
K03070	CTV05.N.v.ST	Resistant	-0.0766428	0.270736	19	19	0.780526	0.991782
K03072	CTV05.N.v.ST	Resistant	-0.104051	0.440318	19	6	0.816016	0.991782
K03074	CTV05.N.v.ST	Resistant	0.199189	0.646178	19	6	0.761631	0.991782
K03075	CTV05.N.v.ST	Resistant	0.40834	0.67801	19	12	0.554948	0.991782
K03076	CTV05.N.v.ST	Resistant	0.124436	0.177035	19	19	0.491639	0.991782
K03077	CTV05.N.v.ST	Resistant	0.0674924	0.18419	19	2	0.718567	0.991782
K03079	CTV05.N.v.ST	Resistant	-0.611688	0.593671	19	16	0.317284	0.991782
K03081	CTV05.N.v.ST	Resistant	-0.847327	0.711365	19	17	0.249969	0.991782
K03082	CTV05.N.v.ST	Resistant	-0.326166	0.516959	19	5	0.536477	0.991782
K03086	CTV05.N.v.ST	Resistant	0.216681	0.254506	19	19	0.406393	0.991782
K03087	CTV05.N.v.ST	Resistant	0.283069	0.262554	19	2	0.296034	0.991782
K03088	CTV05.N.v.ST	Resistant	1.34304	0.79523	19	7	0.109501	0.991782
K03090	CTV05.N.v.ST	Resistant	0.884483	0.556531	19	6	0.130421	0.991782
K03091	CTV05.N.v.ST	Resistant	-0.51499	0.578943	19	17	0.386131	0.991782
K03092	CTV05.N.v.ST	Resistant	1.87488	0.69919	19	12	0.0157719	0.991782
K03095	CTV05.N.v.ST	Resistant	-0.179934	0.809044	19	13	0.82665	0.991782
K03100	CTV05.N.v.ST	Resistant	-0.282558	0.396994	19	17	0.486277	0.991782
K03101	CTV05.N.v.ST	Resistant	-0.198573	0.489013	19	16	0.689758	0.991782
K03106	CTV05.N.v.ST	Resistant	0.181719	0.263256	19	19	0.499338	0.991782
K03110	CTV05.N.v.ST	Resistant	-0.059797	0.278357	19	18	0.832462	0.991782
K03111	CTV05.N.v.ST	Resistant	0.401507	0.264305	19	19	0.147114	0.991782
K03117	CTV05.N.v.ST	Resistant	0.0657125	0.186339	19	2	0.728685	0.991782
K03118	CTV05.N.v.ST	Resistant	0.396816	0.47794	19	5	0.417897	0.991782
K03146	CTV05.N.v.ST	Resistant	0.196751	0.315498	19	3	0.541154	0.991782
K03147	CTV05.N.v.ST	Resistant	0.260224	0.559623	19	7	0.647833	0.991782
K03148	CTV05.N.v.ST	Resistant	0.521072	0.404215	19	4	0.21463	0.991782
K03149	CTV05.N.v.ST	Resistant	-0.224936	0.578692	19	7	0.702325	0.991782
K03150	CTV05.N.v.ST	Resistant	-0.225148	0.369679	19	6	0.550553	0.991782
K03151	CTV05.N.v.ST	Resistant	0.149813	0.370203	19	18	0.690761	0.991782
K03152	CTV05.N.v.ST	Resistant	-0.288354	0.278641	19	17	0.315234	0.991782
K03153	CTV05.N.v.ST	Resistant	-0.30229	0.845125	19	6	0.72498	0.991782
K03154	CTV05.N.v.ST	Resistant	0.0838132	0.165183	19	2	0.618395	0.991782
K03168	CTV05.N.v.ST	Resistant	0.124414	0.445791	19	19	0.783546	0.991782
K03169	CTV05.N.v.ST	Resistant	-0.22435	0.38842	19	17	0.571109	0.991782
K03177	CTV05.N.v.ST	Resistant	-0.133853	0.341504	19	17	0.699964	0.991782
K03183	CTV05.N.v.ST	Resistant	-0.299923	0.477223	19	16	0.538046	0.991782
K03191	CTV05.N.v.ST	Resistant	0.0674924	0.18419	19	2	0.718567	0.991782
K03195	CTV05.N.v.ST	Resistant	-0.408478	0.363291	19	3	0.276477	0.991782
K03196	CTV05.N.v.ST	Resistant	-0.185833	0.191362	19	2	0.345109	0.991782
K03199	CTV05.N.v.ST	Resistant	0.263434	0.513607	19	4	0.614615	0.991782
K03200	CTV05.N.v.ST	Resistant	-0.185833	0.191362	19	2	0.345109	0.991782
K03204	CTV05.N.v.ST	Resistant	-0.166802	0.169435	19	2	0.338693	0.991782
K03205	CTV05.N.v.ST	Resistant	-0.621569	0.482196	19	18	0.21465	0.991782
K03210	CTV05.N.v.ST	Resistant	0.248943	0.489543	19	16	0.617623	0.991782
K03216	CTV05.N.v.ST	Resistant	-0.646685	0.375466	19	18	0.103147	0.991782
K03218	CTV05.N.v.ST	Resistant	-0.28098	0.373158	19	17	0.461763	0.991782
K03260	CTV05.N.v.ST	Resistant	0.40268	1.1137	19	10	0.722128	0.991782
K03269	CTV05.N.v.ST	Resistant	0.192463	0.347435	19	5	0.586823	0.991782
K03270	CTV05.N.v.ST	Resistant	1.32038	0.59235	19	5	0.0395904	0.991782
K03271	CTV05.N.v.ST	Resistant	-0.110468	0.312215	19	3	0.727824	0.991782
K03272	CTV05.N.v.ST	Resistant	0.198282	0.540981	19	6	0.718498	0.991782
K03273	CTV05.N.v.ST	Resistant	0.16098	0.277856	19	4	0.569942	0.991782
K03274	CTV05.N.v.ST	Resistant	0.0960521	0.161519	19	2	0.559889	0.991782
K03281	CTV05.N.v.ST	Resistant	0.228404	0.35824	19	19	0.532246	0.991782
K03282	CTV05.N.v.ST	Resistant	-0.617291	0.500351	19	16	0.234094	0.991782
K03284	CTV05.N.v.ST	Resistant	-0.326258	0.559566	19	17	0.567511	0.991782
K03286	CTV05.N.v.ST	Resistant	0.85646	0.661402	19	8	0.212661	0.991782
K03287	CTV05.N.v.ST	Resistant	0.228978	0.524665	19	6	0.668019	0.991782
K03289	CTV05.N.v.ST	Resistant	1.61843	0.580381	19	7	0.0126052	0.991782
K03292	CTV05.N.v.ST	Resistant	0.337119	0.612604	19	17	0.589269	0.991782
K03293	CTV05.N.v.ST	Resistant	-0.503435	0.407509	19	19	0.233485	0.991782
K03294	CTV05.N.v.ST	Resistant	-0.208162	0.586704	19	18	0.727103	0.991782
K03296	CTV05.N.v.ST	Resistant	1.37519	0.619734	19	10	0.040384	0.991782
K03297	CTV05.N.v.ST	Resistant	0.127278	0.733654	19	6	0.864319	0.991782
K03299	CTV05.N.v.ST	Resistant	-0.195079	0.628338	19	6	0.759979	0.991782
K03300	CTV05.N.v.ST	Resistant	-0.344952	0.543622	19	3	0.534174	0.991782
K03303	CTV05.N.v.ST	Resistant	-0.715089	0.869934	19	17	0.422454	0.991782
K03304	CTV05.N.v.ST	Resistant	0.749675	0.463059	19	3	0.123857	0.991782
K03305	CTV05.N.v.ST	Resistant	-0.284408	0.677762	19	18	0.680012	0.991782
K03306	CTV05.N.v.ST	Resistant	0.987241	0.563436	19	12	0.0977595	0.991782
K03307	CTV05.N.v.ST	Resistant	-0.635032	0.400106	19	16	0.130901	0.991782
K03308	CTV05.N.v.ST	Resistant	-0.605166	0.826881	19	8	0.474219	0.991782
K03310	CTV05.N.v.ST	Resistant	0.21088	1.02553	19	11	0.839522	0.991782
K03311	CTV05.N.v.ST	Resistant	0.540728	0.500225	19	18	0.294807	0.991782
K03312	CTV05.N.v.ST	Resistant	-0.340569	0.541408	19	7	0.537683	0.991782
K03315	CTV05.N.v.ST	Resistant	0.251263	0.359902	19	18	0.494529	0.991782
K03316	CTV05.N.v.ST	Resistant	-0.692013	1.00939	19	17	0.502223	0.991782
K03317	CTV05.N.v.ST	Resistant	0.315854	0.263446	19	3	0.247	0.991782
K03320	CTV05.N.v.ST	Resistant	-1.11935	0.783284	19	17	0.171111	0.991782
K03321	CTV05.N.v.ST	Resistant	0.961774	0.334242	19	4	0.0104492	0.991782
K03322	CTV05.N.v.ST	Resistant	-0.501298	0.599301	19	18	0.414494	0.991782
K03324	CTV05.N.v.ST	Resistant	0.853603	0.566788	19	9	0.150413	0.991782
K03327	CTV05.N.v.ST	Resistant	1.16885	0.890862	19	12	0.206946	0.991782
K03328	CTV05.N.v.ST	Resistant	-0.367185	0.712682	19	17	0.613037	0.991782
K03336	CTV05.N.v.ST	Resistant	-0.0636691	0.259874	19	3	0.809389	0.991782
K03340	CTV05.N.v.ST	Resistant	0.618331	0.721695	19	6	0.403485	0.991782
K03346	CTV05.N.v.ST	Resistant	-0.136306	0.899475	19	16	0.881334	0.991782
K03364	CTV05.N.v.ST	Resistant	0.308939	0.512395	19	5	0.554514	0.991782
K03367	CTV05.N.v.ST	Resistant	-0.308402	0.781183	19	17	0.697908	0.991782
K03385	CTV05.N.v.ST	Resistant	1.36157	0.417579	19	6	0.00460522	0.991782
K03386	CTV05.N.v.ST	Resistant	0.506794	0.536836	19	8	0.358374	0.991782
K03394	CTV05.N.v.ST	Resistant	-0.281146	0.393184	19	4	0.484283	0.991782
K03399	CTV05.N.v.ST	Resistant	-0.149985	0.362783	19	3	0.684462	0.991782
K03402	CTV05.N.v.ST	Resistant	0.295953	0.40531	19	7	0.475217	0.991782
K03404	CTV05.N.v.ST	Resistant	0.24265	0.441481	19	3	0.589724	0.991782
K03405	CTV05.N.v.ST	Resistant	0.196751	0.315498	19	3	0.541154	0.991782
K03407	CTV05.N.v.ST	Resistant	0.235977	0.45532	19	5	0.610953	0.991782
K03408	CTV05.N.v.ST	Resistant	0.181883	0.204986	19	2	0.387301	0.991782
K03413	CTV05.N.v.ST	Resistant	-0.11037	0.313159	19	3	0.728838	0.991782
K03423	CTV05.N.v.ST	Resistant	0.38367	0.545207	19	6	0.491139	0.991782
K03424	CTV05.N.v.ST	Resistant	0.263833	0.336526	19	19	0.443834	0.991782
K03426	CTV05.N.v.ST	Resistant	0.852864	0.367573	19	5	0.0330225	0.991782
K03427	CTV05.N.v.ST	Resistant	-0.107738	0.375178	19	19	0.777456	0.991782
K03429	CTV05.N.v.ST	Resistant	-0.245018	0.343651	19	17	0.485528	0.991782
K03431	CTV05.N.v.ST	Resistant	0.0577503	0.305626	19	18	0.852364	0.991782
K03436	CTV05.N.v.ST	Resistant	-0.720024	0.607886	19	18	0.252522	0.991782
K03437	CTV05.N.v.ST	Resistant	0.260137	0.287674	19	18	0.378485	0.991782
K03438	CTV05.N.v.ST	Resistant	-0.0990494	0.383739	19	17	0.799416	0.991782
K03442	CTV05.N.v.ST	Resistant	-0.210701	0.67187	19	17	0.757637	0.991782
K03445	CTV05.N.v.ST	Resistant	0.498713	0.406884	19	4	0.237026	0.991782
K03446	CTV05.N.v.ST	Resistant	-1.18148	0.883095	19	18	0.198557	0.991782
K03451	CTV05.N.v.ST	Resistant	0.136875	0.345381	19	5	0.696812	0.991782
K03453	CTV05.N.v.ST	Resistant	0.552015	0.746403	19	6	0.469654	0.991782
K03455	CTV05.N.v.ST	Resistant	0.387424	0.791283	19	17	0.630664	0.991782
K03457	CTV05.N.v.ST	Resistant	-0.215547	0.802558	19	7	0.791489	0.991782
K03466	CTV05.N.v.ST	Resistant	-0.174547	0.308437	19	19	0.57885	0.991782
K03469	CTV05.N.v.ST	Resistant	0.321957	0.327641	19	18	0.339558	0.991782
K03470	CTV05.N.v.ST	Resistant	-0.367108	0.364512	19	18	0.327997	0.991782
K03471	CTV05.N.v.ST	Resistant	0.423566	0.317602	19	4	0.199917	0.991782
K03473	CTV05.N.v.ST	Resistant	0.352374	0.304054	19	2	0.26251	0.991782
K03475	CTV05.N.v.ST	Resistant	-0.158125	0.445345	19	18	0.72691	0.991782
K03476	CTV05.N.v.ST	Resistant	-0.414794	0.512119	19	17	0.429158	0.991782
K03478	CTV05.N.v.ST	Resistant	0.228341	0.41539	19	5	0.589674	0.991782
K03481	CTV05.N.v.ST	Resistant	-0.557512	0.624921	19	14	0.384776	0.991782
K03483	CTV05.N.v.ST	Resistant	-0.633233	1.06693	19	15	0.560657	0.991782
K03484	CTV05.N.v.ST	Resistant	-0.356102	1.38748	19	15	0.800526	0.991782
K03486	CTV05.N.v.ST	Resistant	-0.453023	0.791797	19	14	0.574712	0.991782
K03491	CTV05.N.v.ST	Resistant	-1.19584	0.845161	19	15	0.175148	0.991782
K03492	CTV05.N.v.ST	Resistant	-0.39511	1.19791	19	16	0.745555	0.991782
K03493	CTV05.N.v.ST	Resistant	0.190972	0.493728	19	5	0.703707	0.991782
K03495	CTV05.N.v.ST	Resistant	0.503731	0.363989	19	19	0.184285	0.991782
K03496	CTV05.N.v.ST	Resistant	0.110159	0.217867	19	18	0.619615	0.991782
K03498	CTV05.N.v.ST	Resistant	0.690681	0.722416	19	13	0.352436	0.991782
K03499	CTV05.N.v.ST	Resistant	0.555387	0.786443	19	9	0.489629	0.991782
K03500	CTV05.N.v.ST	Resistant	-0.181924	0.350178	19	17	0.610097	0.991782
K03501	CTV05.N.v.ST	Resistant	0.374986	0.360526	19	18	0.312858	0.991782
K03503	CTV05.N.v.ST	Resistant	0.539187	0.246815	19	2	0.0432149	0.991782
K03517	CTV05.N.v.ST	Resistant	0.471215	0.593653	19	6	0.438278	0.991782
K03518	CTV05.N.v.ST	Resistant	-0.19346	0.20061	19	2	0.348384	0.991782
K03521	CTV05.N.v.ST	Resistant	-0.216168	0.429321	19	5	0.621067	0.991782
K03522	CTV05.N.v.ST	Resistant	-0.200819	0.552338	19	6	0.720653	0.991782
K03523	CTV05.N.v.ST	Resistant	0.187804	0.467987	19	7	0.693197	0.991782
K03524	CTV05.N.v.ST	Resistant	-0.525274	0.397851	19	17	0.204244	0.991782
K03525	CTV05.N.v.ST	Resistant	-0.110004	0.57426	19	7	0.850357	0.991782
K03526	CTV05.N.v.ST	Resistant	1.06408	0.862012	19	8	0.233838	0.991782
K03527	CTV05.N.v.ST	Resistant	-0.176069	0.848891	19	8	0.838154	0.991782
K03529	CTV05.N.v.ST	Resistant	-0.39556	0.277923	19	18	0.17275	0.991782
K03530	CTV05.N.v.ST	Resistant	0.226307	0.566768	19	12	0.694648	0.991782
K03531	CTV05.N.v.ST	Resistant	-0.339408	0.298724	19	18	0.271641	0.991782
K03535	CTV05.N.v.ST	Resistant	0.644175	0.310277	19	2	0.0533644	0.991782
K03536	CTV05.N.v.ST	Resistant	-0.135685	0.357185	19	17	0.708744	0.991782
K03544	CTV05.N.v.ST	Resistant	-0.0828213	0.391799	19	17	0.835099	0.991782
K03545	CTV05.N.v.ST	Resistant	-0.450607	0.218323	19	18	0.0546318	0.991782
K03546	CTV05.N.v.ST	Resistant	0.45956	0.653663	19	9	0.491539	0.991782
K03547	CTV05.N.v.ST	Resistant	0.293115	0.346833	19	5	0.409782	0.991782
K03548	CTV05.N.v.ST	Resistant	-0.161629	0.480988	19	17	0.740956	0.991782
K03549	CTV05.N.v.ST	Resistant	-0.27645	0.251356	19	19	0.286735	0.991782
K03551	CTV05.N.v.ST	Resistant	0.304423	0.401341	19	18	0.458531	0.991782
K03553	CTV05.N.v.ST	Resistant	-0.380582	0.329801	19	18	0.264477	0.991782
K03555	CTV05.N.v.ST	Resistant	-0.478491	0.463495	19	18	0.31637	0.991782
K03559	CTV05.N.v.ST	Resistant	0.293526	0.434598	19	5	0.508508	0.991782
K03565	CTV05.N.v.ST	Resistant	-0.247504	0.339454	19	17	0.475852	0.991782
K03568	CTV05.N.v.ST	Resistant	0.917521	0.36966	19	4	0.0238047	0.991782
K03569	CTV05.N.v.ST	Resistant	0.293796	0.259195	19	19	0.27274	0.991782
K03570	CTV05.N.v.ST	Resistant	-0.21438	0.288771	19	17	0.467986	0.991782
K03571	CTV05.N.v.ST	Resistant	0.277356	0.858776	19	13	0.750659	0.991782
K03572	CTV05.N.v.ST	Resistant	-0.245356	0.437628	19	18	0.582351	0.991782
K03573	CTV05.N.v.ST	Resistant	0.0355052	0.224489	19	2	0.876194	0.991782
K03574	CTV05.N.v.ST	Resistant	-0.498527	0.404283	19	17	0.234314	0.991782
K03577	CTV05.N.v.ST	Resistant	0.181883	0.204986	19	2	0.387301	0.991782
K03578	CTV05.N.v.ST	Resistant	-0.353118	0.600742	19	9	0.564392	0.991782
K03580	CTV05.N.v.ST	Resistant	0.243464	0.340355	19	3	0.484118	0.991782
K03581	CTV05.N.v.ST	Resistant	-0.337096	0.407533	19	17	0.419605	0.991782
K03582	CTV05.N.v.ST	Resistant	0.439002	0.420382	19	6	0.310973	0.991782
K03584	CTV05.N.v.ST	Resistant	-0.144096	0.303336	19	17	0.640806	0.991782
K03585	CTV05.N.v.ST	Resistant	0.832642	0.55392	19	7	0.151141	0.991782
K03587	CTV05.N.v.ST	Resistant	0.230932	0.769719	19	9	0.767799	0.991782
K03588	CTV05.N.v.ST	Resistant	0.153694	0.530059	19	18	0.775356	0.991782
K03589	CTV05.N.v.ST	Resistant	-0.388582	0.346625	19	18	0.277857	0.991782
K03590	CTV05.N.v.ST	Resistant	0.215838	0.388104	19	19	0.585366	0.991782
K03593	CTV05.N.v.ST	Resistant	0.723006	0.564058	19	8	0.217122	0.991782
K03595	CTV05.N.v.ST	Resistant	-0.162854	0.328789	19	18	0.62672	0.991782
K03601	CTV05.N.v.ST	Resistant	0.251297	0.331963	19	18	0.459412	0.991782
K03602	CTV05.N.v.ST	Resistant	-0.126766	0.74085	19	14	0.866158	0.991782
K03605	CTV05.N.v.ST	Resistant	0.670772	0.613836	19	6	0.289746	0.991782
K03606	CTV05.N.v.ST	Resistant	0.0675248	0.184151	19	2	0.718381	0.991782
K03612	CTV05.N.v.ST	Resistant	0.0695468	0.335905	19	3	0.838436	0.991782
K03613	CTV05.N.v.ST	Resistant	0.0674924	0.18419	19	2	0.718567	0.991782
K03614	CTV05.N.v.ST	Resistant	0.0459341	0.297068	19	3	0.878938	0.991782
K03615	CTV05.N.v.ST	Resistant	0.343163	0.460644	19	5	0.466469	0.991782
K03616	CTV05.N.v.ST	Resistant	0.433039	0.348172	19	4	0.23047	0.991782
K03617	CTV05.N.v.ST	Resistant	-0.232244	0.420985	19	3	0.588355	0.991782
K03621	CTV05.N.v.ST	Resistant	-0.213451	0.547235	19	17	0.701341	0.991782
K03624	CTV05.N.v.ST	Resistant	-0.194894	0.435661	19	18	0.660268	0.991782
K03625	CTV05.N.v.ST	Resistant	0.649795	0.385475	19	17	0.110119	0.991782
K03628	CTV05.N.v.ST	Resistant	1.42171	0.858671	19	10	0.116122	0.991782
K03629	CTV05.N.v.ST	Resistant	0.220411	0.305287	19	19	0.48012	0.991782
K03630	CTV05.N.v.ST	Resistant	0.429026	0.540467	19	18	0.438249	0.991782
K03631	CTV05.N.v.ST	Resistant	-0.338019	0.253651	19	19	0.200246	0.991782
K03637	CTV05.N.v.ST	Resistant	0.734959	0.35655	19	3	0.0549093	0.991782
K03638	CTV05.N.v.ST	Resistant	0.181883	0.204986	19	2	0.387301	0.991782
K03639	CTV05.N.v.ST	Resistant	0.46281	0.533747	19	4	0.397964	0.991782
K03640	CTV05.N.v.ST	Resistant	0.975005	0.375671	19	5	0.0188597	0.991782
K03642	CTV05.N.v.ST	Resistant	0.442051	0.445284	19	6	0.334758	0.991782
K03644	CTV05.N.v.ST	Resistant	0.597364	0.391628	19	4	0.145564	0.991782
K03647	CTV05.N.v.ST	Resistant	-0.46051	0.495387	19	17	0.365592	0.991782
K03648	CTV05.N.v.ST	Resistant	-0.17692	0.368087	19	18	0.636894	0.991782
K03650	CTV05.N.v.ST	Resistant	-0.183767	0.373269	19	19	0.628792	0.991782
K03652	CTV05.N.v.ST	Resistant	-0.15302	0.884312	19	15	0.864665	0.991782
K03653	CTV05.N.v.ST	Resistant	0.305661	0.275946	19	2	0.283425	0.991782
K03654	CTV05.N.v.ST	Resistant	0.232948	0.41469	19	18	0.581624	0.991782
K03655	CTV05.N.v.ST	Resistant	-0.113086	0.164652	19	19	0.501458	0.991782
K03657	CTV05.N.v.ST	Resistant	0.212789	0.441196	19	19	0.635744	0.991782
K03664	CTV05.N.v.ST	Resistant	-0.128041	0.290502	19	17	0.664943	0.991782
K03665	CTV05.N.v.ST	Resistant	0.102381	0.291453	19	19	0.729697	0.991782
K03666	CTV05.N.v.ST	Resistant	-0.181972	0.381431	19	3	0.639383	0.991782
K03667	CTV05.N.v.ST	Resistant	-0.318494	0.665857	19	16	0.638515	0.991782
K03671	CTV05.N.v.ST	Resistant	-0.154752	0.515659	19	16	0.767736	0.991782
K03684	CTV05.N.v.ST	Resistant	-0.151294	0.752313	19	7	0.843003	0.991782
K03685	CTV05.N.v.ST	Resistant	0.336702	0.279733	19	18	0.245217	0.991782
K03686	CTV05.N.v.ST	Resistant	0.109523	0.492445	19	18	0.826647	0.991782
K03687	CTV05.N.v.ST	Resistant	0.112935	0.345537	19	18	0.74778	0.991782
K03688	CTV05.N.v.ST	Resistant	0.370869	0.729517	19	6	0.617723	0.991782
K03693	CTV05.N.v.ST	Resistant	0.14605	0.186006	19	2	0.443149	0.991782
K03694	CTV05.N.v.ST	Resistant	0.438322	0.189415	19	2	0.0334332	0.991782
K03695	CTV05.N.v.ST	Resistant	0.243222	0.9312	19	8	0.797082	0.991782
K03696	CTV05.N.v.ST	Resistant	0.273642	0.440765	19	19	0.542944	0.991782
K03697	CTV05.N.v.ST	Resistant	0.418595	0.689959	19	17	0.552069	0.991782
K03698	CTV05.N.v.ST	Resistant	-0.606723	0.847563	19	17	0.483805	0.991782
K03699	CTV05.N.v.ST	Resistant	-0.346697	0.249938	19	18	0.18332	0.991782
K03700	CTV05.N.v.ST	Resistant	-0.684624	1.07479	19	16	0.532622	0.991782
K03701	CTV05.N.v.ST	Resistant	-0.243041	0.193072	19	19	0.225111	0.991782
K03702	CTV05.N.v.ST	Resistant	-0.486922	0.403657	19	18	0.244231	0.991782
K03703	CTV05.N.v.ST	Resistant	0.175847	0.462079	19	19	0.708246	0.991782
K03707	CTV05.N.v.ST	Resistant	-0.200547	0.209394	19	2	0.351611	0.991782
K03708	CTV05.N.v.ST	Resistant	0.468807	0.394277	19	6	0.250773	0.991782
K03709	CTV05.N.v.ST	Resistant	0.196751	0.315498	19	3	0.541154	0.991782
K03710	CTV05.N.v.ST	Resistant	-0.147261	0.385597	19	17	0.707265	0.991782
K03711	CTV05.N.v.ST	Resistant	-0.213236	0.621831	19	7	0.735865	0.991782
K03712	CTV05.N.v.ST	Resistant	-0.356347	0.868095	19	14	0.686572	0.991782
K03715	CTV05.N.v.ST	Resistant	-0.217476	0.40542	19	3	0.598619	0.991782
K03718	CTV05.N.v.ST	Resistant	0.27362	0.346712	19	4	0.440873	0.991782
K03721	CTV05.N.v.ST	Resistant	0.580507	0.476919	19	4	0.240155	0.991782
K03722	CTV05.N.v.ST	Resistant	-0.273764	0.378972	19	17	0.479878	0.991782
K03724	CTV05.N.v.ST	Resistant	-0.853687	0.748568	19	15	0.269921	0.991782
K03733	CTV05.N.v.ST	Resistant	0.0839853	0.339832	19	19	0.807762	0.991782
K03734	CTV05.N.v.ST	Resistant	-0.0984346	0.540541	19	17	0.857655	0.991782
K03737	CTV05.N.v.ST	Resistant	0.784445	0.992598	19	10	0.440242	0.991782
K03739	CTV05.N.v.ST	Resistant	-0.698927	0.753577	19	18	0.366659	0.991782
K03740	CTV05.N.v.ST	Resistant	0.568105	0.639865	19	18	0.387011	0.991782
K03742	CTV05.N.v.ST	Resistant	-0.207728	0.544007	19	7	0.707305	0.991782
K03748	CTV05.N.v.ST	Resistant	0.545001	0.343885	19	3	0.131429	0.991782
K03750	CTV05.N.v.ST	Resistant	0.733875	0.554025	19	6	0.202828	0.991782
K03752	CTV05.N.v.ST	Resistant	-0.327847	0.425844	19	4	0.45194	0.991782
K03753	CTV05.N.v.ST	Resistant	-0.11037	0.313159	19	3	0.728838	0.991782
K03758	CTV05.N.v.ST	Resistant	0.370905	0.596684	19	7	0.542444	0.991782
K03760	CTV05.N.v.ST	Resistant	1.22741	0.657011	19	8	0.0790718	0.991782
K03762	CTV05.N.v.ST	Resistant	0.262719	0.250628	19	2	0.309201	0.991782
K03763	CTV05.N.v.ST	Resistant	-0.411483	0.38856	19	18	0.304419	0.991782
K03767	CTV05.N.v.ST	Resistant	0.962313	0.520328	19	4	0.0818596	0.991782
K03768	CTV05.N.v.ST	Resistant	-0.0949706	0.432144	19	17	0.828671	0.991782
K03769	CTV05.N.v.ST	Resistant	0.391609	0.165061	19	2	0.0297317	0.991782
K03770	CTV05.N.v.ST	Resistant	0.563951	0.711231	19	7	0.438749	0.991782
K03771	CTV05.N.v.ST	Resistant	0.431034	0.430305	19	6	0.330537	0.991782
K03772	CTV05.N.v.ST	Resistant	0.352374	0.304054	19	2	0.26251	0.991782
K03773	CTV05.N.v.ST	Resistant	0.228552	0.444889	19	5	0.614055	0.991782
K03775	CTV05.N.v.ST	Resistant	1.50541	0.582075	19	7	0.019217	0.991782
K03778	CTV05.N.v.ST	Resistant	-0.740802	0.488502	19	18	0.147773	0.991782
K03779	CTV05.N.v.ST	Resistant	0.426698	0.449436	19	3	0.355716	0.991782
K03780	CTV05.N.v.ST	Resistant	0.0960521	0.161519	19	2	0.559889	0.991782
K03781	CTV05.N.v.ST	Resistant	0.315854	0.263446	19	3	0.247	0.991782
K03783	CTV05.N.v.ST	Resistant	-0.242727	0.555987	19	7	0.667918	0.991782
K03784	CTV05.N.v.ST	Resistant	0.237408	0.596393	19	6	0.695531	0.991782
K03785	CTV05.N.v.ST	Resistant	0.150488	0.715157	19	8	0.835836	0.991782
K03786	CTV05.N.v.ST	Resistant	-0.117523	0.597053	19	6	0.846288	0.991782
K03787	CTV05.N.v.ST	Resistant	0.51185	0.445176	19	7	0.266157	0.991782
K03788	CTV05.N.v.ST	Resistant	0.0992575	0.267502	19	3	0.715181	0.991782
K03789	CTV05.N.v.ST	Resistant	-0.372945	0.613237	19	17	0.551122	0.991782
K03790	CTV05.N.v.ST	Resistant	-0.232534	0.250788	19	2	0.366792	0.991782
K03797	CTV05.N.v.ST	Resistant	0.59392	0.531254	19	12	0.279134	0.991782
K03798	CTV05.N.v.ST	Resistant	-0.149949	0.282271	19	19	0.602137	0.991782
K03799	CTV05.N.v.ST	Resistant	-0.0916726	0.44534	19	17	0.839354	0.991782
K03800	CTV05.N.v.ST	Resistant	0.0991243	0.227638	19	3	0.668716	0.991782
K03810	CTV05.N.v.ST	Resistant	0.106795	0.398362	19	3	0.791859	0.991782
K03811	CTV05.N.v.ST	Resistant	0.372275	0.594755	19	17	0.539675	0.991782
K03813	CTV05.N.v.ST	Resistant	0.0355052	0.224489	19	2	0.876194	0.991782
K03814	CTV05.N.v.ST	Resistant	0.942602	0.46345	19	5	0.0578751	0.991782
K03816	CTV05.N.v.ST	Resistant	-0.196378	0.63343	19	17	0.760312	0.991782
K03817	CTV05.N.v.ST	Resistant	-0.514858	0.80193	19	13	0.529421	0.991782
K03831	CTV05.N.v.ST	Resistant	0.644175	0.310277	19	2	0.0533644	0.991782
K03832	CTV05.N.v.ST	Resistant	0.567037	0.671036	19	5	0.409836	0.991782
K03833	CTV05.N.v.ST	Resistant	0.449867	0.265783	19	4	0.108774	0.991782
K03837	CTV05.N.v.ST	Resistant	-0.385656	0.835496	19	8	0.650227	0.991782
K03856	CTV05.N.v.ST	Resistant	-0.535885	0.477336	19	5	0.277189	0.991782
K03885	CTV05.N.v.ST	Resistant	-0.181303	0.955454	19	16	0.851747	0.991782
K03892	CTV05.N.v.ST	Resistant	0.240859	0.849512	19	13	0.780197	0.991782
K03893	CTV05.N.v.ST	Resistant	0.230627	0.326526	19	4	0.489566	0.991782
K03924	CTV05.N.v.ST	Resistant	1.10199	0.707545	19	7	0.137776	0.991782
K03931	CTV05.N.v.ST	Resistant	0.283069	0.262554	19	2	0.296034	0.991782
K03973	CTV05.N.v.ST	Resistant	0.13517	0.180453	19	2	0.464061	0.991782
K03975	CTV05.N.v.ST	Resistant	-0.0885698	0.413475	19	17	0.832933	0.991782
K03976	CTV05.N.v.ST	Resistant	-0.483592	0.268039	19	17	0.0889501	0.991782
K03977	CTV05.N.v.ST	Resistant	0.0455076	0.237284	19	19	0.850182	0.991782
K03978	CTV05.N.v.ST	Resistant	0.215008	0.280534	19	17	0.453936	0.991782
K03979	CTV05.N.v.ST	Resistant	-0.121406	0.382765	19	17	0.754968	0.991782
K03980	CTV05.N.v.ST	Resistant	-0.471182	0.80064	19	9	0.56393	0.991782
K04013	CTV05.N.v.ST	Resistant	0.208168	0.219464	19	2	0.356151	0.991782
K04041	CTV05.N.v.ST	Resistant	-0.267715	0.701504	19	9	0.707464	0.991782
K04042	CTV05.N.v.ST	Resistant	-0.472823	0.334098	19	17	0.175061	0.991782
K04047	CTV05.N.v.ST	Resistant	-0.164726	0.379771	19	16	0.669923	0.991782
K04066	CTV05.N.v.ST	Resistant	0.771893	0.435222	19	18	0.0940494	0.991782
K04067	CTV05.N.v.ST	Resistant	-1.20159	0.823844	19	6	0.162927	0.991782
K04068	CTV05.N.v.ST	Resistant	-0.312738	0.326342	19	17	0.351337	0.991782
K04069	CTV05.N.v.ST	Resistant	0.553687	0.850187	19	9	0.52359	0.991782
K04070	CTV05.N.v.ST	Resistant	0.243079	0.550825	19	6	0.664557	0.991782
K04072	CTV05.N.v.ST	Resistant	-0.281596	0.197002	19	19	0.171007	0.991782
K04074	CTV05.N.v.ST	Resistant	-0.381951	0.527028	19	17	0.478478	0.991782
K04075	CTV05.N.v.ST	Resistant	0.0584939	0.359308	19	18	0.872599	0.991782
K04077	CTV05.N.v.ST	Resistant	0.38249	0.208297	19	19	0.0838693	0.991782
K04078	CTV05.N.v.ST	Resistant	-0.136205	0.523138	19	14	0.797712	0.991782
K04079	CTV05.N.v.ST	Resistant	0.78342	0.730298	19	8	0.29838	0.991782
K04083	CTV05.N.v.ST	Resistant	0.468818	0.399961	19	18	0.257299	0.991782
K04086	CTV05.N.v.ST	Resistant	0.0960521	0.161519	19	2	0.559889	0.991782
K04092	CTV05.N.v.ST	Resistant	-0.0741519	0.280823	19	3	0.794914	0.991782
K04094	CTV05.N.v.ST	Resistant	-0.322678	0.405944	19	17	0.437639	0.991782
K04095	CTV05.N.v.ST	Resistant	0.74491	0.60677	19	7	0.236301	0.991782
K04096	CTV05.N.v.ST	Resistant	0.277992	0.307846	19	18	0.379132	0.991782
K04113	CTV05.N.v.ST	Resistant	-0.164613	0.285749	19	4	0.572114	0.991782
K04114	CTV05.N.v.ST	Resistant	0.0674924	0.18419	19	2	0.718567	0.991782
K04477	CTV05.N.v.ST	Resistant	0.106266	0.335085	19	3	0.755006	0.991782
K04485	CTV05.N.v.ST	Resistant	-0.557299	0.34129	19	18	0.120869	0.991782
K04486	CTV05.N.v.ST	Resistant	0.438322	0.189415	19	2	0.0334332	0.991782
K04487	CTV05.N.v.ST	Resistant	-0.383094	0.230803	19	18	0.115281	0.991782
K04488	CTV05.N.v.ST	Resistant	-0.391084	0.30155	19	17	0.211988	0.991782
K04516	CTV05.N.v.ST	Resistant	-0.0679131	0.34149	19	4	0.844721	0.991782
K04517	CTV05.N.v.ST	Resistant	0.118122	0.492004	19	6	0.813136	0.991782
K04518	CTV05.N.v.ST	Resistant	0.644175	0.310277	19	2	0.0533644	0.991782
K04567	CTV05.N.v.ST	Resistant	0.744849	0.410309	19	18	0.0871539	0.991782
K04652	CTV05.N.v.ST	Resistant	-0.272149	0.304673	19	2	0.384195	0.991782
K04655	CTV05.N.v.ST	Resistant	0.468124	0.406881	19	3	0.265857	0.991782
K04656	CTV05.N.v.ST	Resistant	0.269525	0.312518	19	4	0.400454	0.991782
K04720	CTV05.N.v.ST	Resistant	0.544304	0.566358	19	6	0.349994	0.991782
K04744	CTV05.N.v.ST	Resistant	0.539611	0.462145	19	5	0.259075	0.991782
K04748	CTV05.N.v.ST	Resistant	-0.185833	0.191362	19	2	0.345109	0.991782
K04753	CTV05.N.v.ST	Resistant	-0.666449	0.785987	19	15	0.408266	0.991782
K04758	CTV05.N.v.ST	Resistant	-0.0508102	0.343018	19	2	0.883985	0.991782
K04759	CTV05.N.v.ST	Resistant	0.14647	0.559601	19	11	0.796666	0.991782
K04761	CTV05.N.v.ST	Resistant	0.109226	0.68529	19	16	0.875242	0.991782
K04762	CTV05.N.v.ST	Resistant	0.114544	0.291705	19	3	0.699444	0.991782
K04763	CTV05.N.v.ST	Resistant	-0.145471	0.291814	19	17	0.624516	0.991782
K04773	CTV05.N.v.ST	Resistant	0.144812	0.64375	19	6	0.8247	0.991782
K04774	CTV05.N.v.ST	Resistant	-0.46338	0.39424	19	3	0.256045	0.991782
K04784	CTV05.N.v.ST	Resistant	0.200895	0.40235	19	3	0.623965	0.991782
K04786	CTV05.N.v.ST	Resistant	0.378398	0.257965	19	3	0.16067	0.991782
K04794	CTV05.N.v.ST	Resistant	-0.11037	0.313159	19	3	0.728838	0.991782
K04835	CTV05.N.v.ST	Resistant	0.539187	0.246815	19	2	0.0432149	0.991782
K05020	CTV05.N.v.ST	Resistant	-0.219003	0.327832	19	4	0.513081	0.991782
K05275	CTV05.N.v.ST	Resistant	-0.239571	0.547404	19	8	0.66715	0.991782
K05311	CTV05.N.v.ST	Resistant	-0.469454	0.931741	19	16	0.620836	0.991782
K05339	CTV05.N.v.ST	Resistant	-0.118041	0.308223	19	3	0.706487	0.991782
K05343	CTV05.N.v.ST	Resistant	-0.415239	0.67994	19	7	0.549478	0.991782
K05344	CTV05.N.v.ST	Resistant	0.0674924	0.18419	19	2	0.718567	0.991782
K05349	CTV05.N.v.ST	Resistant	1.35472	0.533871	19	7	0.0212469	0.991782
K05350	CTV05.N.v.ST	Resistant	-0.249224	0.345766	19	4	0.480835	0.991782
K05364	CTV05.N.v.ST	Resistant	0.49172	0.735768	19	10	0.512909	0.991782
K05365	CTV05.N.v.ST	Resistant	0.283069	0.262554	19	2	0.296034	0.991782
K05366	CTV05.N.v.ST	Resistant	-0.131988	0.461356	19	19	0.778269	0.991782
K05373	CTV05.N.v.ST	Resistant	1.5862	0.613586	19	5	0.0192633	0.991782
K05499	CTV05.N.v.ST	Resistant	0.557831	0.804813	19	8	0.497596	0.991782
K05515	CTV05.N.v.ST	Resistant	1.63724	0.869832	19	12	0.0770346	0.991782
K05516	CTV05.N.v.ST	Resistant	0.703158	0.577292	19	6	0.239849	0.991782
K05524	CTV05.N.v.ST	Resistant	-0.418065	0.513409	19	2	0.426738	0.991782
K05539	CTV05.N.v.ST	Resistant	0.377042	0.324454	19	4	0.261258	0.991782
K05540	CTV05.N.v.ST	Resistant	-0.174167	0.337894	19	17	0.612878	0.991782
K05592	CTV05.N.v.ST	Resistant	-0.393854	0.403551	19	18	0.342763	0.991782
K05606	CTV05.N.v.ST	Resistant	0.0674924	0.18419	19	2	0.718567	0.991782
K05616	CTV05.N.v.ST	Resistant	0.0354837	0.224517	19	2	0.876284	0.991782
K05794	CTV05.N.v.ST	Resistant	-0.278605	0.789446	19	14	0.728492	0.991782
K05796	CTV05.N.v.ST	Resistant	0.0674924	0.18419	19	2	0.718567	0.991782
K05801	CTV05.N.v.ST	Resistant	0.362038	0.297314	19	4	0.239973	0.991782
K05807	CTV05.N.v.ST	Resistant	1.0951	0.525516	19	5	0.0525746	0.991782
K05808	CTV05.N.v.ST	Resistant	-0.215048	0.45063	19	17	0.639286	0.991782
K05813	CTV05.N.v.ST	Resistant	0.413839	0.389699	19	4	0.303114	0.991782
K05814	CTV05.N.v.ST	Resistant	0.413839	0.389699	19	4	0.303114	0.991782
K05815	CTV05.N.v.ST	Resistant	0.190972	0.493728	19	5	0.703707	0.991782
K05820	CTV05.N.v.ST	Resistant	0.247867	0.319019	19	4	0.447857	0.991782
K05822	CTV05.N.v.ST	Resistant	-0.367171	0.767396	19	13	0.638416	0.991782
K05823	CTV05.N.v.ST	Resistant	-0.200505	0.772816	19	13	0.798406	0.991782
K05832	CTV05.N.v.ST	Resistant	-0.42289	0.713191	19	17	0.561018	0.991782
K05833	CTV05.N.v.ST	Resistant	-0.439106	0.592493	19	17	0.468738	0.991782
K05837	CTV05.N.v.ST	Resistant	0.61835	0.372858	19	18	0.115571	0.991782
K05838	CTV05.N.v.ST	Resistant	0.175762	0.553308	19	5	0.754614	0.991782
K05846	CTV05.N.v.ST	Resistant	0.412691	0.633506	19	8	0.523472	0.991782
K05847	CTV05.N.v.ST	Resistant	0.718629	0.877133	19	8	0.423957	0.991782
K05873	CTV05.N.v.ST	Resistant	-0.155052	0.493254	19	2	0.757085	0.991782
K05878	CTV05.N.v.ST	Resistant	0.358866	0.670557	19	11	0.59946	0.991782
K05879	CTV05.N.v.ST	Resistant	0.323713	0.786978	19	11	0.685965	0.991782
K05884	CTV05.N.v.ST	Resistant	-0.146108	0.34313	19	3	0.67559	0.991782
K05895	CTV05.N.v.ST	Resistant	-0.181972	0.381431	19	3	0.639383	0.991782
K05905	CTV05.N.v.ST	Resistant	0.607653	0.474506	19	7	0.217531	0.991782
K05916	CTV05.N.v.ST	Resistant	0.0960521	0.161519	19	2	0.559889	0.991782
K05919	CTV05.N.v.ST	Resistant	0.328121	0.35287	19	4	0.365458	0.991782
K05934	CTV05.N.v.ST	Resistant	-0.32851	0.462274	19	5	0.486945	0.991782
K05936	CTV05.N.v.ST	Resistant	-0.0730439	0.269978	19	3	0.789991	0.991782
K05946	CTV05.N.v.ST	Resistant	0.326988	0.42328	19	18	0.450419	0.991782
K05949	CTV05.N.v.ST	Resistant	0.0674924	0.18419	19	2	0.718567	0.991782
K05964	CTV05.N.v.ST	Resistant	-0.163743	0.784331	19	14	0.837111	0.991782
K05966	CTV05.N.v.ST	Resistant	-0.304945	0.876856	19	15	0.732281	0.991782
K05968	CTV05.N.v.ST	Resistant	0.584351	0.596757	19	5	0.341206	0.991782
K05970	CTV05.N.v.ST	Resistant	0.20827	0.219521	19	2	0.356043	0.991782
K05989	CTV05.N.v.ST	Resistant	0.522285	0.415576	19	5	0.22583	0.991782
K05992	CTV05.N.v.ST	Resistant	-0.152302	0.428169	19	7	0.726437	0.991782
K06001	CTV05.N.v.ST	Resistant	0.365449	0.408375	19	5	0.383344	0.991782
K06019	CTV05.N.v.ST	Resistant	0.308851	0.341338	19	4	0.378204	0.991782
K06020	CTV05.N.v.ST	Resistant	-0.224119	0.710478	19	9	0.756261	0.991782
K06023	CTV05.N.v.ST	Resistant	-0.117846	0.551958	19	17	0.833472	0.991782
K06024	CTV05.N.v.ST	Resistant	-0.314519	0.369068	19	17	0.40595	0.991782
K06027	CTV05.N.v.ST	Resistant	-0.46338	0.39424	19	3	0.256045	0.991782
K06041	CTV05.N.v.ST	Resistant	0.380796	0.346967	19	5	0.287725	0.991782
K06042	CTV05.N.v.ST	Resistant	0.230627	0.326526	19	4	0.489566	0.991782
K06076	CTV05.N.v.ST	Resistant	0.44413	0.414605	19	4	0.299047	0.991782
K06113	CTV05.N.v.ST	Resistant	0.0657125	0.186339	19	2	0.728685	0.991782
K06131	CTV05.N.v.ST	Resistant	0.151229	0.256073	19	19	0.562578	0.991782
K06139	CTV05.N.v.ST	Resistant	0.0992575	0.267502	19	3	0.715181	0.991782
K06142	CTV05.N.v.ST	Resistant	0.671297	0.412921	19	7	0.122401	0.991782
K06147	CTV05.N.v.ST	Resistant	0.182035	0.257631	19	19	0.489405	0.991782
K06148	CTV05.N.v.ST	Resistant	-0.106676	0.363427	19	19	0.772672	0.991782
K06153	CTV05.N.v.ST	Resistant	-0.114104	0.61253	19	11	0.854428	0.991782
K06155	CTV05.N.v.ST	Resistant	0.335151	0.443564	19	4	0.460239	0.991782
K06158	CTV05.N.v.ST	Resistant	-0.0814234	0.238162	19	19	0.736629	0.991782
K06167	CTV05.N.v.ST	Resistant	-0.0998392	0.371842	19	4	0.791546	0.991782
K06168	CTV05.N.v.ST	Resistant	-0.463402	0.87213	19	9	0.602054	0.991782
K06173	CTV05.N.v.ST	Resistant	-0.18955	0.316058	19	17	0.556596	0.991782
K06177	CTV05.N.v.ST	Resistant	0.316717	0.438834	19	3	0.480273	0.991782
K06178	CTV05.N.v.ST	Resistant	0.773021	0.485844	19	18	0.130013	0.991782
K06180	CTV05.N.v.ST	Resistant	0.28172	0.153757	19	19	0.084493	0.991782
K06182	CTV05.N.v.ST	Resistant	-0.0877295	0.59704	19	5	0.884907	0.991782
K06183	CTV05.N.v.ST	Resistant	-0.270753	0.777631	19	16	0.731982	0.991782
K06187	CTV05.N.v.ST	Resistant	-0.331123	0.365955	19	18	0.378206	0.991782
K06189	CTV05.N.v.ST	Resistant	0.346067	0.552799	19	7	0.539613	0.991782
K06191	CTV05.N.v.ST	Resistant	0.196763	0.376984	19	3	0.608447	0.991782
K06196	CTV05.N.v.ST	Resistant	0.20827	0.219521	19	2	0.356043	0.991782
K06198	CTV05.N.v.ST	Resistant	-0.150582	0.994603	19	14	0.881443	0.991782
K06199	CTV05.N.v.ST	Resistant	-0.440693	0.623865	19	16	0.489514	0.991782
K06200	CTV05.N.v.ST	Resistant	0.907175	0.554115	19	8	0.119973	0.991782
K06201	CTV05.N.v.ST	Resistant	1.22665	0.505448	19	6	0.026637	0.991782
K06207	CTV05.N.v.ST	Resistant	0.140369	0.232438	19	18	0.553885	0.991782
K06209	CTV05.N.v.ST	Resistant	0.0992575	0.267502	19	3	0.715181	0.991782
K06211	CTV05.N.v.ST	Resistant	0.413839	0.389699	19	4	0.303114	0.991782
K06212	CTV05.N.v.ST	Resistant	0.626049	0.38797	19	4	0.12501	0.991782
K06215	CTV05.N.v.ST	Resistant	-0.130635	0.568916	19	7	0.821126	0.991782
K06216	CTV05.N.v.ST	Resistant	0.108239	0.167226	19	2	0.526108	0.991782
K06217	CTV05.N.v.ST	Resistant	-0.395614	0.316254	19	17	0.2279	0.991782
K06218	CTV05.N.v.ST	Resistant	0.230162	0.40174	19	4	0.574203	0.991782
K06223	CTV05.N.v.ST	Resistant	1.10908	0.570168	19	7	0.0684832	0.991782
K06237	CTV05.N.v.ST	Resistant	0.718058	0.366213	19	3	0.0665019	0.991782
K06238	CTV05.N.v.ST	Resistant	0.13517	0.180453	19	2	0.464061	0.991782
K06281	CTV05.N.v.ST	Resistant	0.0960521	0.161519	19	2	0.559889	0.991782
K06286	CTV05.N.v.ST	Resistant	-0.585237	0.818985	19	17	0.484561	0.991782
K06287	CTV05.N.v.ST	Resistant	-0.189827	0.5064	19	7	0.712404	0.991782
K06346	CTV05.N.v.ST	Resistant	-0.300181	0.687079	19	7	0.667687	0.991782
K06373	CTV05.N.v.ST	Resistant	1.04872	0.576936	19	5	0.0867698	0.991782
K06374	CTV05.N.v.ST	Resistant	0.0355052	0.224489	19	2	0.876194	0.991782
K06381	CTV05.N.v.ST	Resistant	-0.200336	0.477202	19	5	0.679879	0.991782
K06400	CTV05.N.v.ST	Resistant	-0.180945	0.731396	19	11	0.807565	0.991782
K06409	CTV05.N.v.ST	Resistant	-0.343014	0.352161	19	5	0.343701	0.991782
K06442	CTV05.N.v.ST	Resistant	-0.356055	0.253648	19	18	0.178402	0.991782
K06518	CTV05.N.v.ST	Resistant	-0.204227	0.315658	19	4	0.52628	0.991782
K06603	CTV05.N.v.ST	Resistant	-0.185765	0.19128	19	2	0.345081	0.991782
K06610	CTV05.N.v.ST	Resistant	0.273969	0.235136	19	3	0.260046	0.991782
K06861	CTV05.N.v.ST	Resistant	-0.079183	0.472014	19	6	0.868755	0.991782
K06864	CTV05.N.v.ST	Resistant	-0.457982	0.428177	19	3	0.299747	0.991782
K06867	CTV05.N.v.ST	Resistant	0.0674924	0.18419	19	2	0.718567	0.991782
K06871	CTV05.N.v.ST	Resistant	1.33312	0.836904	19	8	0.1296	0.991782
K06872	CTV05.N.v.ST	Resistant	1.01929	0.56349	19	6	0.0881881	0.991782
K06877	CTV05.N.v.ST	Resistant	0.622933	0.577167	19	3	0.295532	0.991782
K06878	CTV05.N.v.ST	Resistant	-0.226264	0.677986	19	17	0.742665	0.991782
K06881	CTV05.N.v.ST	Resistant	-0.170389	0.401979	19	17	0.676971	0.991782
K06885	CTV05.N.v.ST	Resistant	-0.614086	0.699023	19	18	0.391925	0.991782
K06889	CTV05.N.v.ST	Resistant	-0.447676	0.509366	19	17	0.391716	0.991782
K06890	CTV05.N.v.ST	Resistant	0.140607	0.542594	19	18	0.79864	0.991782
K06894	CTV05.N.v.ST	Resistant	1.10927	0.515752	19	5	0.0461698	0.991782
K06895	CTV05.N.v.ST	Resistant	0.375089	0.434156	19	5	0.399642	0.991782
K06896	CTV05.N.v.ST	Resistant	0.288386	0.395239	19	5	0.475538	0.991782
K06900	CTV05.N.v.ST	Resistant	-0.0636691	0.259874	19	3	0.809389	0.991782
K06901	CTV05.N.v.ST	Resistant	-0.23129	0.47881	19	17	0.635222	0.991782
K06902	CTV05.N.v.ST	Resistant	0.114544	0.291705	19	3	0.699444	0.991782
K06904	CTV05.N.v.ST	Resistant	0.874869	0.801241	19	9	0.290114	0.991782
K06909	CTV05.N.v.ST	Resistant	0.169559	0.673192	19	7	0.804159	0.991782
K06910	CTV05.N.v.ST	Resistant	0.252142	0.813217	19	7	0.760288	0.991782
K06911	CTV05.N.v.ST	Resistant	0.283069	0.262554	19	2	0.296034	0.991782
K06919	CTV05.N.v.ST	Resistant	-0.397033	0.367135	19	19	0.294606	0.991782
K06920	CTV05.N.v.ST	Resistant	0.423284	0.482704	19	6	0.392764	0.991782
K06921	CTV05.N.v.ST	Resistant	-0.53048	0.42782	19	19	0.231833	0.991782
K06923	CTV05.N.v.ST	Resistant	0.0992575	0.267502	19	3	0.715181	0.991782
K06925	CTV05.N.v.ST	Resistant	0.435744	0.450116	19	17	0.346582	0.991782
K06941	CTV05.N.v.ST	Resistant	-0.598097	0.864653	19	7	0.498453	0.991782
K06942	CTV05.N.v.ST	Resistant	-0.256167	0.348244	19	18	0.472004	0.991782
K06949	CTV05.N.v.ST	Resistant	-0.299537	0.467594	19	17	0.530329	0.991782
K06956	CTV05.N.v.ST	Resistant	1.05927	0.356463	19	4	0.00855695	0.991782
K06958	CTV05.N.v.ST	Resistant	0.0635788	0.352086	19	17	0.858835	0.991782
K06959	CTV05.N.v.ST	Resistant	0.22937	0.815399	19	10	0.781877	0.991782
K06960	CTV05.N.v.ST	Resistant	-0.142394	0.335321	19	3	0.676418	0.991782
K06962	CTV05.N.v.ST	Resistant	-0.123908	0.601434	19	6	0.839221	0.991782
K06966	CTV05.N.v.ST	Resistant	0.122198	0.605418	19	7	0.842437	0.991782
K06967	CTV05.N.v.ST	Resistant	-0.690857	0.606867	19	17	0.270743	0.991782
K06969	CTV05.N.v.ST	Resistant	-0.357845	0.678781	19	7	0.604876	0.991782
K06971	CTV05.N.v.ST	Resistant	0.828814	0.671061	19	4	0.233599	0.991782
K06972	CTV05.N.v.ST	Resistant	0.576054	0.650718	19	9	0.388367	0.991782
K06973	CTV05.N.v.ST	Resistant	0.193174	0.490201	19	5	0.698428	0.991782
K06975	CTV05.N.v.ST	Resistant	-0.232534	0.250788	19	2	0.366792	0.991782
K06978	CTV05.N.v.ST	Resistant	-0.0368426	0.237591	19	3	0.878595	0.991782
K06994	CTV05.N.v.ST	Resistant	-0.736639	1.18186	19	16	0.541367	0.991782
K06999	CTV05.N.v.ST	Resistant	0.136509	0.4076	19	7	0.741791	0.991782
K07001	CTV05.N.v.ST	Resistant	0.666944	0.460464	19	5	0.165694	0.991782
K07003	CTV05.N.v.ST	Resistant	0.20871	0.539729	19	5	0.703781	0.991782
K07004	CTV05.N.v.ST	Resistant	0.256399	0.494266	19	5	0.610624	0.991782
K07006	CTV05.N.v.ST	Resistant	-0.359116	0.757951	19	13	0.641672	0.991782
K07009	CTV05.N.v.ST	Resistant	-0.515815	0.560131	19	17	0.369996	0.991782
K07010	CTV05.N.v.ST	Resistant	0.198152	0.735407	19	15	0.790831	0.991782
K07011	CTV05.N.v.ST	Resistant	-1.12538	0.568526	19	17	0.0641905	0.991782
K07012	CTV05.N.v.ST	Resistant	0.268121	0.466526	19	10	0.573009	0.991782
K07014	CTV05.N.v.ST	Resistant	1.48419	0.627216	19	4	0.0301057	0.991782
K07015	CTV05.N.v.ST	Resistant	-0.423092	0.616627	19	17	0.501877	0.991782
K07017	CTV05.N.v.ST	Resistant	0.637465	0.326102	19	3	0.0672544	0.991782
K07021	CTV05.N.v.ST	Resistant	-0.423189	1.18278	19	16	0.724903	0.991782
K07023	CTV05.N.v.ST	Resistant	-0.134923	0.89473	19	15	0.88191	0.991782
K07024	CTV05.N.v.ST	Resistant	-0.163445	0.38096	19	19	0.673286	0.991782
K07025	CTV05.N.v.ST	Resistant	-0.558628	0.374859	19	18	0.154482	0.991782
K07027	CTV05.N.v.ST	Resistant	-0.434939	0.300168	19	18	0.165537	0.991782
K07029	CTV05.N.v.ST	Resistant	-0.50787	0.296084	19	18	0.104461	0.991782
K07030	CTV05.N.v.ST	Resistant	-0.229472	0.479238	19	18	0.638162	0.991782
K07033	CTV05.N.v.ST	Resistant	-0.62558	0.532327	19	17	0.256121	0.991782
K07035	CTV05.N.v.ST	Resistant	-0.120408	0.523274	19	5	0.820757	0.991782
K07037	CTV05.N.v.ST	Resistant	0.493318	0.875092	19	7	0.580297	0.991782
K07039	CTV05.N.v.ST	Resistant	0.532477	0.278349	19	3	0.0727474	0.991782
K07040	CTV05.N.v.ST	Resistant	-0.26127	0.550523	19	17	0.641122	0.991782
K07042	CTV05.N.v.ST	Resistant	-0.310239	0.410564	19	17	0.460207	0.991782
K07043	CTV05.N.v.ST	Resistant	0.184612	0.473454	19	7	0.701433	0.991782
K07046	CTV05.N.v.ST	Resistant	-0.232534	0.250788	19	2	0.366792	0.991782
K07048	CTV05.N.v.ST	Resistant	0.336909	0.45537	19	4	0.46948	0.991782
K07050	CTV05.N.v.ST	Resistant	0.0917744	0.328795	19	3	0.783517	0.991782
K07052	CTV05.N.v.ST	Resistant	-0.424435	0.650113	19	17	0.522576	0.991782
K07053	CTV05.N.v.ST	Resistant	0.102385	0.459914	19	8	0.826486	0.991782
K07058	CTV05.N.v.ST	Resistant	0.909101	0.46959	19	18	0.0696829	0.991782
K07067	CTV05.N.v.ST	Resistant	-0.305418	0.487401	19	4	0.53923	0.991782
K07076	CTV05.N.v.ST	Resistant	-0.465842	0.756798	19	14	0.546349	0.991782
K07078	CTV05.N.v.ST	Resistant	0.247386	0.24174	19	2	0.320482	0.991782
K07080	CTV05.N.v.ST	Resistant	0.265925	0.352631	19	3	0.461097	0.991782
K07082	CTV05.N.v.ST	Resistant	0.553411	0.891838	19	11	0.54314	0.991782
K07084	CTV05.N.v.ST	Resistant	-0.532628	0.741382	19	7	0.482252	0.991782
K07085	CTV05.N.v.ST	Resistant	1.56632	0.663001	19	7	0.0303394	0.991782
K07088	CTV05.N.v.ST	Resistant	0.157882	0.667696	19	9	0.815903	0.991782
K07089	CTV05.N.v.ST	Resistant	-0.792988	0.789976	19	8	0.329544	0.991782
K07090	CTV05.N.v.ST	Resistant	-0.411723	0.701651	19	17	0.565055	0.991782
K07095	CTV05.N.v.ST	Resistant	0.1313	0.419591	19	5	0.758145	0.991782
K07098	CTV05.N.v.ST	Resistant	-0.175573	0.461394	19	5	0.708268	0.991782
K07099	CTV05.N.v.ST	Resistant	0.0742255	0.307253	19	4	0.811997	0.991782
K07105	CTV05.N.v.ST	Resistant	-0.115578	0.308611	19	3	0.712655	0.991782
K07106	CTV05.N.v.ST	Resistant	-0.1944	0.746771	19	16	0.797743	0.991782
K07107	CTV05.N.v.ST	Resistant	-0.103145	0.413217	19	5	0.805876	0.991782
K07114	CTV05.N.v.ST	Resistant	1.04289	0.945575	19	11	0.285433	0.991782
K07120	CTV05.N.v.ST	Resistant	0.248836	0.508228	19	4	0.630665	0.991782
K07124	CTV05.N.v.ST	Resistant	-0.479369	0.727423	19	17	0.518725	0.991782
K07126	CTV05.N.v.ST	Resistant	0.304936	0.546064	19	7	0.583834	0.991782
K07132	CTV05.N.v.ST	Resistant	0.792381	0.39462	19	3	0.060811	0.991782
K07137	CTV05.N.v.ST	Resistant	-0.537264	0.826739	19	8	0.524468	0.991782
K07139	CTV05.N.v.ST	Resistant	0.938846	0.671979	19	8	0.180343	0.991782
K07141	CTV05.N.v.ST	Resistant	0.0960521	0.161519	19	2	0.559889	0.991782
K07146	CTV05.N.v.ST	Resistant	0.0960521	0.161519	19	2	0.559889	0.991782
K07149	CTV05.N.v.ST	Resistant	0.265057	0.711882	19	4	0.714246	0.991782
K07150	CTV05.N.v.ST	Resistant	-0.704884	0.754344	19	17	0.363164	0.991782
K07154	CTV05.N.v.ST	Resistant	0.275177	0.265745	19	3	0.314945	0.991782
K07164	CTV05.N.v.ST	Resistant	0.292302	0.312533	19	5	0.362746	0.991782
K07165	CTV05.N.v.ST	Resistant	0.0674924	0.18419	19	2	0.718567	0.991782
K07166	CTV05.N.v.ST	Resistant	-0.504025	0.481851	19	5	0.310199	0.991782
K07170	CTV05.N.v.ST	Resistant	0.454529	0.728028	19	13	0.540701	0.991782
K07171	CTV05.N.v.ST	Resistant	-0.369838	1.18956	19	16	0.759654	0.991782
K07173	CTV05.N.v.ST	Resistant	0.238124	0.694865	19	15	0.736032	0.991782
K07177	CTV05.N.v.ST	Resistant	-0.25496	0.688355	19	17	0.715666	0.991782
K07183	CTV05.N.v.ST	Resistant	-0.521021	0.529807	19	7	0.339192	0.991782
K07214	CTV05.N.v.ST	Resistant	0.746015	0.489169	19	4	0.14563	0.991782
K07219	CTV05.N.v.ST	Resistant	0.0355052	0.224489	19	2	0.876194	0.991782
K07220	CTV05.N.v.ST	Resistant	0.145254	0.562926	19	11	0.799478	0.991782
K07221	CTV05.N.v.ST	Resistant	0.0992575	0.267502	19	3	0.715181	0.991782
K07223	CTV05.N.v.ST	Resistant	0.262719	0.250628	19	2	0.309201	0.991782
K07224	CTV05.N.v.ST	Resistant	0.0960521	0.161519	19	2	0.559889	0.991782
K07227	CTV05.N.v.ST	Resistant	0.438322	0.189415	19	2	0.0334332	0.991782
K07230	CTV05.N.v.ST	Resistant	-0.0801775	0.528107	19	5	0.881116	0.991782
K07231	CTV05.N.v.ST	Resistant	0.391609	0.165061	19	2	0.0297317	0.991782
K07238	CTV05.N.v.ST	Resistant	0.926468	0.603416	19	5	0.143093	0.991782
K07239	CTV05.N.v.ST	Resistant	0.378245	1.01282	19	8	0.713423	0.991782
K07240	CTV05.N.v.ST	Resistant	-0.236495	0.686838	19	5	0.734825	0.991782
K07243	CTV05.N.v.ST	Resistant	-0.636131	0.757552	19	9	0.41272	0.991782
K07258	CTV05.N.v.ST	Resistant	-0.164734	0.499962	19	17	0.745808	0.991782
K07259	CTV05.N.v.ST	Resistant	0.569497	0.780843	19	11	0.475726	0.991782
K07263	CTV05.N.v.ST	Resistant	0.62691	0.745432	19	9	0.412021	0.991782
K07264	CTV05.N.v.ST	Resistant	0.218822	0.355328	19	7	0.546163	0.991782
K07271	CTV05.N.v.ST	Resistant	0.501108	0.88437	19	8	0.578373	0.991782
K07272	CTV05.N.v.ST	Resistant	-0.366033	0.733881	19	6	0.624338	0.991782
K07273	CTV05.N.v.ST	Resistant	-0.374181	0.68193	19	17	0.59034	0.991782
K07277	CTV05.N.v.ST	Resistant	0.433575	0.883332	19	10	0.629816	0.991782
K07282	CTV05.N.v.ST	Resistant	1.00668	0.621434	19	3	0.123649	0.991782
K07284	CTV05.N.v.ST	Resistant	-0.695871	0.428203	19	19	0.122536	0.991782
K07301	CTV05.N.v.ST	Resistant	0.65182	0.470609	19	6	0.183943	0.991782
K07304	CTV05.N.v.ST	Resistant	0.162886	1.03993	19	15	0.87738	0.991782
K07308	CTV05.N.v.ST	Resistant	0.637465	0.326102	19	3	0.0672544	0.991782
K07310	CTV05.N.v.ST	Resistant	0.299941	0.239011	19	3	0.226484	0.991782
K07313	CTV05.N.v.ST	Resistant	-0.632509	0.739149	19	14	0.404049	0.991782
K07315	CTV05.N.v.ST	Resistant	-0.26105	0.385248	19	5	0.507134	0.991782
K07316	CTV05.N.v.ST	Resistant	0.320252	0.556517	19	9	0.572521	0.991782
K07317	CTV05.N.v.ST	Resistant	0.0354837	0.224517	19	2	0.876284	0.991782
K07318	CTV05.N.v.ST	Resistant	0.363136	0.36083	19	3	0.328338	0.991782
K07322	CTV05.N.v.ST	Resistant	0.236302	0.365224	19	5	0.526268	0.991782
K07334	CTV05.N.v.ST	Resistant	0.539217	0.246833	19	2	0.0432179	0.991782
K07335	CTV05.N.v.ST	Resistant	0.304375	0.794663	19	18	0.70645	0.991782
K07341	CTV05.N.v.ST	Resistant	-0.342229	0.618996	19	16	0.587545	0.991782
K07344	CTV05.N.v.ST	Resistant	-0.185887	0.191426	19	2	0.345131	0.991782
K07386	CTV05.N.v.ST	Resistant	0.100773	0.267313	19	19	0.71085	0.991782
K07387	CTV05.N.v.ST	Resistant	0.272053	0.285326	19	4	0.353707	0.991782
K07391	CTV05.N.v.ST	Resistant	0.315185	0.845223	19	10	0.713831	0.991782
K07402	CTV05.N.v.ST	Resistant	0.327524	0.464696	19	4	0.490471	0.991782
K07403	CTV05.N.v.ST	Resistant	-0.725877	0.532947	19	6	0.190972	0.991782
K07404	CTV05.N.v.ST	Resistant	-0.153315	0.783133	19	17	0.84711	0.991782
K07405	CTV05.N.v.ST	Resistant	-0.250664	0.762624	19	7	0.746407	0.991782
K07407	CTV05.N.v.ST	Resistant	0.861312	0.651187	19	7	0.20346	0.991782
K07444	CTV05.N.v.ST	Resistant	-0.401308	0.420129	19	18	0.352863	0.991782
K07447	CTV05.N.v.ST	Resistant	-0.134932	0.437908	19	17	0.761728	0.991782
K07448	CTV05.N.v.ST	Resistant	0.0355052	0.224489	19	2	0.876194	0.991782
K07450	CTV05.N.v.ST	Resistant	-0.570343	0.878075	19	15	0.524671	0.991782
K07452	CTV05.N.v.ST	Resistant	-0.110353	0.313157	19	3	0.728878	0.991782
K07454	CTV05.N.v.ST	Resistant	1.00668	0.621434	19	3	0.123649	0.991782
K07459	CTV05.N.v.ST	Resistant	-1.16325	0.556508	19	18	0.0519291	0.991782
K07460	CTV05.N.v.ST	Resistant	0.334487	0.526531	19	6	0.533714	0.991782
K07461	CTV05.N.v.ST	Resistant	-0.651951	1.14143	19	16	0.575358	0.991782
K07462	CTV05.N.v.ST	Resistant	0.148573	0.287358	19	19	0.611796	0.991782
K07464	CTV05.N.v.ST	Resistant	-0.185833	0.191362	19	2	0.345109	0.991782
K07467	CTV05.N.v.ST	Resistant	0.806938	0.804	19	6	0.329618	0.991782
K07473	CTV05.N.v.ST	Resistant	-0.528769	0.484567	19	17	0.290401	0.991782
K07474	CTV05.N.v.ST	Resistant	-0.200505	0.772816	19	13	0.798406	0.991782
K07478	CTV05.N.v.ST	Resistant	-0.0852866	0.168545	19	19	0.619342	0.991782
K07481	CTV05.N.v.ST	Resistant	1.66524	0.850889	19	6	0.0669693	0.991782
K07483	CTV05.N.v.ST	Resistant	0.575968	0.400356	19	7	0.168409	0.991782
K07484	CTV05.N.v.ST	Resistant	0.469107	0.738631	19	18	0.533816	0.991782
K07485	CTV05.N.v.ST	Resistant	0.42126	0.848715	19	17	0.626004	0.991782
K07486	CTV05.N.v.ST	Resistant	-1.28628	0.818174	19	18	0.134344	0.991782
K07487	CTV05.N.v.ST	Resistant	-1.02817	1.01072	19	17	0.323285	0.991782
K07491	CTV05.N.v.ST	Resistant	0.876705	0.790026	19	6	0.282572	0.991782
K07492	CTV05.N.v.ST	Resistant	-0.203932	0.801501	19	12	0.802209	0.991782
K07493	CTV05.N.v.ST	Resistant	-1.26444	1.18607	19	18	0.301296	0.991782
K07495	CTV05.N.v.ST	Resistant	0.761516	0.664619	19	9	0.267755	0.991782
K07496	CTV05.N.v.ST	Resistant	-0.723479	0.836074	19	17	0.398905	0.991782
K07498	CTV05.N.v.ST	Resistant	-0.156864	0.629578	19	7	0.806225	0.991782
K07503	CTV05.N.v.ST	Resistant	0.121856	0.39845	19	6	0.763452	0.991782
K07505	CTV05.N.v.ST	Resistant	0.352374	0.304054	19	2	0.26251	0.991782
K07507	CTV05.N.v.ST	Resistant	-0.551968	0.383155	19	18	0.167866	0.991782
K07533	CTV05.N.v.ST	Resistant	-0.458901	0.520635	19	17	0.39038	0.991782
K07552	CTV05.N.v.ST	Resistant	0.193546	0.211359	19	2	0.372621	0.991782
K07560	CTV05.N.v.ST	Resistant	-0.312834	0.59556	19	16	0.606174	0.991782
K07566	CTV05.N.v.ST	Resistant	-0.722136	0.405423	19	18	0.0927552	0.991782
K07568	CTV05.N.v.ST	Resistant	0.962277	0.454021	19	9	0.0490737	0.991782
K07571	CTV05.N.v.ST	Resistant	-0.1013	0.394064	19	3	0.800215	0.991782
K07576	CTV05.N.v.ST	Resistant	0.247386	0.24174	19	2	0.320482	0.991782
K07584	CTV05.N.v.ST	Resistant	0.222535	0.424958	19	4	0.607272	0.991782
K07586	CTV05.N.v.ST	Resistant	0.539187	0.246815	19	2	0.0432149	0.991782
K07588	CTV05.N.v.ST	Resistant	0.151417	0.497581	19	5	0.764588	0.991782
K07603	CTV05.N.v.ST	Resistant	-0.0636691	0.259874	19	3	0.809389	0.991782
K07636	CTV05.N.v.ST	Resistant	-0.374822	0.564059	19	17	0.515278	0.991782
K07646	CTV05.N.v.ST	Resistant	0.092162	0.458135	19	4	0.842955	0.991782
K07650	CTV05.N.v.ST	Resistant	-0.245552	0.268247	19	2	0.372786	0.991782
K07651	CTV05.N.v.ST	Resistant	-0.163232	0.165542	19	2	0.33794	0.991782
K07652	CTV05.N.v.ST	Resistant	-0.840258	0.686949	19	17	0.237949	0.991782
K07657	CTV05.N.v.ST	Resistant	1.0258	0.72806	19	10	0.176877	0.991782
K07658	CTV05.N.v.ST	Resistant	-0.234159	0.515127	19	18	0.655173	0.991782
K07659	CTV05.N.v.ST	Resistant	0.181883	0.204986	19	2	0.387301	0.991782
K07665	CTV05.N.v.ST	Resistant	-0.207663	0.589967	19	16	0.72917	0.991782
K07667	CTV05.N.v.ST	Resistant	0.0960521	0.161519	19	2	0.559889	0.991782
K07668	CTV05.N.v.ST	Resistant	0.0843738	0.49494	19	17	0.866651	0.991782
K07670	CTV05.N.v.ST	Resistant	0.24952	0.517934	19	10	0.636119	0.991782
K07693	CTV05.N.v.ST	Resistant	0.154696	0.504308	19	4	0.762759	0.991782
K07704	CTV05.N.v.ST	Resistant	-0.161225	0.467455	19	6	0.7344	0.991782
K07705	CTV05.N.v.ST	Resistant	-0.363405	0.442934	19	4	0.423315	0.991782
K07706	CTV05.N.v.ST	Resistant	-0.649031	1.21864	19	15	0.601214	0.991782
K07707	CTV05.N.v.ST	Resistant	-0.892383	0.842319	19	14	0.304223	0.991782
K07713	CTV05.N.v.ST	Resistant	0.953593	0.41244	19	11	0.0335672	0.991782
K07715	CTV05.N.v.ST	Resistant	0.247386	0.24174	19	2	0.320482	0.991782
K07718	CTV05.N.v.ST	Resistant	-0.185597	0.409578	19	3	0.656178	0.991782
K07719	CTV05.N.v.ST	Resistant	-0.0686378	0.368381	19	2	0.854397	0.991782
K07720	CTV05.N.v.ST	Resistant	-0.363405	0.442934	19	4	0.423315	0.991782
K07727	CTV05.N.v.ST	Resistant	-0.636894	0.93287	19	7	0.503978	0.991782
K07729	CTV05.N.v.ST	Resistant	-0.388007	0.635772	19	15	0.549741	0.991782
K07736	CTV05.N.v.ST	Resistant	-0.174979	0.770596	19	6	0.823078	0.991782
K07737	CTV05.N.v.ST	Resistant	0.529374	0.890847	19	14	0.560179	0.991782
K07738	CTV05.N.v.ST	Resistant	-0.605383	0.309298	19	18	0.0669404	0.991782
K07741	CTV05.N.v.ST	Resistant	-1.51588	0.669458	19	18	0.0369179	0.991782
K07742	CTV05.N.v.ST	Resistant	-0.411726	0.855352	19	14	0.636403	0.991782
K07749	CTV05.N.v.ST	Resistant	-0.607001	0.785801	19	15	0.450447	0.991782
K07757	CTV05.N.v.ST	Resistant	-0.309605	0.855721	19	13	0.721955	0.991782
K07768	CTV05.N.v.ST	Resistant	-0.328551	0.478011	19	7	0.501145	0.991782
K07775	CTV05.N.v.ST	Resistant	-0.213623	0.435012	19	17	0.629654	0.991782
K07776	CTV05.N.v.ST	Resistant	0.0674924	0.18419	19	2	0.718567	0.991782
K07778	CTV05.N.v.ST	Resistant	0.128097	0.796039	19	6	0.874054	0.991782
K07787	CTV05.N.v.ST	Resistant	0.786359	0.412622	19	5	0.0737346	0.991782
K07791	CTV05.N.v.ST	Resistant	0.376586	0.259531	19	3	0.164976	0.991782
K07792	CTV05.N.v.ST	Resistant	0.295537	0.479396	19	4	0.545747	0.991782
K07793	CTV05.N.v.ST	Resistant	0.852864	0.367573	19	5	0.0330225	0.991782
K07798	CTV05.N.v.ST	Resistant	1.15095	0.509576	19	4	0.0373381	0.991782
K07799	CTV05.N.v.ST	Resistant	-0.272149	0.304673	19	2	0.384195	0.991782
K07814	CTV05.N.v.ST	Resistant	-0.0748558	0.2713	19	3	0.785939	0.991782
K07816	CTV05.N.v.ST	Resistant	-0.960349	0.83082	19	17	0.263708	0.991782
K07979	CTV05.N.v.ST	Resistant	-0.490332	0.926335	19	16	0.603424	0.991782
K08070	CTV05.N.v.ST	Resistant	0.769049	0.57021	19	8	0.195123	0.991782
K08093	CTV05.N.v.ST	Resistant	0.0960521	0.161519	19	2	0.559889	0.991782
K08138	CTV05.N.v.ST	Resistant	0.0525563	0.312782	19	3	0.868544	0.991782
K08153	CTV05.N.v.ST	Resistant	0.539187	0.246815	19	2	0.0432149	0.991782
K08156	CTV05.N.v.ST	Resistant	0.701415	0.520633	19	7	0.195589	0.991782
K08159	CTV05.N.v.ST	Resistant	0.644175	0.310277	19	2	0.0533644	0.991782
K08161	CTV05.N.v.ST	Resistant	-0.591978	0.930583	19	18	0.533159	0.991782
K08168	CTV05.N.v.ST	Resistant	-0.237975	0.959699	19	8	0.807129	0.991782
K08170	CTV05.N.v.ST	Resistant	0.325834	0.441695	19	5	0.470763	0.991782
K08173	CTV05.N.v.ST	Resistant	0.449736	0.363948	19	2	0.233368	0.991782
K08177	CTV05.N.v.ST	Resistant	0.248015	0.341809	19	3	0.477957	0.991782
K08191	CTV05.N.v.ST	Resistant	0.644175	0.310277	19	2	0.0533644	0.991782
K08194	CTV05.N.v.ST	Resistant	0.44224	0.43121	19	4	0.319463	0.991782
K08217	CTV05.N.v.ST	Resistant	-0.38114	0.577837	19	10	0.518349	0.991782
K08218	CTV05.N.v.ST	Resistant	-0.17672	0.608971	19	6	0.775178	0.991782
K08223	CTV05.N.v.ST	Resistant	0.352374	0.304054	19	2	0.26251	0.991782
K08225	CTV05.N.v.ST	Resistant	0.528555	0.360188	19	4	0.160513	0.991782
K08260	CTV05.N.v.ST	Resistant	-0.624053	0.724519	19	4	0.40104	0.991782
K08279	CTV05.N.v.ST	Resistant	0.644175	0.310277	19	2	0.0533644	0.991782
K08281	CTV05.N.v.ST	Resistant	0.242279	0.240027	19	4	0.326943	0.991782
K08282	CTV05.N.v.ST	Resistant	-0.865728	0.429461	19	17	0.0599033	0.991782
K08286	CTV05.N.v.ST	Resistant	0.0674924	0.18419	19	2	0.718567	0.991782
K08289	CTV05.N.v.ST	Resistant	0.70079	0.645947	19	8	0.293111	0.991782
K08300	CTV05.N.v.ST	Resistant	0.140021	0.614129	19	10	0.822366	0.991782
K08301	CTV05.N.v.ST	Resistant	0.965882	0.676209	19	8	0.171299	0.991782
K08302	CTV05.N.v.ST	Resistant	0.110749	0.481398	19	6	0.820792	0.991782
K08303	CTV05.N.v.ST	Resistant	0.447497	0.912058	19	11	0.62995	0.991782
K08307	CTV05.N.v.ST	Resistant	0.419527	0.689334	19	6	0.550837	0.991782
K08309	CTV05.N.v.ST	Resistant	0.119353	0.356741	19	6	0.742046	0.991782
K08314	CTV05.N.v.ST	Resistant	0.181883	0.204986	19	2	0.387301	0.991782
K08316	CTV05.N.v.ST	Resistant	-0.170038	0.320021	19	16	0.602061	0.991782
K08323	CTV05.N.v.ST	Resistant	0.0872646	0.161349	19	2	0.595632	0.991782
K08368	CTV05.N.v.ST	Resistant	-0.525031	1.02946	19	16	0.616606	0.991782
K08369	CTV05.N.v.ST	Resistant	0.339013	0.700898	19	10	0.634781	0.991782
K08372	CTV05.N.v.ST	Resistant	0.685724	0.671124	19	8	0.321217	0.991782
K08384	CTV05.N.v.ST	Resistant	-0.230456	0.490779	19	5	0.644627	0.991782
K08483	CTV05.N.v.ST	Resistant	-0.400974	0.378719	19	17	0.30452	0.991782
K08589	CTV05.N.v.ST	Resistant	-0.0864222	0.393853	19	2	0.82893	0.991782
K08600	CTV05.N.v.ST	Resistant	0.519739	0.565225	19	6	0.370684	0.991782
K08641	CTV05.N.v.ST	Resistant	0.305661	0.275946	19	2	0.283425	0.991782
K08652	CTV05.N.v.ST	Resistant	-0.159237	0.161286	19	2	0.337342	0.991782
K08659	CTV05.N.v.ST	Resistant	-0.292498	0.263783	19	19	0.282933	0.991782
K08676	CTV05.N.v.ST	Resistant	0.253219	0.695791	19	6	0.720397	0.991782
K08681	CTV05.N.v.ST	Resistant	-0.185991	0.55059	19	5	0.739647	0.991782
K08717	CTV05.N.v.ST	Resistant	1.1569	0.629587	19	4	0.0836718	0.991782
K08722	CTV05.N.v.ST	Resistant	0.915578	0.467022	19	6	0.0665404	0.991782
K08724	CTV05.N.v.ST	Resistant	-0.699879	0.846445	19	17	0.419779	0.991782
K08728	CTV05.N.v.ST	Resistant	-0.207148	0.855706	19	14	0.811616	0.991782
K08961	CTV05.N.v.ST	Resistant	-0.0636691	0.259874	19	3	0.809389	0.991782
K08963	CTV05.N.v.ST	Resistant	0.350209	0.69071	19	6	0.618649	0.991782
K08978	CTV05.N.v.ST	Resistant	0.062059	0.210582	19	3	0.77179	0.991782
K08996	CTV05.N.v.ST	Resistant	0.157729	0.192082	19	2	0.422925	0.991782
K08998	CTV05.N.v.ST	Resistant	-1.06775	0.850519	19	15	0.226314	0.991782
K08999	CTV05.N.v.ST	Resistant	0.193176	0.483275	19	5	0.694338	0.991782
K09001	CTV05.N.v.ST	Resistant	0.389389	0.491302	19	3	0.438953	0.991782
K09013	CTV05.N.v.ST	Resistant	-0.51433	0.31896	19	18	0.125257	0.991782
K09014	CTV05.N.v.ST	Resistant	0.197911	0.377357	19	19	0.606726	0.991782
K09015	CTV05.N.v.ST	Resistant	0.659522	0.533987	19	12	0.233595	0.991782
K09117	CTV05.N.v.ST	Resistant	-0.20998	0.700556	19	17	0.768014	0.991782
K09121	CTV05.N.v.ST	Resistant	-0.272149	0.304673	19	2	0.384195	0.991782
K09124	CTV05.N.v.ST	Resistant	0.628142	0.63936	19	5	0.339653	0.991782
K09125	CTV05.N.v.ST	Resistant	0.552954	0.348554	19	6	0.131068	0.991782
K09134	CTV05.N.v.ST	Resistant	0.355468	0.226325	19	3	0.134697	0.991782
K09136	CTV05.N.v.ST	Resistant	0.54872	0.678208	19	9	0.429652	0.991782
K09138	CTV05.N.v.ST	Resistant	0.208168	0.219464	19	2	0.356151	0.991782
K09144	CTV05.N.v.ST	Resistant	0.140545	0.495567	19	4	0.780138	0.991782
K09155	CTV05.N.v.ST	Resistant	0.676382	0.244901	19	18	0.0133322	0.991782
K09157	CTV05.N.v.ST	Resistant	0.172879	0.522115	19	11	0.744605	0.991782
K09167	CTV05.N.v.ST	Resistant	0.847076	0.582368	19	4	0.164012	0.991782
K09384	CTV05.N.v.ST	Resistant	-0.358757	0.696195	19	16	0.612971	0.991782
K09457	CTV05.N.v.ST	Resistant	0.0993061	0.267595	19	3	0.715143	0.991782
K09458	CTV05.N.v.ST	Resistant	-0.618453	0.450583	19	18	0.187726	0.991782
K09474	CTV05.N.v.ST	Resistant	-0.217476	0.40542	19	3	0.598619	0.991782
K09477	CTV05.N.v.ST	Resistant	0.0960521	0.161519	19	2	0.559889	0.991782
K09516	CTV05.N.v.ST	Resistant	-0.200541	0.209385	19	2	0.351608	0.991782
K09607	CTV05.N.v.ST	Resistant	0.11554	0.394434	19	5	0.773124	0.991782
K09612	CTV05.N.v.ST	Resistant	0.336963	0.442045	19	4	0.456339	0.991782
K09650	CTV05.N.v.ST	Resistant	0.510589	0.492355	19	5	0.314247	0.991782
K09680	CTV05.N.v.ST	Resistant	0.52106	0.351306	19	4	0.156322	0.991782
K09681	CTV05.N.v.ST	Resistant	0.479751	0.513771	19	8	0.363491	0.991782
K09685	CTV05.N.v.ST	Resistant	-0.526151	0.914098	19	16	0.57243	0.991782
K09686	CTV05.N.v.ST	Resistant	-0.390706	0.419434	19	18	0.364632	0.991782
K09687	CTV05.N.v.ST	Resistant	-0.469804	0.265083	19	18	0.0942668	0.991782
K09690	CTV05.N.v.ST	Resistant	-0.408479	0.557151	19	5	0.473453	0.991782
K09691	CTV05.N.v.ST	Resistant	0.682917	0.780134	19	5	0.393565	0.991782
K09692	CTV05.N.v.ST	Resistant	-0.19346	0.20061	19	2	0.348384	0.991782
K09698	CTV05.N.v.ST	Resistant	-0.487107	0.573901	19	17	0.407805	0.991782
K09705	CTV05.N.v.ST	Resistant	-0.187535	0.329848	19	4	0.577095	0.991782
K09710	CTV05.N.v.ST	Resistant	-0.369395	0.31287	19	17	0.253992	0.991782
K09747	CTV05.N.v.ST	Resistant	-0.0958969	0.594924	19	17	0.873843	0.991782
K09748	CTV05.N.v.ST	Resistant	-0.116916	0.553417	19	17	0.835195	0.991782
K09760	CTV05.N.v.ST	Resistant	0.809627	0.723928	19	9	0.278959	0.991782
K09761	CTV05.N.v.ST	Resistant	0.33116	0.600629	19	7	0.588564	0.991782
K09762	CTV05.N.v.ST	Resistant	0.149765	0.285221	19	18	0.606306	0.991782
K09765	CTV05.N.v.ST	Resistant	-0.536598	0.648277	19	8	0.419292	0.991782
K09767	CTV05.N.v.ST	Resistant	-0.0849118	0.477559	19	5	0.860979	0.991782
K09769	CTV05.N.v.ST	Resistant	-0.185579	0.372905	19	3	0.625102	0.991782
K09772	CTV05.N.v.ST	Resistant	0.116186	0.528269	19	14	0.82854	0.991782
K09773	CTV05.N.v.ST	Resistant	-0.177236	0.765395	19	17	0.819642	0.991782
K09775	CTV05.N.v.ST	Resistant	0.0674924	0.18419	19	2	0.718567	0.991782
K09787	CTV05.N.v.ST	Resistant	-0.190801	0.618515	19	15	0.761464	0.991782
K09788	CTV05.N.v.ST	Resistant	0.0355052	0.224489	19	2	0.876194	0.991782
K09797	CTV05.N.v.ST	Resistant	0.532477	0.278349	19	3	0.0727474	0.991782
K09798	CTV05.N.v.ST	Resistant	0.47754	0.211128	19	2	0.0371001	0.991782
K09800	CTV05.N.v.ST	Resistant	-0.0754974	0.383217	19	6	0.846156	0.991782
K09802	CTV05.N.v.ST	Resistant	0.208168	0.219464	19	2	0.356151	0.991782
K09803	CTV05.N.v.ST	Resistant	-0.185833	0.191362	19	2	0.345109	0.991782
K09808	CTV05.N.v.ST	Resistant	0.789744	0.599048	19	7	0.20488	0.991782
K09809	CTV05.N.v.ST	Resistant	-0.240162	0.260983	19	2	0.370332	0.991782
K09810	CTV05.N.v.ST	Resistant	0.515031	0.713194	19	8	0.480021	0.991782
K09811	CTV05.N.v.ST	Resistant	0.41603	0.718945	19	9	0.570402	0.991782
K09812	CTV05.N.v.ST	Resistant	-0.158917	0.774057	19	9	0.839773	0.991782
K09815	CTV05.N.v.ST	Resistant	0.878463	0.851008	19	12	0.316412	0.991782
K09816	CTV05.N.v.ST	Resistant	-0.397769	0.933737	19	12	0.675455	0.991782
K09818	CTV05.N.v.ST	Resistant	0.362337	0.763801	19	10	0.641261	0.991782
K09819	CTV05.N.v.ST	Resistant	-0.949013	0.791922	19	8	0.247215	0.991782
K09820	CTV05.N.v.ST	Resistant	-0.444921	0.63635	19	9	0.493897	0.991782
K09825	CTV05.N.v.ST	Resistant	1.2251	0.731954	19	6	0.112481	0.991782
K09835	CTV05.N.v.ST	Resistant	-1.02035	0.74297	19	15	0.187489	0.991782
K09861	CTV05.N.v.ST	Resistant	-0.198662	0.536473	19	17	0.715724	0.991782
K09888	CTV05.N.v.ST	Resistant	-0.341445	0.282796	19	3	0.243813	0.991782
K09903	CTV05.N.v.ST	Resistant	0.151019	0.315839	19	18	0.638634	0.991782
K09924	CTV05.N.v.ST	Resistant	0.539187	0.246815	19	2	0.0432149	0.991782
K09936	CTV05.N.v.ST	Resistant	0.185809	0.207121	19	2	0.382194	0.991782
K09949	CTV05.N.v.ST	Resistant	0.0804808	0.168951	19	2	0.639886	0.991782
K09951	CTV05.N.v.ST	Resistant	0.268363	0.641328	19	13	0.680857	0.991782
K09952	CTV05.N.v.ST	Resistant	-0.857244	0.312235	19	18	0.0137973	0.991782
K09960	CTV05.N.v.ST	Resistant	-0.662004	0.721186	19	14	0.371492	0.991782
K09961	CTV05.N.v.ST	Resistant	-0.724907	1.07604	19	16	0.509572	0.991782
K09963	CTV05.N.v.ST	Resistant	-0.862172	0.6881	19	18	0.227176	0.991782
K09968	CTV05.N.v.ST	Resistant	-0.0508102	0.343018	19	2	0.883985	0.991782
K09976	CTV05.N.v.ST	Resistant	-0.567093	0.658762	19	8	0.401302	0.991782
K10005	CTV05.N.v.ST	Resistant	-0.382433	0.609027	19	6	0.538387	0.991782
K10006	CTV05.N.v.ST	Resistant	-0.275733	0.570336	19	6	0.63494	0.991782
K10007	CTV05.N.v.ST	Resistant	-0.527928	0.559564	19	7	0.35866	0.991782
K10008	CTV05.N.v.ST	Resistant	0.269124	0.714359	19	8	0.711031	0.991782
K10026	CTV05.N.v.ST	Resistant	0.100928	0.431864	19	4	0.818006	0.991782
K10036	CTV05.N.v.ST	Resistant	0.611324	0.652989	19	7	0.362283	0.991782
K10039	CTV05.N.v.ST	Resistant	-1.04014	1.18927	19	16	0.393978	0.991782
K10040	CTV05.N.v.ST	Resistant	-0.328921	0.766099	19	14	0.673064	0.991782
K10041	CTV05.N.v.ST	Resistant	-0.362001	0.554523	19	17	0.522606	0.991782
K10108	CTV05.N.v.ST	Resistant	-0.269514	0.324036	19	18	0.417087	0.991782
K10109	CTV05.N.v.ST	Resistant	-0.0645408	0.349631	19	19	0.85573	0.991782
K10110	CTV05.N.v.ST	Resistant	-0.701199	0.29421	19	18	0.0290902	0.991782
K10112	CTV05.N.v.ST	Resistant	-0.281253	0.406621	19	17	0.498475	0.991782
K10117	CTV05.N.v.ST	Resistant	-0.575026	0.461064	19	17	0.229244	0.991782
K10118	CTV05.N.v.ST	Resistant	-0.363405	0.442934	19	4	0.423315	0.991782
K10119	CTV05.N.v.ST	Resistant	-0.0654705	0.261258	19	3	0.805129	0.991782
K10120	CTV05.N.v.ST	Resistant	0.197046	0.327883	19	3	0.555792	0.991782
K10218	CTV05.N.v.ST	Resistant	-0.203932	0.801501	19	12	0.802209	0.991782
K10243	CTV05.N.v.ST	Resistant	-0.0904887	0.50101	19	6	0.858807	0.991782
K10254	CTV05.N.v.ST	Resistant	-0.693212	0.694164	19	17	0.331978	0.991782
K10353	CTV05.N.v.ST	Resistant	-0.0636691	0.259874	19	3	0.809389	0.991782
K10440	CTV05.N.v.ST	Resistant	0.961919	0.546718	19	9	0.0964851	0.991782
K10441	CTV05.N.v.ST	Resistant	0.578191	0.417849	19	9	0.184341	0.991782
K10530	CTV05.N.v.ST	Resistant	-0.363278	0.83087	19	14	0.667451	0.991782
K10536	CTV05.N.v.ST	Resistant	0.107963	0.333401	19	3	0.750021	0.991782
K10540	CTV05.N.v.ST	Resistant	0.0992575	0.267502	19	3	0.715181	0.991782
K10541	CTV05.N.v.ST	Resistant	0.413839	0.389699	19	4	0.303114	0.991782
K10542	CTV05.N.v.ST	Resistant	0.336963	0.442045	19	4	0.456339	0.991782
K10546	CTV05.N.v.ST	Resistant	-0.309458	0.356974	19	2	0.398072	0.991782
K10547	CTV05.N.v.ST	Resistant	-0.232582	0.250851	19	2	0.366815	0.991782
K10548	CTV05.N.v.ST	Resistant	0.491826	0.537126	19	3	0.37265	0.991782
K10549	CTV05.N.v.ST	Resistant	0.243464	0.340355	19	3	0.484118	0.991782
K10550	CTV05.N.v.ST	Resistant	0.161257	0.314025	19	3	0.6142	0.991782
K10551	CTV05.N.v.ST	Resistant	0.243464	0.340355	19	3	0.484118	0.991782
K10555	CTV05.N.v.ST	Resistant	-0.185833	0.191362	19	2	0.345109	0.991782
K10556	CTV05.N.v.ST	Resistant	0.70514	0.614703	19	3	0.26722	0.991782
K10557	CTV05.N.v.ST	Resistant	-0.185833	0.191362	19	2	0.345109	0.991782
K10558	CTV05.N.v.ST	Resistant	-0.166802	0.169435	19	2	0.338693	0.991782
K10563	CTV05.N.v.ST	Resistant	-0.745139	0.626911	19	18	0.250941	0.991782
K10670	CTV05.N.v.ST	Resistant	0.342755	0.495853	19	6	0.498744	0.991782
K10672	CTV05.N.v.ST	Resistant	0.0674924	0.18419	19	2	0.718567	0.991782
K10678	CTV05.N.v.ST	Resistant	0.283069	0.262554	19	2	0.296034	0.991782
K10742	CTV05.N.v.ST	Resistant	0.357693	0.481398	19	5	0.467608	0.991782
K10773	CTV05.N.v.ST	Resistant	-0.173651	0.358922	19	17	0.634692	0.991782
K10820	CTV05.N.v.ST	Resistant	-0.332914	0.541013	19	3	0.546472	0.991782
K10834	CTV05.N.v.ST	Resistant	1.10927	0.519482	19	5	0.0475812	0.991782
K10844	CTV05.N.v.ST	Resistant	0.224896	0.523079	19	5	0.672635	0.991782
K10907	CTV05.N.v.ST	Resistant	-0.622797	0.573324	19	8	0.292514	0.991782
K10914	CTV05.N.v.ST	Resistant	0.181883	0.204986	19	2	0.387301	0.991782
K10947	CTV05.N.v.ST	Resistant	0.37793	0.236731	19	3	0.128809	0.991782
K10974	CTV05.N.v.ST	Resistant	0.205355	0.974238	19	7	0.835561	0.991782
K10975	CTV05.N.v.ST	Resistant	0.446839	0.380707	19	6	0.256694	0.991782
K10985	CTV05.N.v.ST	Resistant	0.438322	0.189415	19	2	0.0334332	0.991782
K10986	CTV05.N.v.ST	Resistant	0.676683	0.337226	19	3	0.0609663	0.991782
K11031	CTV05.N.v.ST	Resistant	0.644994	0.602938	19	12	0.299685	0.991782
K11065	CTV05.N.v.ST	Resistant	-0.206232	0.741638	19	13	0.784307	0.991782
K11068	CTV05.N.v.ST	Resistant	-0.282217	0.988238	19	16	0.778654	0.991782
K11069	CTV05.N.v.ST	Resistant	0.599117	0.403947	19	17	0.156335	0.991782
K11071	CTV05.N.v.ST	Resistant	0.621843	0.641443	19	11	0.345915	0.991782
K11072	CTV05.N.v.ST	Resistant	0.186811	0.426809	19	17	0.667119	0.991782
K11085	CTV05.N.v.ST	Resistant	0.491604	0.519169	19	9	0.356953	0.991782
K11102	CTV05.N.v.ST	Resistant	0.688325	0.827357	19	8	0.416967	0.991782
K11105	CTV05.N.v.ST	Resistant	0.528638	0.387392	19	5	0.190168	0.991782
K11145	CTV05.N.v.ST	Resistant	-0.0968428	0.654559	19	17	0.884122	0.991782
K11175	CTV05.N.v.ST	Resistant	0.252035	0.633529	19	6	0.695709	0.991782
K11183	CTV05.N.v.ST	Resistant	0.545001	0.343885	19	3	0.131429	0.991782
K11189	CTV05.N.v.ST	Resistant	-0.492172	0.854593	19	11	0.57222	0.991782
K11202	CTV05.N.v.ST	Resistant	-0.11037	0.313159	19	3	0.728838	0.991782
K11203	CTV05.N.v.ST	Resistant	0.276694	0.408866	19	5	0.507678	0.991782
K11216	CTV05.N.v.ST	Resistant	-0.243732	0.265789	19	2	0.371963	0.991782
K11263	CTV05.N.v.ST	Resistant	-0.248252	0.71179	19	6	0.731543	0.991782
K11358	CTV05.N.v.ST	Resistant	-0.162927	0.48646	19	4	0.74178	0.991782
K11392	CTV05.N.v.ST	Resistant	0.413839	0.389699	19	4	0.303114	0.991782
K11473	CTV05.N.v.ST	Resistant	0.517579	0.448289	19	5	0.264241	0.991782
K11475	CTV05.N.v.ST	Resistant	0.0674924	0.18419	19	2	0.718567	0.991782
K11533	CTV05.N.v.ST	Resistant	0.228952	0.782398	19	10	0.773348	0.991782
K11535	CTV05.N.v.ST	Resistant	0.0960521	0.161519	19	2	0.559889	0.991782
K11616	CTV05.N.v.ST	Resistant	0.108815	0.35901	19	5	0.765494	0.991782
K11630	CTV05.N.v.ST	Resistant	0.163968	0.435636	19	4	0.711285	0.991782
K11688	CTV05.N.v.ST	Resistant	0.449736	0.363948	19	2	0.233368	0.991782
K11690	CTV05.N.v.ST	Resistant	0.641203	0.419469	19	4	0.144755	0.991782
K11695	CTV05.N.v.ST	Resistant	-0.381059	0.329086	19	3	0.262901	0.991782
K11707	CTV05.N.v.ST	Resistant	-0.504684	0.452632	19	3	0.280366	0.991782
K11708	CTV05.N.v.ST	Resistant	-0.0386545	0.238811	19	3	0.873322	0.991782
K11709	CTV05.N.v.ST	Resistant	-0.115578	0.331661	19	3	0.731756	0.991782
K11710	CTV05.N.v.ST	Resistant	-0.0386545	0.238811	19	3	0.873322	0.991782
K11717	CTV05.N.v.ST	Resistant	0.149734	0.332412	19	19	0.658081	0.991782
K11720	CTV05.N.v.ST	Resistant	0.308851	0.341338	19	4	0.378204	0.991782
K11749	CTV05.N.v.ST	Resistant	0.447521	0.249105	19	19	0.0902046	0.991782
K11751	CTV05.N.v.ST	Resistant	0.852864	0.367573	19	5	0.0330225	0.991782
K11752	CTV05.N.v.ST	Resistant	-0.472301	0.706023	19	17	0.512504	0.991782
K11754	CTV05.N.v.ST	Resistant	0.141749	0.324379	19	19	0.667622	0.991782
K11921	CTV05.N.v.ST	Resistant	0.55627	0.491576	19	8	0.273511	0.991782
K11927	CTV05.N.v.ST	Resistant	-0.381768	0.482832	19	17	0.440019	0.991782
K11928	CTV05.N.v.ST	Resistant	0.230275	0.612792	19	5	0.711728	0.991782
K11931	CTV05.N.v.ST	Resistant	0.256406	0.525786	19	5	0.632019	0.991782
K11933	CTV05.N.v.ST	Resistant	-0.465842	0.756798	19	14	0.546349	0.991782
K11934	CTV05.N.v.ST	Resistant	-0.232534	0.250788	19	2	0.366792	0.991782
K11936	CTV05.N.v.ST	Resistant	-0.878664	0.539594	19	16	0.121834	0.991782
K11996	CTV05.N.v.ST	Resistant	0.402297	0.638546	19	9	0.537059	0.991782
K12063	CTV05.N.v.ST	Resistant	0.449085	0.524653	19	8	0.403921	0.991782
K12111	CTV05.N.v.ST	Resistant	0.181883	0.204986	19	2	0.387301	0.991782
K12137	CTV05.N.v.ST	Resistant	0.0674924	0.18419	19	2	0.718567	0.991782
K12139	CTV05.N.v.ST	Resistant	0.0674924	0.18419	19	2	0.718567	0.991782
K12140	CTV05.N.v.ST	Resistant	0.0674924	0.18419	19	2	0.718567	0.991782
K12143	CTV05.N.v.ST	Resistant	0.0674924	0.18419	19	2	0.718567	0.991782
K12234	CTV05.N.v.ST	Resistant	-0.77602	0.833539	19	12	0.36489	0.991782
K12251	CTV05.N.v.ST	Resistant	0.110314	0.409515	19	4	0.790882	0.991782
K12257	CTV05.N.v.ST	Resistant	0.191486	0.836268	19	9	0.821619	0.991782
K12264	CTV05.N.v.ST	Resistant	-0.12909	0.488808	19	6	0.794884	0.991782
K12308	CTV05.N.v.ST	Resistant	-0.547591	0.827629	19	16	0.517072	0.991782
K12340	CTV05.N.v.ST	Resistant	0.244474	0.222704	19	3	0.287619	0.991782
K12410	CTV05.N.v.ST	Resistant	-0.104907	0.43777	19	18	0.813476	0.991782
K12506	CTV05.N.v.ST	Resistant	-0.166952	0.291117	19	5	0.573823	0.991782
K12510	CTV05.N.v.ST	Resistant	-0.232273	0.435685	19	3	0.600851	0.991782
K12511	CTV05.N.v.ST	Resistant	0.15005	0.354703	19	3	0.677576	0.991782
K12524	CTV05.N.v.ST	Resistant	0.17097	0.596861	19	6	0.777996	0.991782
K12527	CTV05.N.v.ST	Resistant	0.352374	0.304054	19	2	0.26251	0.991782
K12528	CTV05.N.v.ST	Resistant	0.0960521	0.161519	19	2	0.559889	0.991782
K12554	CTV05.N.v.ST	Resistant	-0.152378	0.499002	19	5	0.763796	0.991782
K12555	CTV05.N.v.ST	Resistant	-0.714866	0.758016	19	17	0.358854	0.991782
K12574	CTV05.N.v.ST	Resistant	-0.595545	0.28922	19	18	0.0551384	0.991782
K12600	CTV05.N.v.ST	Resistant	0.81405	0.595372	19	2	0.18934	0.991782
K12681	CTV05.N.v.ST	Resistant	0.265925	0.352631	19	3	0.461097	0.991782
K12682	CTV05.N.v.ST	Resistant	0.302439	0.477991	19	5	0.535329	0.991782
K12700	CTV05.N.v.ST	Resistant	-0.310688	0.67749	19	17	0.652339	0.991782
K12942	CTV05.N.v.ST	Resistant	-0.250921	0.377474	19	4	0.515135	0.991782
K12950	CTV05.N.v.ST	Resistant	-0.140546	0.333276	19	3	0.678522	0.991782
K12960	CTV05.N.v.ST	Resistant	0.698991	0.625332	19	7	0.279204	0.991782
K12975	CTV05.N.v.ST	Resistant	0.644175	0.310277	19	2	0.0533644	0.991782
K12982	CTV05.N.v.ST	Resistant	-0.650846	0.73464	19	6	0.388011	0.991782
K12984	CTV05.N.v.ST	Resistant	-0.0508102	0.343018	19	2	0.883985	0.991782
K12990	CTV05.N.v.ST	Resistant	-0.333235	0.410688	19	4	0.428348	0.991782
K12994	CTV05.N.v.ST	Resistant	0.305661	0.275946	19	2	0.283425	0.991782
K12997	CTV05.N.v.ST	Resistant	0.488375	0.476634	19	3	0.319897	0.991782
K13002	CTV05.N.v.ST	Resistant	1.00096	0.52704	19	4	0.0746408	0.991782
K13010	CTV05.N.v.ST	Resistant	0.350063	0.409336	19	5	0.404333	0.991782
K13020	CTV05.N.v.ST	Resistant	1.00539	0.584777	19	4	0.10372	0.991782
K13038	CTV05.N.v.ST	Resistant	-0.134859	0.276389	19	19	0.631832	0.991782
K13052	CTV05.N.v.ST	Resistant	-0.434407	0.774761	19	15	0.582319	0.991782
K13059	CTV05.N.v.ST	Resistant	0.792182	0.608563	19	6	0.210375	0.991782
K13244	CTV05.N.v.ST	Resistant	0.446044	0.361652	19	2	0.234227	0.991782
K13283	CTV05.N.v.ST	Resistant	0.277417	0.541309	19	6	0.6149	0.991782
K13292	CTV05.N.v.ST	Resistant	-0.220278	0.42473	19	18	0.610704	0.991782
K13378	CTV05.N.v.ST	Resistant	1.08424	0.506366	19	6	0.0470389	0.991782
K13531	CTV05.N.v.ST	Resistant	-0.168942	0.786437	19	12	0.832464	0.991782
K13542	CTV05.N.v.ST	Resistant	-0.0754045	0.462712	19	4	0.87247	0.991782
K13572	CTV05.N.v.ST	Resistant	-0.255204	0.514822	19	4	0.626443	0.991782
K13581	CTV05.N.v.ST	Resistant	0.361324	0.362811	19	3	0.333263	0.991782
K13598	CTV05.N.v.ST	Resistant	0.374836	0.317735	19	2	0.254362	0.991782
K13599	CTV05.N.v.ST	Resistant	0.549992	0.426817	19	2	0.214802	0.991782
K13614	CTV05.N.v.ST	Resistant	0.422692	0.479924	19	4	0.390736	0.991782
K13634	CTV05.N.v.ST	Resistant	-0.632509	0.739149	19	14	0.404049	0.991782
K13635	CTV05.N.v.ST	Resistant	-0.281146	0.393184	19	4	0.484283	0.991782
K13640	CTV05.N.v.ST	Resistant	-0.522744	0.668634	19	6	0.44508	0.991782
K13641	CTV05.N.v.ST	Resistant	0.325634	0.442161	19	5	0.471492	0.991782
K13643	CTV05.N.v.ST	Resistant	-0.0508102	0.343018	19	2	0.883985	0.991782
K13653	CTV05.N.v.ST	Resistant	-0.0508102	0.343018	19	2	0.883985	0.991782
K13678	CTV05.N.v.ST	Resistant	-1.16633	0.716145	19	18	0.121782	0.991782
K13685	CTV05.N.v.ST	Resistant	-0.622029	0.345066	19	18	0.0892019	0.991782
K13695	CTV05.N.v.ST	Resistant	-0.198507	0.556795	19	2	0.72584	0.991782
K13730	CTV05.N.v.ST	Resistant	0.271344	0.905517	19	7	0.768072	0.991782
K13734	CTV05.N.v.ST	Resistant	-0.464722	0.680591	19	7	0.50392	0.991782
K13787	CTV05.N.v.ST	Resistant	-0.126519	0.604443	19	6	0.83669	0.991782
K13788	CTV05.N.v.ST	Resistant	0.500269	0.861063	19	9	0.56887	0.991782
K13789	CTV05.N.v.ST	Resistant	0.0641067	0.380045	19	19	0.868038	0.991782
K13829	CTV05.N.v.ST	Resistant	-0.268813	0.789501	19	7	0.737663	0.991782
K13867	CTV05.N.v.ST	Resistant	-0.304244	0.711692	19	14	0.674386	0.991782
K13888	CTV05.N.v.ST	Resistant	0.44224	0.43121	19	4	0.319463	0.991782
K13891	CTV05.N.v.ST	Resistant	0.352374	0.304054	19	2	0.26251	0.991782
K13921	CTV05.N.v.ST	Resistant	-0.691354	0.609023	19	5	0.27205	0.991782
K13922	CTV05.N.v.ST	Resistant	-0.363405	0.442934	19	4	0.423315	0.991782
K13929	CTV05.N.v.ST	Resistant	0.119821	0.384734	19	3	0.759254	0.991782
K13940	CTV05.N.v.ST	Resistant	0.0657125	0.186339	19	2	0.728685	0.991782
K13953	CTV05.N.v.ST	Resistant	-0.309528	0.516073	19	8	0.556567	0.991782
K13963	CTV05.N.v.ST	Resistant	0.208168	0.219464	19	2	0.356151	0.991782
K13990	CTV05.N.v.ST	Resistant	0.401355	0.287312	19	3	0.180404	0.991782
K13993	CTV05.N.v.ST	Resistant	0.275871	0.741625	19	14	0.714502	0.991782
K14051	CTV05.N.v.ST	Resistant	0.568872	0.43875	19	2	0.212103	0.991782
K14058	CTV05.N.v.ST	Resistant	-0.0781106	0.410846	19	4	0.851466	0.991782
K14059	CTV05.N.v.ST	Resistant	-0.302179	0.456996	19	19	0.517328	0.991782
K14060	CTV05.N.v.ST	Resistant	-0.141798	0.851746	19	13	0.869744	0.991782
K14080	CTV05.N.v.ST	Resistant	-0.0600423	0.356129	19	2	0.868103	0.991782
K14136	CTV05.N.v.ST	Resistant	0.196751	0.315498	19	3	0.541154	0.991782
K14153	CTV05.N.v.ST	Resistant	-0.0508102	0.343018	19	2	0.883985	0.991782
K14155	CTV05.N.v.ST	Resistant	-0.0897626	0.504278	19	19	0.860825	0.991782
K14170	CTV05.N.v.ST	Resistant	-0.317876	0.696159	19	7	0.653728	0.991782
K14188	CTV05.N.v.ST	Resistant	-0.565879	0.85072	19	12	0.514861	0.991782
K14205	CTV05.N.v.ST	Resistant	0.489513	0.744867	19	10	0.519863	0.991782
[truncated: 256 more rows]

## Sheet: V3
feature	metadata	value	coef	stderr	N	N.not.0	pval	qval
K03712	CTV05.N.v.ST	Resistant	-3.20736	0.601103	19	13	5.46138e-05	0.113433
K06921	CTV05.N.v.ST	Resistant	-2.04893	0.431128	19	16	0.000184496	0.191599
K00645	CTV05.N.v.ST	Resistant	-1.89696	0.461429	19	14	0.000729076	0.25707
K00692	CTV05.N.v.ST	Resistant	-3.20146	0.829747	19	12	0.00126062	0.25707
K00793	CTV05.N.v.ST	Resistant	-3.38178	0.803833	19	15	0.000592519	0.25707
K01026	CTV05.N.v.ST	Resistant	-2.42506	0.640229	19	14	0.00146924	0.25707
K01926	CTV05.N.v.ST	Resistant	-1.76688	0.467082	19	16	0.00148524	0.25707
K02160	CTV05.N.v.ST	Resistant	-3.05842	0.78967	19	12	0.00122108	0.25707
K02760	CTV05.N.v.ST	Resistant	-1.73604	0.457618	19	14	0.00145074	0.25707
K06024	CTV05.N.v.ST	Resistant	-1.3001	0.322053	19	15	0.000855959	0.25707
K07011	CTV05.N.v.ST	Resistant	-1.46956	0.38013	19	17	0.00124001	0.25707
K12410	CTV05.N.v.ST	Resistant	-1.49112	0.369465	19	17	0.000857845	0.25707
K00215	CTV05.N.v.ST	Resistant	-1.81275	0.516754	19	16	0.00269708	0.25954
K00540	CTV05.N.v.ST	Resistant	-1.73452	0.493111	19	17	0.0026419	0.25954
K01304	CTV05.N.v.ST	Resistant	-1.61132	0.464436	19	16	0.00293217	0.25954
K01463	CTV05.N.v.ST	Resistant	-1.65256	0.477755	19	17	0.00299901	0.25954
K01625	CTV05.N.v.ST	Resistant	-2.5797	0.738449	19	12	0.00278361	0.25954
K01962	CTV05.N.v.ST	Resistant	-2.7885	0.804267	19	13	0.0029467	0.25954
K01963	CTV05.N.v.ST	Resistant	-3.40172	0.944089	19	13	0.00219371	0.25954
K02777	CTV05.N.v.ST	Resistant	-1.26265	0.343267	19	13	0.00186348	0.25954
K02933	CTV05.N.v.ST	Resistant	-1.49938	0.422726	19	17	0.00247847	0.25954
K03671	CTV05.N.v.ST	Resistant	-1.43769	0.393938	19	15	0.00198376	0.25954
K07024	CTV05.N.v.ST	Resistant	-1.77585	0.507725	19	18	0.00275801	0.25954
K11936	CTV05.N.v.ST	Resistant	-2.58506	0.712485	19	16	0.00207759	0.25954
K01643	CTV05.N.v.ST	Resistant	-2.72764	0.798724	19	15	0.00329887	0.274071
K00067	CTV05.N.v.ST	Resistant	2.3353	0.794558	19	8	0.00916911	0.287654
K00104	CTV05.N.v.ST	Resistant	-1.72436	0.563709	19	17	0.0071019	0.287654
K00600	CTV05.N.v.ST	Resistant	-1.83414	0.637078	19	17	0.0104159	0.287654
K00777	CTV05.N.v.ST	Resistant	-1.86478	0.593064	19	14	0.00591484	0.287654
K00926	CTV05.N.v.ST	Resistant	-1.33505	0.45408	19	15	0.00914969	0.287654
K01060	CTV05.N.v.ST	Resistant	-2.58229	0.88669	19	12	0.00970653	0.287654
K01066	CTV05.N.v.ST	Resistant	-2.43033	0.728776	19	15	0.00392369	0.287654
K01190	CTV05.N.v.ST	Resistant	-1.67458	0.506073	19	16	0.00414892	0.287654
K01200	CTV05.N.v.ST	Resistant	1.44383	0.499729	19	18	0.0101925	0.287654
K01249	CTV05.N.v.ST	Resistant	-2.58229	0.88669	19	12	0.00970653	0.287654
K01362	CTV05.N.v.ST	Resistant	-0.99332	0.303547	19	18	0.00448995	0.287654
K01467	CTV05.N.v.ST	Resistant	1.31162	0.458804	19	18	0.0108707	0.287654
K01478	CTV05.N.v.ST	Resistant	-1.44607	0.509458	19	15	0.0113478	0.287654
K01628	CTV05.N.v.ST	Resistant	1.38763	0.431953	19	8	0.00510873	0.287654
K01639	CTV05.N.v.ST	Resistant	-1.79013	0.629487	19	12	0.0112204	0.287654
K01778	CTV05.N.v.ST	Resistant	-1.6075	0.550586	19	14	0.00955658	0.287654
K01876	CTV05.N.v.ST	Resistant	1.48019	0.460495	19	19	0.00508809	0.287654
K02035	CTV05.N.v.ST	Resistant	-1.37263	0.441766	19	18	0.0064056	0.287654
K02068	CTV05.N.v.ST	Resistant	-2.64877	0.907416	19	15	0.00956865	0.287654
K02069	CTV05.N.v.ST	Resistant	-2.43801	0.855814	19	13	0.0111033	0.287654
K02072	CTV05.N.v.ST	Resistant	-1.52093	0.471136	19	15	0.00493816	0.287654
K02111	CTV05.N.v.ST	Resistant	1.51536	0.471324	19	19	0.00507962	0.287654
K02342	CTV05.N.v.ST	Resistant	-1.46553	0.470406	19	18	0.00629268	0.287654
K02356	CTV05.N.v.ST	Resistant	-1.42718	0.452195	19	15	0.00576678	0.287654
K02372	CTV05.N.v.ST	Resistant	-3.30275	1.00312	19	13	0.00429948	0.287654
K02434	CTV05.N.v.ST	Resistant	-0.962506	0.338057	19	17	0.0111405	0.287654
K02548	CTV05.N.v.ST	Resistant	-1.77636	0.554982	19	16	0.00523896	0.287654
K02768	CTV05.N.v.ST	Resistant	-1.90238	0.614518	19	12	0.00656444	0.287654
K02769	CTV05.N.v.ST	Resistant	-2.58229	0.88669	19	12	0.00970653	0.287654
K02800	CTV05.N.v.ST	Resistant	-3.2257	1.05073	19	15	0.0069367	0.287654
K02834	CTV05.N.v.ST	Resistant	-1.32696	0.464638	19	15	0.0109371	0.287654
K02926	CTV05.N.v.ST	Resistant	-1.54649	0.527255	19	15	0.00928681	0.287654
K03292	CTV05.N.v.ST	Resistant	-1.63796	0.558403	19	15	0.00928338	0.287654
K03303	CTV05.N.v.ST	Resistant	-2.43455	0.754116	19	16	0.00493688	0.287654
K03524	CTV05.N.v.ST	Resistant	-1.31908	0.445522	19	15	0.00875691	0.287654
K03553	CTV05.N.v.ST	Resistant	1.44481	0.500213	19	18	0.0102107	0.287654
K03684	CTV05.N.v.ST	Resistant	2.64974	0.797411	19	7	0.00402578	0.287654
K03696	CTV05.N.v.ST	Resistant	1.43348	0.475581	19	19	0.00781497	0.287654
K03702	CTV05.N.v.ST	Resistant	1.07497	0.34336	19	19	0.00608952	0.287654
K03778	CTV05.N.v.ST	Resistant	-1.34483	0.461222	19	16	0.00963454	0.287654
K04066	CTV05.N.v.ST	Resistant	1.39363	0.48183	19	19	0.0101249	0.287654
K04488	CTV05.N.v.ST	Resistant	-1.33505	0.447626	19	15	0.00836062	0.287654
K05833	CTV05.N.v.ST	Resistant	-1.51996	0.499483	19	15	0.00734723	0.287654
K07010	CTV05.N.v.ST	Resistant	-2.06189	0.628253	19	15	0.00439822	0.287654
K07273	CTV05.N.v.ST	Resistant	-1.75334	0.605992	19	17	0.0101042	0.287654
K07560	CTV05.N.v.ST	Resistant	-1.26913	0.427746	19	15	0.0086408	0.287654
K07665	CTV05.N.v.ST	Resistant	-1.41266	0.46951	19	15	0.00790519	0.287654
K07706	CTV05.N.v.ST	Resistant	-2.8637	0.925486	19	15	0.00658496	0.287654
K07741	CTV05.N.v.ST	Resistant	-1.75335	0.555787	19	16	0.00578418	0.287654
K07979	CTV05.N.v.ST	Resistant	-2.84876	0.939241	19	13	0.00750635	0.287654
K09704	CTV05.N.v.ST	Resistant	-2.14579	0.747226	19	14	0.0105784	0.287654
K09861	CTV05.N.v.ST	Resistant	-1.74614	0.55954	19	15	0.0062227	0.287654
K10040	CTV05.N.v.ST	Resistant	-2.95199	1.04014	19	14	0.0113566	0.287654
K11071	CTV05.N.v.ST	Resistant	1.75318	0.577807	19	9	0.00748789	0.287654
K11145	CTV05.N.v.ST	Resistant	-2.31324	0.729656	19	14	0.00559344	0.287654
K12234	CTV05.N.v.ST	Resistant	-2.76933	0.939463	19	10	0.00900185	0.287654
K12308	CTV05.N.v.ST	Resistant	-2.53453	0.821365	19	15	0.006706	0.287654
K01533	CTV05.N.v.ST	Resistant	-1.15068	0.407176	19	17	0.0116495	0.291519
K03647	CTV05.N.v.ST	Resistant	-1.30295	0.464509	19	15	0.0121766	0.300866
K08369	CTV05.N.v.ST	Resistant	1.40151	0.50059	19	8	0.0123127	0.300866
K00100	CTV05.N.v.ST	Resistant	-2.60314	0.934756	19	17	0.0127043	0.306824
K00661	CTV05.N.v.ST	Resistant	-2.67749	0.967287	19	14	0.0131603	0.314184
K00425	CTV05.N.v.ST	Resistant	-1.42662	0.517534	19	16	0.013481	0.318183
K00359	CTV05.N.v.ST	Resistant	1.67035	0.608176	19	10	0.0137691	0.31895
K09015	CTV05.N.v.ST	Resistant	1.4858	0.541333	19	10	0.0138207	0.31895
K00986	CTV05.N.v.ST	Resistant	-2.17503	0.795567	19	17	0.0141359	0.322639
K00208	CTV05.N.v.ST	Resistant	-2.11971	0.783037	19	15	0.0149535	0.323321
K01809	CTV05.N.v.ST	Resistant	-1.44607	0.535111	19	18	0.0150997	0.323321
K02469	CTV05.N.v.ST	Resistant	1.18049	0.434666	19	18	0.0146811	0.323321
K03046	CTV05.N.v.ST	Resistant	1.2078	0.444876	19	19	0.0147094	0.323321
K07707	CTV05.N.v.ST	Resistant	-2.57132	0.94921	19	14	0.0148954	0.323321
K09760	CTV05.N.v.ST	Resistant	1.8289	0.674672	19	8	0.0148366	0.323321
K00059	CTV05.N.v.ST	Resistant	-1.32184	0.490916	19	16	0.0154112	0.323324
K07450	CTV05.N.v.ST	Resistant	-2.48662	0.923449	19	14	0.0154064	0.323324
K02968	CTV05.N.v.ST	Resistant	-1.59947	0.598045	19	11	0.016004	0.325885
K02992	CTV05.N.v.ST	Resistant	-1.10455	0.411627	19	18	0.0157108	0.325885
K11933	CTV05.N.v.ST	Resistant	-2.64106	0.987083	19	13	0.0159663	0.325885
K03081	CTV05.N.v.ST	Resistant	-1.60278	0.601707	19	15	0.0163671	0.32854
K07482	CTV05.N.v.ST	Resistant	-2.01879	0.758583	19	18	0.0164507	0.32854
K03316	CTV05.N.v.ST	Resistant	-3.03859	1.14931	19	14	0.0170572	0.337408
K00680	CTV05.N.v.ST	Resistant	-0.981417	0.375866	19	18	0.0182565	0.339408
K00762	CTV05.N.v.ST	Resistant	-1.74273	0.67481	19	16	0.0193657	0.339408
K00851	CTV05.N.v.ST	Resistant	-1.7019	0.660546	19	14	0.0196091	0.339408
K00873	CTV05.N.v.ST	Resistant	-0.860585	0.334939	19	18	0.0198996	0.339408
K01227	CTV05.N.v.ST	Resistant	-1.94372	0.745189	19	16	0.0183599	0.339408
K01537	CTV05.N.v.ST	Resistant	-0.742358	0.289026	19	18	0.0199363	0.339408
K01607	CTV05.N.v.ST	Resistant	-2.76604	1.06238	19	14	0.0185408	0.339408
K01788	CTV05.N.v.ST	Resistant	-1.32617	0.506138	19	12	0.0179157	0.339408
K02028	CTV05.N.v.ST	Resistant	-1.35087	0.525916	19	18	0.019931	0.339408
K02315	CTV05.N.v.ST	Resistant	-1.29373	0.493146	19	15	0.0177955	0.339408
K02761	CTV05.N.v.ST	Resistant	-1.75234	0.675133	19	18	0.0188527	0.339408
K03091	CTV05.N.v.ST	Resistant	-1.43725	0.545595	19	14	0.0173994	0.339408
K03491	CTV05.N.v.ST	Resistant	-1.44643	0.560394	19	15	0.0194242	0.339408
K05810	CTV05.N.v.ST	Resistant	1.9006	0.733185	19	8	0.0189816	0.339408
K06173	CTV05.N.v.ST	Resistant	-0.886002	0.339791	19	18	0.0183928	0.339408
K07496	CTV05.N.v.ST	Resistant	-3.0826	1.17722	19	16	0.0179767	0.339408
K14155	CTV05.N.v.ST	Resistant	-1.19121	0.462023	19	17	0.0195388	0.339408
K03575	CTV05.N.v.ST	Resistant	1.93401	0.758041	19	7	0.0206531	0.34594
K07473	CTV05.N.v.ST	Resistant	-1.17747	0.460943	19	14	0.02052	0.34594
K00794	CTV05.N.v.ST	Resistant	-1.91004	0.751217	19	14	0.0210279	0.346969
K14761	CTV05.N.v.ST	Resistant	-2.3935	0.941541	19	9	0.0210487	0.346969
K01868	CTV05.N.v.ST	Resistant	1.01618	0.40116	19	19	0.0214419	0.350668
K02876	CTV05.N.v.ST	Resistant	-0.734517	0.29092	19	15	0.0218103	0.351163
K03811	CTV05.N.v.ST	Resistant	-2.07501	0.821315	19	13	0.021737	0.351163
K09747	CTV05.N.v.ST	Resistant	-1.18315	0.469394	19	16	0.022	0.351492
K04753	CTV05.N.v.ST	Resistant	-2.58542	1.0288	19	14	0.0223422	0.354235
K00054	CTV05.N.v.ST	Resistant	-1.40699	0.580628	19	17	0.0268342	0.355052
K00574	CTV05.N.v.ST	Resistant	-1.53667	0.629755	19	15	0.0259294	0.355052
K00611	CTV05.N.v.ST	Resistant	-1.02977	0.421239	19	16	0.0256932	0.355052
K00849	CTV05.N.v.ST	Resistant	-1.20332	0.492025	19	17	0.0256395	0.355052
K00865	CTV05.N.v.ST	Resistant	-1.80119	0.721397	19	16	0.0230984	0.355052
K00963	CTV05.N.v.ST	Resistant	-1.15271	0.463489	19	16	0.023565	0.355052
K00985	CTV05.N.v.ST	Resistant	-3.02573	1.22539	19	11	0.024438	0.355052
K01516	CTV05.N.v.ST	Resistant	-1.50452	0.612701	19	16	0.0251278	0.355052
K01644	CTV05.N.v.ST	Resistant	-1.99285	0.81166	19	14	0.0251414	0.355052
K02082	CTV05.N.v.ST	Resistant	1.326	0.547931	19	6	0.0270093	0.355052
K02781	CTV05.N.v.ST	Resistant	-2.09519	0.844831	19	13	0.0239052	0.355052
K03188	CTV05.N.v.ST	Resistant	0.789248	0.323777	19	2	0.0260606	0.355052
K03436	CTV05.N.v.ST	Resistant	-1.85624	0.753558	19	16	0.0247338	0.355052
K03476	CTV05.N.v.ST	Resistant	-1.12787	0.450635	19	15	0.0228145	0.355052
K03530	CTV05.N.v.ST	Resistant	-1.355	0.558327	19	14	0.0266351	0.355052
K03768	CTV05.N.v.ST	Resistant	-1.41651	0.575201	19	16	0.0247673	0.355052
K03816	CTV05.N.v.ST	Resistant	-1.1653	0.476145	19	16	0.0255501	0.355052
K04047	CTV05.N.v.ST	Resistant	-1.07577	0.443082	19	17	0.0265786	0.355052
K05837	CTV05.N.v.ST	Resistant	1.20485	0.495598	19	18	0.0264082	0.355052
K05946	CTV05.N.v.ST	Resistant	-1.08833	0.44468	19	13	0.025546	0.355052
K05964	CTV05.N.v.ST	Resistant	-2.26259	0.926123	19	13	0.0257735	0.355052
K06209	CTV05.N.v.ST	Resistant	1.03226	0.416154	19	3	0.0238821	0.355052
K06889	CTV05.N.v.ST	Resistant	-1.36608	0.558751	19	16	0.0256791	0.355052
K07012	CTV05.N.v.ST	Resistant	1.90966	0.785929	19	10	0.0264776	0.355052
K07284	CTV05.N.v.ST	Resistant	-1.25412	0.516811	19	16	0.0266481	0.355052
K09961	CTV05.N.v.ST	Resistant	-2.50503	1.03384	19	14	0.0268447	0.355052
K13993	CTV05.N.v.ST	Resistant	-2.03705	0.820499	19	13	0.023774	0.355052
K10254	CTV05.N.v.ST	Resistant	-1.86333	0.771859	19	16	0.027336	0.357087
K03483	CTV05.N.v.ST	Resistant	-2.06254	0.857542	19	15	0.0278336	0.361246
K03571	CTV05.N.v.ST	Resistant	-2.06103	0.858635	19	14	0.0281062	0.361246
K07474	CTV05.N.v.ST	Resistant	-2.01162	0.83848	19	13	0.0281761	0.361246
K07015	CTV05.N.v.ST	Resistant	-0.900728	0.375982	19	15	0.028374	0.361551
K02121	CTV05.N.v.ST	Resistant	0.850207	0.356388	19	2	0.0289556	0.362294
K07124	CTV05.N.v.ST	Resistant	-1.42253	0.595264	19	16	0.0287153	0.362294
K07497	CTV05.N.v.ST	Resistant	-0.862921	0.361699	19	18	0.0289486	0.362294
K00965	CTV05.N.v.ST	Resistant	-1.1315	0.477442	19	16	0.0298881	0.371722
K01286	CTV05.N.v.ST	Resistant	-2.29177	0.970964	19	14	0.0304719	0.372296
K03079	CTV05.N.v.ST	Resistant	-1.76652	0.748005	19	17	0.0303899	0.372296
K09001	CTV05.N.v.ST	Resistant	0.949172	0.402134	19	3	0.0304697	0.372296
K01733	CTV05.N.v.ST	Resistant	-1.34781	0.572819	19	17	0.0309267	0.373083
K02837	CTV05.N.v.ST	Resistant	1.2366	0.52609	19	18	0.0310753	0.373083
K12251	CTV05.N.v.ST	Resistant	2.53109	1.07482	19	7	0.0308057	0.373083
K03545	CTV05.N.v.ST	Resistant	-0.761716	0.32699	19	18	0.032418	0.386966
K03655	CTV05.N.v.ST	Resistant	-0.575963	0.248062	19	18	0.0329174	0.390682
K00599	CTV05.N.v.ST	Resistant	-0.411417	0.177705	19	18	0.0333601	0.393369
K00805	CTV05.N.v.ST	Resistant	-1.51022	0.657691	19	16	0.0346453	0.393369
K00945	CTV05.N.v.ST	Resistant	-0.868345	0.376456	19	16	0.0339345	0.393369
K02759	CTV05.N.v.ST	Resistant	-1.44974	0.627054	19	10	0.0335733	0.393369
K04074	CTV05.N.v.ST	Resistant	-0.850393	0.370184	19	15	0.0345788	0.393369
K06183	CTV05.N.v.ST	Resistant	-2.07551	0.898887	19	13	0.033776	0.393369
K06994	CTV05.N.v.ST	Resistant	-2.66905	1.16245	19	14	0.0346589	0.393369
K07305	CTV05.N.v.ST	Resistant	-2.23179	0.970777	19	12	0.0344577	0.393369
K07316	CTV05.N.v.ST	Resistant	1.28911	0.562647	19	7	0.0349996	0.395078
K00009	CTV05.N.v.ST	Resistant	-2.16036	0.956977	19	12	0.0374234	0.399476
K01179	CTV05.N.v.ST	Resistant	-1.56254	0.69125	19	15	0.0372038	0.399476
K01223	CTV05.N.v.ST	Resistant	-2.84646	1.24783	19	14	0.0357053	0.399476
K01577	CTV05.N.v.ST	Resistant	-2.16036	0.956977	19	12	0.0374234	0.399476
K02099	CTV05.N.v.ST	Resistant	-1.89841	0.836455	19	13	0.0365346	0.399476
K02810	CTV05.N.v.ST	Resistant	-1.55519	0.690028	19	17	0.0376973	0.399476
K03040	CTV05.N.v.ST	Resistant	1.46821	0.644615	19	18	0.0359536	0.399476
K04083	CTV05.N.v.ST	Resistant	-1.04759	0.46469	19	17	0.037655	0.399476
K04517	CTV05.N.v.ST	Resistant	0.905611	0.401294	19	6	0.0374798	0.399476
K05340	CTV05.N.v.ST	Resistant	-2.16036	0.956977	19	12	0.0374234	0.399476
K07313	CTV05.N.v.ST	Resistant	-2.16036	0.956977	19	12	0.0374234	0.399476
K11065	CTV05.N.v.ST	Resistant	-2.16036	0.956977	19	12	0.0374234	0.399476
K02990	CTV05.N.v.ST	Resistant	-1.24939	0.556445	19	14	0.0383377	0.402159
K04078	CTV05.N.v.ST	Resistant	-1.10846	0.493189	19	11	0.0381692	0.402159
K05985	CTV05.N.v.ST	Resistant	-1.36135	0.607472	19	15	0.0386653	0.403557
K06949	CTV05.N.v.ST	Resistant	-0.936436	0.418542	19	18	0.0389444	0.404437
K02961	CTV05.N.v.ST	Resistant	-1.11153	0.497616	19	11	0.0392273	0.405349
K01420	CTV05.N.v.ST	Resistant	-1.05405	0.472452	19	16	0.0394368	0.405496
K02994	CTV05.N.v.ST	Resistant	-0.827511	0.371454	19	15	0.0396918	0.405636
K03523	CTV05.N.v.ST	Resistant	1.00134	0.449867	19	6	0.039841	0.405636
K06925	CTV05.N.v.ST	Resistant	-0.832186	0.375333	19	16	0.0405286	0.409467
K10440	CTV05.N.v.ST	Resistant	0.99427	0.448646	19	7	0.0406116	0.409467
K03404	CTV05.N.v.ST	Resistant	0.91863	0.41552	19	3	0.0410429	0.411817
K01786	CTV05.N.v.ST	Resistant	-1.07153	0.488614	19	14	0.0425055	0.424442
K02036	CTV05.N.v.ST	Resistant	-0.99019	0.452621	19	16	0.0429523	0.426852
K01208	CTV05.N.v.ST	Resistant	1.04739	0.480175	19	6	0.0434963	0.427984
K01246	CTV05.N.v.ST	Resistant	-1.92027	0.879847	19	13	0.0433904	0.427984
K09787	CTV05.N.v.ST	Resistant	-1.43735	0.659617	19	13	0.0436844	0.427984
K00997	CTV05.N.v.ST	Resistant	-1.22189	0.561728	19	14	0.0440136	0.429185
K03978	CTV05.N.v.ST	Resistant	-0.911185	0.419403	19	14	0.0442434	0.429409
K03210	CTV05.N.v.ST	Resistant	-0.777698	0.36105	19	14	0.0458816	0.431204
K03786	CTV05.N.v.ST	Resistant	1.21321	0.560824	19	7	0.0450574	0.431204
K05910	CTV05.N.v.ST	Resistant	-2.29437	1.06478	19	12	0.0458102	0.431204
K05966	CTV05.N.v.ST	Resistant	-2.24257	1.03516	19	14	0.0447825	0.431204
K07737	CTV05.N.v.ST	Resistant	-1.6309	0.753394	19	11	0.0449282	0.431204
K12700	CTV05.N.v.ST	Resistant	-1.39529	0.647468	19	16	0.0457918	0.431204
K14652	CTV05.N.v.ST	Resistant	-0.892827	0.413188	19	16	0.0452728	0.431204
K00001	CTV05.N.v.ST	Resistant	-1.74467	0.814256	19	13	0.0469072	0.432508
K00648	CTV05.N.v.ST	Resistant	-1.38178	0.646451	19	15	0.0473829	0.432508
K00928	CTV05.N.v.ST	Resistant	-0.852385	0.397285	19	16	0.0466459	0.432508
K02078	CTV05.N.v.ST	Resistant	-1.31743	0.616637	19	13	0.0474751	0.432508
K03183	CTV05.N.v.ST	Resistant	-1.16155	0.542366	19	16	0.0470005	0.432508
K03437	CTV05.N.v.ST	Resistant	-0.773668	0.362127	19	15	0.047478	0.432508
K07304	CTV05.N.v.ST	Resistant	-2.35921	1.09767	19	11	0.0463047	0.432508
K00526	CTV05.N.v.ST	Resistant	-0.749165	0.351218	19	18	0.0477935	0.433481
K02774	CTV05.N.v.ST	Resistant	1.09543	0.514478	19	4	0.0481528	0.434841
K07037	CTV05.N.v.ST	Resistant	1.72542	0.812527	19	7	0.0486872	0.437763
K00058	CTV05.N.v.ST	Resistant	-0.670617	0.319025	19	16	0.050755	0.442212
K01910	CTV05.N.v.ST	Resistant	-1.91269	0.909759	19	13	0.0507217	0.442212
K01956	CTV05.N.v.ST	Resistant	-0.882642	0.423087	19	18	0.0523384	0.442212
K03470	CTV05.N.v.ST	Resistant	-1.08388	0.51759	19	17	0.0515462	0.442212
K03621	CTV05.N.v.ST	Resistant	-0.988474	0.470317	19	16	0.0507907	0.442212
K03817	CTV05.N.v.ST	Resistant	-2.40468	1.14561	19	13	0.0510537	0.442212
K04079	CTV05.N.v.ST	Resistant	1.44584	0.690787	19	7	0.0516516	0.442212
K06915	CTV05.N.v.ST	Resistant	-2.28232	1.09184	19	14	0.0519199	0.442212
K07076	CTV05.N.v.ST	Resistant	-1.97782	0.946928	19	11	0.0520884	0.442212
K07742	CTV05.N.v.ST	Resistant	-1.90144	0.910604	19	9	0.0521456	0.442212
K08300	CTV05.N.v.ST	Resistant	1.49972	0.719006	19	8	0.0523756	0.442212
K08987	CTV05.N.v.ST	Resistant	-1.01847	0.48687	19	10	0.0517671	0.442212
K11752	CTV05.N.v.ST	Resistant	-1.60149	0.756932	19	16	0.0494257	0.442212
K12999	CTV05.N.v.ST	Resistant	-2.14493	1.01521	19	11	0.0497111	0.442212
K13256	CTV05.N.v.ST	Resistant	-1.01847	0.48687	19	10	0.0517671	0.442212
K00903	CTV05.N.v.ST	Resistant	-1.3555	0.659839	19	16	0.0556547	0.443004
K01488	CTV05.N.v.ST	Resistant	-1.81451	0.871893	19	14	0.0528542	0.443004
K01632	CTV05.N.v.ST	Resistant	1.66354	0.804264	19	6	0.0541647	0.443004
K01737	CTV05.N.v.ST	Resistant	-1.7483	0.848355	19	16	0.054961	0.443004
K02042	CTV05.N.v.ST	Resistant	-2.51222	1.22024	19	13	0.0551749	0.443004
K02348	CTV05.N.v.ST	Resistant	-2.0735	1.00063	19	11	0.0537712	0.443004
K02775	CTV05.N.v.ST	Resistant	1.28572	0.62143	19	10	0.0541051	0.443004
K03734	CTV05.N.v.ST	Resistant	-0.781176	0.377728	19	16	0.0541973	0.443004
K04072	CTV05.N.v.ST	Resistant	-0.925362	0.450133	19	18	0.0554985	0.443004
K06180	CTV05.N.v.ST	Resistant	0.721224	0.349721	19	18	0.0548065	0.443004
K06221	CTV05.N.v.ST	Resistant	-2.24758	1.08974	19	13	0.054784	0.443004
K07009	CTV05.N.v.ST	Resistant	-1.15917	0.564302	19	16	0.0556687	0.443004
K07816	CTV05.N.v.ST	Resistant	-1.38011	0.666628	19	14	0.0539688	0.443004
K08728	CTV05.N.v.ST	Resistant	-2.04722	0.994062	19	13	0.055106	0.443004
K08998	CTV05.N.v.ST	Resistant	-1.4422	0.699164	19	11	0.0547576	0.443004
K00158	CTV05.N.v.ST	Resistant	-2.67471	1.30668	19	13	0.0564437	0.444067
K01750	CTV05.N.v.ST	Resistant	0.939844	0.458857	19	6	0.0563059	0.444067
K06878	CTV05.N.v.ST	Resistant	-1.65326	0.806178	19	14	0.0560361	0.444067
K07171	CTV05.N.v.ST	Resistant	-2.72735	1.33435	19	13	0.0567694	0.444943
K01238	CTV05.N.v.ST	Resistant	1.82244	0.893939	19	10	0.0573472	0.446106
K08316	CTV05.N.v.ST	Resistant	-1.17097	0.574117	19	15	0.0572447	0.446106
K03587	CTV05.N.v.ST	Resistant	1.82798	0.89805	19	9	0.0576963	0.447146
K10218	CTV05.N.v.ST	Resistant	-1.16359	0.572854	19	10	0.0581711	0.44915
K02479	CTV05.N.v.ST	Resistant	0.834217	0.411532	19	6	0.05863	0.451017
K01096	CTV05.N.v.ST	Resistant	-1.87417	0.930373	19	14	0.0600655	0.455314
K01447	CTV05.N.v.ST	Resistant	-1.17521	0.58287	19	17	0.0598576	0.455314
K07341	CTV05.N.v.ST	Resistant	-1.23336	0.611264	19	14	0.0596897	0.455314
K08602	CTV05.N.v.ST	Resistant	-1.1843	0.586478	19	18	0.0595054	0.455314
K00837	CTV05.N.v.ST	Resistant	1.5025	0.746736	19	8	0.0603332	0.45568
K00226	CTV05.N.v.ST	Resistant	0.843586	0.421959	19	17	0.0618312	0.460262
K00364	CTV05.N.v.ST	Resistant	-1.17444	0.587957	19	15	0.0620333	0.460262
K01610	CTV05.N.v.ST	Resistant	-1.1653	0.581831	19	17	0.0614082	0.460262
K01679	CTV05.N.v.ST	Resistant	-1.28282	0.646601	19	16	0.063649	0.460262
K02601	CTV05.N.v.ST	Resistant	-1.09571	0.55214	19	16	0.0635857	0.460262
K02996	CTV05.N.v.ST	Resistant	-0.867767	0.436122	19	13	0.0629541	0.460262
K05823	CTV05.N.v.ST	Resistant	-1.89043	0.953548	19	13	0.0638207	0.460262
K06958	CTV05.N.v.ST	Resistant	-0.880693	0.439357	19	16	0.0612117	0.460262
K07239	CTV05.N.v.ST	Resistant	1.62268	0.814898	19	7	0.0627709	0.460262
K07258	CTV05.N.v.ST	Resistant	-1.17753	0.589778	19	18	0.0621421	0.460262
K08301	CTV05.N.v.ST	Resistant	1.56336	0.787985	19	7	0.0636431	0.460262
K09835	CTV05.N.v.ST	Resistant	-1.89043	0.953548	19	13	0.0638207	0.460262
K13634	CTV05.N.v.ST	Resistant	-1.89043	0.953548	19	13	0.0638207	0.460262
K01376	CTV05.N.v.ST	Resistant	-1.80532	0.917105	19	17	0.0655384	0.461435
K02481	CTV05.N.v.ST	Resistant	2.21004	1.11791	19	7	0.064499	0.461435
K02952	CTV05.N.v.ST	Resistant	-1.01665	0.516244	19	16	0.0654366	0.461435
K03492	CTV05.N.v.ST	Resistant	-1.65076	0.838096	19	15	0.0653951	0.461435
K03631	CTV05.N.v.ST	Resistant	-0.717741	0.362746	19	16	0.0642929	0.461435
K07658	CTV05.N.v.ST	Resistant	-1.47569	0.749388	19	16	0.0654522	0.461435
K09772	CTV05.N.v.ST	Resistant	-0.989478	0.501751	19	11	0.0650991	0.461435
K07090	CTV05.N.v.ST	Resistant	-1.12321	0.572841	19	16	0.0665012	0.466632
K09384	CTV05.N.v.ST	Resistant	-1.40148	0.715944	19	17	0.0669104	0.467922
K00924	CTV05.N.v.ST	Resistant	-1.49024	0.762934	19	16	0.0674451	0.468507
K05885	CTV05.N.v.ST	Resistant	-1.62557	0.83179	19	14	0.0673182	0.468507
K01358	CTV05.N.v.ST	Resistant	-0.646598	0.331466	19	17	0.0677734	0.469218
K00859	CTV05.N.v.ST	Resistant	-0.750362	0.386123	19	16	0.0687237	0.473828
K03526	CTV05.N.v.ST	Resistant	1.24548	0.641339	19	7	0.0688956	0.473828
K00547	CTV05.N.v.ST	Resistant	-1.74064	0.900018	19	14	0.0699373	0.47464
K00872	CTV05.N.v.ST	Resistant	-0.928892	0.480046	19	14	0.0698064	0.47464
K01914	CTV05.N.v.ST	Resistant	-0.977729	0.505951	19	17	0.0701408	0.47464
K01961	CTV05.N.v.ST	Resistant	-1.69039	0.87479	19	14	0.0701563	0.47464
K08591	CTV05.N.v.ST	Resistant	-1.28905	0.665923	19	14	0.06971	0.47464
K00863	CTV05.N.v.ST	Resistant	-1.09766	0.571713	19	17	0.071806	0.482657
K09960	CTV05.N.v.ST	Resistant	-2.3656	1.23194	19	15	0.0717685	0.482657
K01873	CTV05.N.v.ST	Resistant	0.792034	0.413468	19	19	0.0723932	0.485034
K02246	CTV05.N.v.ST	Resistant	-1.83326	0.959853	19	13	0.0731624	0.486964
K11144	CTV05.N.v.ST	Resistant	-1.07864	0.565231	19	13	0.0733845	0.486964
K11175	CTV05.N.v.ST	Resistant	1.03663	0.542489	19	5	0.0730325	0.486964
K01181	CTV05.N.v.ST	Resistant	-1.98361	1.04452	19	15	0.0746619	0.487824
K01714	CTV05.N.v.ST	Resistant	-0.947163	0.498928	19	16	0.0747545	0.487824
K02954	CTV05.N.v.ST	Resistant	-1.37615	0.725363	19	11	0.0749234	0.487824
K03146	CTV05.N.v.ST	Resistant	0.831769	0.437958	19	4	0.074643	0.487824
K05299	CTV05.N.v.ST	Resistant	0.831769	0.437958	19	4	0.074643	0.487824
K11031	CTV05.N.v.ST	Resistant	0.944862	0.497533	19	10	0.0746576	0.487824
K03471	CTV05.N.v.ST	Resistant	0.803493	0.42459	19	4	0.0755946	0.48923
K07164	CTV05.N.v.ST	Resistant	1.50005	0.792716	19	7	0.0756104	0.48923
K02038	CTV05.N.v.ST	Resistant	-1.1493	0.608142	19	16	0.0759526	0.489918
K03315	CTV05.N.v.ST	Resistant	-1.03353	0.547985	19	17	0.0764905	0.49186
K03319	CTV05.N.v.ST	Resistant	-2.25013	1.19422	19	14	0.0767572	0.492051
K02221	CTV05.N.v.ST	Resistant	-1.31754	0.700282	19	12	0.0771505	0.493051
K03652	CTV05.N.v.ST	Resistant	-1.49159	0.793842	19	13	0.0775087	0.493821
K00384	CTV05.N.v.ST	Resistant	-0.489021	0.263462	19	18	0.0808531	0.495374
K00426	CTV05.N.v.ST	Resistant	-1.27471	0.685612	19	16	0.0803912	0.495374
K01154	CTV05.N.v.ST	Resistant	-0.76423	0.410304	19	16	0.0798939	0.495374
K02056	CTV05.N.v.ST	Resistant	-0.750862	0.403083	19	18	0.079864	0.495374
K02798	CTV05.N.v.ST	Resistant	-1.86524	1.00004	19	11	0.0795154	0.495374
K03481	CTV05.N.v.ST	Resistant	-1.5981	0.856962	19	13	0.0795623	0.495374
K03496	CTV05.N.v.ST	Resistant	-0.559792	0.301069	19	18	0.0803742	0.495374
K05524	CTV05.N.v.ST	Resistant	0.960376	0.514478	19	4	0.0792887	0.495374
K05822	CTV05.N.v.ST	Resistant	-1.75111	0.943189	19	12	0.0807869	0.495374
K06926	CTV05.N.v.ST	Resistant	-1.61087	0.861096	19	16	0.0786999	0.495374
K07461	CTV05.N.v.ST	Resistant	-1.51795	0.812994	19	16	0.0792291	0.495374
K07492	CTV05.N.v.ST	Resistant	-1.75111	0.943189	19	12	0.0807869	0.495374
K13531	CTV05.N.v.ST	Resistant	-1.75111	0.943189	19	12	0.0807869	0.495374
K00688	CTV05.N.v.ST	Resistant	1.82981	0.99004	19	9	0.0820428	0.496626
K01552	CTV05.N.v.ST	Resistant	-0.519559	0.281123	19	18	0.0820536	0.496626
K02986	CTV05.N.v.ST	Resistant	-0.623804	0.336958	19	16	0.0815811	0.496626
K08368	CTV05.N.v.ST	Resistant	-1.55453	0.841727	19	15	0.082253	0.496626
K09117	CTV05.N.v.ST	Resistant	-1.1425	0.616865	19	14	0.0814571	0.496626
K00954	CTV05.N.v.ST	Resistant	-1.16252	0.635255	19	16	0.0848418	0.50221
K01442	CTV05.N.v.ST	Resistant	-1.70862	0.934558	19	15	0.0851122	0.50221
K01858	CTV05.N.v.ST	Resistant	0.741749	0.403613	19	7	0.0836378	0.50221
K03048	CTV05.N.v.ST	Resistant	-2.39768	1.30842	19	13	0.0844514	0.50221
K03216	CTV05.N.v.ST	Resistant	-0.972683	0.530054	19	18	0.0840557	0.50221
K07493	CTV05.N.v.ST	Resistant	-2.08684	1.13693	19	18	0.0839885	0.50221
K11927	CTV05.N.v.ST	Resistant	-1.00603	0.550236	19	17	0.0850989	0.50221
K13640	CTV05.N.v.ST	Resistant	0.686823	0.374868	19	6	0.0845034	0.50221
K00024	CTV05.N.v.ST	Resistant	1.2735	0.697249	19	7	0.0853938	0.502445
K00864	CTV05.N.v.ST	Resistant	-1.0691	0.586763	19	15	0.0860909	0.504047
K03578	CTV05.N.v.ST	Resistant	0.76825	0.421733	19	6	0.0861516	0.504047
K01586	CTV05.N.v.ST	Resistant	-0.960858	0.529651	19	17	0.0873463	0.506755
K03499	CTV05.N.v.ST	Resistant	1.17696	0.64793	19	7	0.0869705	0.506755
K13052	CTV05.N.v.ST	Resistant	-1.83324	1.00995	19	13	0.0871777	0.506755
K01626	CTV05.N.v.ST	Resistant	0.560435	0.310339	19	6	0.0886745	0.508776
K01785	CTV05.N.v.ST	Resistant	-1.13073	0.625144	19	17	0.0882117	0.508776
K02836	CTV05.N.v.ST	Resistant	-0.628913	0.347421	19	18	0.0879718	0.508776
K02931	CTV05.N.v.ST	Resistant	-0.766708	0.424514	19	18	0.0886422	0.508776
K00112	CTV05.N.v.ST	Resistant	1.03559	0.576977	19	4	0.0904783	0.509601
K00937	CTV05.N.v.ST	Resistant	0.692345	0.386035	19	7	0.0907043	0.509601
K01191	CTV05.N.v.ST	Resistant	-1.03776	0.576194	19	17	0.089459	0.509601
K02236	CTV05.N.v.ST	Resistant	-2.20474	1.22386	19	13	0.0893946	0.509601
K02245	CTV05.N.v.ST	Resistant	-1.76181	0.980319	19	13	0.0900938	0.509601
K02529	CTV05.N.v.ST	Resistant	-0.619413	0.344769	19	18	0.0901892	0.509601
K03478	CTV05.N.v.ST	Resistant	0.603717	0.336705	19	4	0.0907811	0.509601
K07106	CTV05.N.v.ST	Resistant	-1.09881	0.6125	19	16	0.0906232	0.509601
K02770	CTV05.N.v.ST	Resistant	-1.18115	0.661168	19	17	0.0918717	0.514333
K02029	CTV05.N.v.ST	Resistant	-0.970564	0.54546	19	18	0.0930663	0.51962
K01077	CTV05.N.v.ST	Resistant	-1.14411	0.647084	19	16	0.094985	0.521527
K01989	CTV05.N.v.ST	Resistant	-0.783523	0.443169	19	17	0.095002	0.521527
K02477	CTV05.N.v.ST	Resistant	1.66981	0.941182	19	7	0.0939461	0.521527
K03924	CTV05.N.v.ST	Resistant	0.628963	0.354783	19	7	0.0941772	0.521527
K04763	CTV05.N.v.ST	Resistant	-0.560382	0.317128	19	17	0.0951655	0.521527
K05515	CTV05.N.v.ST	Resistant	1.14305	0.645898	19	7	0.094708	0.521527
K15051	CTV05.N.v.ST	Resistant	-1.14689	0.646255	19	17	0.0938598	0.521527
K01808	CTV05.N.v.ST	Resistant	0.891834	0.505352	19	6	0.095558	0.5223
K00020	CTV05.N.v.ST	Resistant	0.707202	0.401209	19	4	0.095922	0.522913
K01929	CTV05.N.v.ST	Resistant	-0.524356	0.298448	19	18	0.0969222	0.526983
K07442	CTV05.N.v.ST	Resistant	0.646561	0.369707	19	6	0.0983489	0.533344
K03488	CTV05.N.v.ST	Resistant	-1.69273	0.970554	19	13	0.0991972	0.536543
K01535	CTV05.N.v.ST	Resistant	-1.47455	0.848606	19	15	0.100359	0.537004
K01621	CTV05.N.v.ST	Resistant	-1.52102	0.878112	19	16	0.101351	0.537004
K02527	CTV05.N.v.ST	Resistant	1.11136	0.641607	19	7	0.10135	0.537004
K03455	CTV05.N.v.ST	Resistant	-1.21846	0.703373	19	17	0.101321	0.537004
K03486	CTV05.N.v.ST	Resistant	-1.76186	1.01409	19	13	0.100401	0.537004
K06890	CTV05.N.v.ST	Resistant	-1.2772	0.734958	19	16	0.100329	0.537004
K06966	CTV05.N.v.ST	Resistant	0.870388	0.501661	19	7	0.10083	0.537004
K07757	CTV05.N.v.ST	Resistant	-1.76186	1.01409	19	13	0.100401	0.537004
K01176	CTV05.N.v.ST	Resistant	1.16892	0.676142	19	7	0.101959	0.538768
K03426	CTV05.N.v.ST	Resistant	0.863956	0.500124	19	4	0.102203	0.538768
K01269	CTV05.N.v.ST	Resistant	-1.05132	0.610487	19	17	0.103194	0.54262
K02031	CTV05.N.v.ST	Resistant	-0.605619	0.352879	19	18	0.104286	0.545914
K02824	CTV05.N.v.ST	Resistant	-0.566065	0.330331	19	18	0.104771	0.545914
K07749	CTV05.N.v.ST	Resistant	-2.12143	1.23836	19	14	0.104872	0.545914
K08161	CTV05.N.v.ST	Resistant	-1.33229	0.777022	19	16	0.104587	0.545914
K00946	CTV05.N.v.ST	Resistant	0.964317	0.566508	19	7	0.106929	0.546729
K01595	CTV05.N.v.ST	Resistant	-1.14286	0.671564	19	17	0.107011	0.546729
K02314	CTV05.N.v.ST	Resistant	0.728425	0.428199	19	19	0.107135	0.546729
K02757	CTV05.N.v.ST	Resistant	-1.68683	0.990487	19	15	0.106773	0.546729
K03092	CTV05.N.v.ST	Resistant	0.955547	0.558819	19	8	0.105464	0.546729
K03885	CTV05.N.v.ST	Resistant	-1.25019	0.733103	19	15	0.106334	0.546729
K07114	CTV05.N.v.ST	Resistant	1.55208	0.908285	19	9	0.105678	0.546729
K08303	CTV05.N.v.ST	Resistant	0.924447	0.541552	19	7	0.106014	0.546729
K00243	CTV05.N.v.ST	Resistant	-0.663933	0.395858	19	16	0.111793	0.55095
K00609	CTV05.N.v.ST	Resistant	-0.797781	0.478245	19	16	0.1136	0.55095
K00662	CTV05.N.v.ST	Resistant	-1.73575	1.04248	19	12	0.114231	0.55095
K00784	CTV05.N.v.ST	Resistant	-0.926956	0.562102	19	18	0.117485	0.55095
K00857	CTV05.N.v.ST	Resistant	-0.982602	0.585647	19	16	0.111673	0.55095
K00949	CTV05.N.v.ST	Resistant	-0.780835	0.470244	19	16	0.115147	0.55095
K00974	CTV05.N.v.ST	Resistant	-0.779724	0.467816	19	16	0.113884	0.55095
K01005	CTV05.N.v.ST	Resistant	-0.899787	0.543199	19	18	0.115968	0.55095
K01040	CTV05.N.v.ST	Resistant	1.26629	0.765674	19	2	0.116509	0.55095
K01071	CTV05.N.v.ST	Resistant	-1.41396	0.857392	19	16	0.117474	0.55095
K01112	CTV05.N.v.ST	Resistant	-1.04832	0.61907	19	15	0.108625	0.55095
K01126	CTV05.N.v.ST	Resistant	-1.3645	0.807976	19	18	0.109517	0.55095
K01193	CTV05.N.v.ST	Resistant	-1.64527	0.995498	19	16	0.116738	0.55095
K01409	CTV05.N.v.ST	Resistant	0.6876	0.408075	19	18	0.110259	0.55095
K01479	CTV05.N.v.ST	Resistant	1.26629	0.765674	19	2	0.116509	0.55095
K01673	CTV05.N.v.ST	Resistant	0.753493	0.449591	19	7	0.11204	0.55095
K02014	CTV05.N.v.ST	Resistant	0.836817	0.505154	19	7	0.115948	0.55095
K02039	CTV05.N.v.ST	Resistant	-1.24622	0.751829	19	15	0.115739	0.55095
K02041	CTV05.N.v.ST	Resistant	-1.69396	1.02889	19	12	0.118042	0.55095
K02456	CTV05.N.v.ST	Resistant	1.26629	0.765674	19	2	0.116509	0.55095
K02914	CTV05.N.v.ST	Resistant	-1.62286	0.96649	19	6	0.111412	0.55095
K03075	CTV05.N.v.ST	Resistant	-1.03064	0.609804	19	10	0.109259	0.55095
K03110	CTV05.N.v.ST	Resistant	-1.09632	0.664104	19	16	0.117127	0.55095
K03724	CTV05.N.v.ST	Resistant	-1.69043	1.00089	19	13	0.109488	0.55095
K05794	CTV05.N.v.ST	Resistant	-1.69396	1.02889	19	12	0.118042	0.55095
K06187	CTV05.N.v.ST	Resistant	-0.597944	0.361515	19	16	0.116473	0.55095
K06941	CTV05.N.v.ST	Resistant	1.15612	0.688757	19	8	0.111524	0.55095
K06973	CTV05.N.v.ST	Resistant	1.07196	0.642502	19	6	0.113547	0.55095
K07170	CTV05.N.v.ST	Resistant	-0.965536	0.579455	19	9	0.113975	0.55095
K07277	CTV05.N.v.ST	Resistant	1.28001	0.76571	19	7	0.112895	0.55095
K07478	CTV05.N.v.ST	Resistant	-0.549431	0.332485	19	17	0.116781	0.55095
K07566	CTV05.N.v.ST	Resistant	-0.940717	0.568991	19	16	0.116614	0.55095
K07775	CTV05.N.v.ST	Resistant	-1.06345	0.63319	19	15	0.111337	0.55095
K09686	CTV05.N.v.ST	Resistant	-0.562516	0.337517	19	18	0.113904	0.55095
K09815	CTV05.N.v.ST	Resistant	1.18761	0.721205	19	10	0.117979	0.55095
K12573	CTV05.N.v.ST	Resistant	0.86139	0.518046	19	18	0.114684	0.55095
K14059	CTV05.N.v.ST	Resistant	-1.25898	0.760796	19	16	0.116304	0.55095
K14060	CTV05.N.v.ST	Resistant	-2.21173	1.31675	19	14	0.1113	0.55095
K00876	CTV05.N.v.ST	Resistant	-0.699626	0.427372	19	16	0.119998	0.55263
K01278	CTV05.N.v.ST	Resistant	1.49825	0.914719	19	7	0.119811	0.55263
K01619	CTV05.N.v.ST	Resistant	1.30431	0.796554	19	8	0.119913	0.55263
K02518	CTV05.N.v.ST	Resistant	-0.886637	0.539781	19	10	0.118835	0.55263
K06158	CTV05.N.v.ST	Resistant	-0.651446	0.397914	19	18	0.119975	0.55263
K08289	CTV05.N.v.ST	Resistant	0.76442	0.466611	19	7	0.119747	0.55263
K02890	CTV05.N.v.ST	Resistant	-0.573128	0.351001	19	16	0.120886	0.555487
K01226	CTV05.N.v.ST	Resistant	-1.96079	1.2064	19	13	0.122488	0.561548
K07498	CTV05.N.v.ST	Resistant	0.623085	0.383645	19	6	0.122746	0.561548
K07006	CTV05.N.v.ST	Resistant	-1.10663	0.683444	19	12	0.123807	0.565158
K05808	CTV05.N.v.ST	Resistant	-0.867012	0.537256	19	16	0.124982	0.569273
K06919	CTV05.N.v.ST	Resistant	-0.860813	0.534768	19	18	0.125876	0.572088
K12506	CTV05.N.v.ST	Resistant	0.535318	0.33282	19	4	0.126153	0.572097
K07088	CTV05.N.v.ST	Resistant	1.42021	0.884242	19	8	0.126659	0.573139
K00820	CTV05.N.v.ST	Resistant	0.814179	0.509198	19	17	0.128252	0.578822
K02358	CTV05.N.v.ST	Resistant	-0.796541	0.49994	19	17	0.129521	0.578822
K07025	CTV05.N.v.ST	Resistant	-0.743718	0.466708	19	17	0.129461	0.578822
K07082	CTV05.N.v.ST	Resistant	0.743961	0.466121	19	9	0.128894	0.578822
K07444	CTV05.N.v.ST	Resistant	-0.831469	0.521959	19	17	0.129587	0.578822
K10117	CTV05.N.v.ST	Resistant	-1.13852	0.713277	19	14	0.128869	0.578822
K01419	CTV05.N.v.ST	Resistant	-1.4032	0.881579	19	14	0.129878	0.578877
K01903	CTV05.N.v.ST	Resistant	0.890133	0.563033	19	5	0.132313	0.588466
K02838	CTV05.N.v.ST	Resistant	-0.824765	0.522526	19	16	0.132895	0.588816
K13829	CTV05.N.v.ST	Resistant	0.595032	0.377046	19	6	0.132958	0.588816
K01758	CTV05.N.v.ST	Resistant	-1.19912	0.760515	19	15	0.133287	0.589015
K09818	CTV05.N.v.ST	Resistant	0.561411	0.356611	19	6	0.133844	0.590221
K00135	CTV05.N.v.ST	Resistant	-1.64487	1.04611	19	13	0.134291	0.590936
K02044	CTV05.N.v.ST	Resistant	-2.08844	1.33028	19	15	0.134858	0.591731
K02895	CTV05.N.v.ST	Resistant	-0.884227	0.563512	19	13	0.135041	0.591731
K00745	CTV05.N.v.ST	Resistant	0.529681	0.338136	19	5	0.135662	0.591955
K10110	CTV05.N.v.ST	Resistant	-0.90464	0.577097	19	17	0.135406	0.591955
K14188	CTV05.N.v.ST	Resistant	-1.62148	1.03605	19	10	0.135993	0.592154
K01880	CTV05.N.v.ST	Resistant	0.700666	0.448427	19	7	0.136594	0.593526
K02110	CTV05.N.v.ST	Resistant	-0.931706	0.598053	19	8	0.137678	0.594908
K02773	CTV05.N.v.ST	Resistant	-0.985725	0.632888	19	13	0.137771	0.594908
K03925	CTV05.N.v.ST	Resistant	-0.61105	0.391944	19	16	0.137412	0.594908
K02073	CTV05.N.v.ST	Resistant	-0.692771	0.445227	19	17	0.138129	0.595214
K00042	CTV05.N.v.ST	Resistant	0.648704	0.424766	19	2	0.145102	0.596785
K00261	CTV05.N.v.ST	Resistant	0.648704	0.424766	19	2	0.145102	0.596785
K00380	CTV05.N.v.ST	Resistant	0.648704	0.424766	19	2	0.145102	0.596785
K00435	CTV05.N.v.ST	Resistant	-1.64487	1.05992	19	13	0.139107	0.596785
K00554	CTV05.N.v.ST	Resistant	-0.721061	0.464401	19	15	0.13892	0.596785
K01581	CTV05.N.v.ST	Resistant	-1.22998	0.803668	19	15	0.144299	0.596785
K01646	CTV05.N.v.ST	Resistant	-0.98787	0.639345	19	9	0.140727	0.596785
K01960	CTV05.N.v.ST	Resistant	1.79549	1.15816	19	7	0.139486	0.596785
K02437	CTV05.N.v.ST	Resistant	0.648704	0.424766	19	2	0.145102	0.596785
K02879	CTV05.N.v.ST	Resistant	-0.645062	0.418884	19	14	0.141978	0.596785
K03060	CTV05.N.v.ST	Resistant	-0.978691	0.638685	19	11	0.143833	0.596785
K03704	CTV05.N.v.ST	Resistant	-0.708077	0.458852	19	12	0.141205	0.596785
K04564	CTV05.N.v.ST	Resistant	0.648704	0.424766	19	2	0.145102	0.596785
K05879	CTV05.N.v.ST	Resistant	0.843643	0.548435	19	6	0.142386	0.596785
K05896	CTV05.N.v.ST	Resistant	-0.572095	0.369259	19	15	0.139723	0.596785
K06901	CTV05.N.v.ST	Resistant	-0.748802	0.484168	19	18	0.140378	0.596785
K07039	CTV05.N.v.ST	Resistant	0.648704	0.424766	19	2	0.145102	0.596785
K07133	CTV05.N.v.ST	Resistant	-0.598058	0.388832	19	16	0.142431	0.596785
K07402	CTV05.N.v.ST	Resistant	0.648704	0.424766	19	2	0.145102	0.596785
K08170	CTV05.N.v.ST	Resistant	0.648819	0.424828	19	2	0.14509	0.596785
K08252	CTV05.N.v.ST	Resistant	0.648704	0.424766	19	2	0.145102	0.596785
K09138	CTV05.N.v.ST	Resistant	0.648704	0.424766	19	2	0.145102	0.596785
K09773	CTV05.N.v.ST	Resistant	-1.23624	0.801643	19	15	0.141449	0.596785
K00676	CTV05.N.v.ST	Resistant	0.620428	0.409484	19	2	0.148108	0.605006
K01119	CTV05.N.v.ST	Resistant	-0.950087	0.630195	19	16	0.150013	0.605006
K01473	CTV05.N.v.ST	Resistant	0.605495	0.401435	19	2	0.149831	0.605006
K02113	CTV05.N.v.ST	Resistant	-0.669311	0.442825	19	16	0.149038	0.605006
K02935	CTV05.N.v.ST	Resistant	-0.797431	0.528279	19	14	0.149536	0.605006
K03282	CTV05.N.v.ST	Resistant	-0.78693	0.520294	19	16	0.148781	0.605006
K03602	CTV05.N.v.ST	Resistant	-1.17457	0.778073	19	9	0.149509	0.605006
K07318	CTV05.N.v.ST	Resistant	0.605495	0.401435	19	2	0.149831	0.605006
K08153	CTV05.N.v.ST	Resistant	0.620428	0.409484	19	2	0.148108	0.605006
K09808	CTV05.N.v.ST	Resistant	1.34612	0.890402	19	7	0.148948	0.605006
K09136	CTV05.N.v.ST	Resistant	1.32793	0.882199	19	7	0.150614	0.606249
K00128	CTV05.N.v.ST	Resistant	0.659463	0.438652	19	5	0.151089	0.606987
K06442	CTV05.N.v.ST	Resistant	-0.597891	0.398177	19	17	0.151554	0.607678
K03446	CTV05.N.v.ST	Resistant	-1.61472	1.0764	19	18	0.151929	0.60801
K01152	CTV05.N.v.ST	Resistant	0.958431	0.64061	19	4	0.152956	0.609769
K02899	CTV05.N.v.ST	Resistant	-0.8387	0.560264	19	12	0.152736	0.609769
K03625	CTV05.N.v.ST	Resistant	-0.650349	0.435892	19	14	0.154025	0.612852
K00347	CTV05.N.v.ST	Resistant	0.772385	0.518254	19	5	0.15445	0.613372
K01869	CTV05.N.v.ST	Resistant	0.596291	0.402598	19	18	0.156874	0.62163
K03294	CTV05.N.v.ST	Resistant	-1.21142	0.818446	19	16	0.157128	0.62163
K00970	CTV05.N.v.ST	Resistant	0.585	0.396501	19	7	0.158384	0.625406
K03705	CTV05.N.v.ST	Resistant	-0.67517	0.458792	19	18	0.159392	0.628191
K02023	CTV05.N.v.ST	Resistant	-1.30655	0.890283	19	15	0.16048	0.6289
K09767	CTV05.N.v.ST	Resistant	0.893631	0.608237	19	5	0.160038	0.6289
K14205	CTV05.N.v.ST	Resistant	0.505144	0.344038	19	6	0.160288	0.6289
K01772	CTV05.N.v.ST	Resistant	1.36522	0.934168	19	8	0.162136	0.631054
K03260	CTV05.N.v.ST	Resistant	1.30922	0.895117	19	8	0.161811	0.631054
K06148	CTV05.N.v.ST	Resistant	-0.940828	0.643013	19	18	0.161669	0.631054
K09144	CTV05.N.v.ST	Resistant	0.61211	0.418959	19	5	0.162245	0.631054
K00889	CTV05.N.v.ST	Resistant	1.61095	1.10593	19	6	0.163436	0.632135
K00943	CTV05.N.v.ST	Resistant	0.52951	0.363472	19	17	0.163392	0.632135
K07052	CTV05.N.v.ST	Resistant	-1.23545	0.847123	19	17	0.162956	0.632135
K03590	CTV05.N.v.ST	Resistant	0.89997	0.618853	19	18	0.16409	0.633484
K00929	CTV05.N.v.ST	Resistant	0.614167	0.423552	19	5	0.165247	0.636768
K03293	CTV05.N.v.ST	Resistant	-0.841586	0.582479	19	17	0.166684	0.641117
K13921	CTV05.N.v.ST	Resistant	-1.21563	0.843505	19	8	0.167704	0.643847
K00931	CTV05.N.v.ST	Resistant	0.583208	0.405539	19	7	0.168559	0.645937
K09952	CTV05.N.v.ST	Resistant	0.78022	0.543	19	18	0.168904	0.646067
K00689	CTV05.N.v.ST	Resistant	0.890359	0.621277	19	5	0.169961	0.647723
K01934	CTV05.N.v.ST	Resistant	-0.847354	0.591097	19	16	0.169844	0.647723
K07636	CTV05.N.v.ST	Resistant	-0.773761	0.54234	19	16	0.171772	0.652232
K08676	CTV05.N.v.ST	Resistant	1.76449	1.23667	19	6	0.171744	0.652232
K03086	CTV05.N.v.ST	Resistant	0.662109	0.464688	19	19	0.172302	0.653049
K10109	CTV05.N.v.ST	Resistant	-1.10353	0.77581	19	17	0.172994	0.654479
K01338	CTV05.N.v.ST	Resistant	1.10279	0.777057	19	8	0.173919	0.655524
K02874	CTV05.N.v.ST	Resistant	0.564463	0.398027	19	14	0.174217	0.655524
K03147	CTV05.N.v.ST	Resistant	0.663906	0.468125	19	7	0.174197	0.655524
K05832	CTV05.N.v.ST	Resistant	-1.04588	0.73866	19	16	0.17486	0.656753
K13288	CTV05.N.v.ST	Resistant	0.562687	0.39773	19	4	0.175199	0.656837
K12297	CTV05.N.v.ST	Resistant	0.751198	0.531412	19	5	0.175533	0.656905
K03169	CTV05.N.v.ST	Resistant	-0.5845	0.414409	19	16	0.176445	0.657947
K12994	CTV05.N.v.ST	Resistant	0.448819	0.318205	19	2	0.176437	0.657947
K01662	CTV05.N.v.ST	Resistant	-0.747834	0.532964	19	16	0.17857	0.664676
K00003	CTV05.N.v.ST	Resistant	-0.801045	0.571675	19	15	0.179138	0.665599
K00604	CTV05.N.v.ST	Resistant	0.63362	0.45363	19	17	0.180449	0.666346
K01215	CTV05.N.v.ST	Resistant	-1.09402	0.783251	19	15	0.180452	0.666346
K01262	CTV05.N.v.ST	Resistant	-0.767233	0.549518	19	16	0.180622	0.666346
K01515	CTV05.N.v.ST	Resistant	-0.658882	0.471791	19	17	0.180516	0.666346
K01654	CTV05.N.v.ST	Resistant	1.43746	1.03495	19	3	0.182786	0.668392
K01878	CTV05.N.v.ST	Resistant	-0.663022	0.475894	19	17	0.181506	0.668392
K03326	CTV05.N.v.ST	Resistant	0.446674	0.321039	19	5	0.182064	0.668392
K03439	CTV05.N.v.ST	Resistant	-0.667747	0.480196	19	16	0.182293	0.668392
K07862	CTV05.N.v.ST	Resistant	0.657192	0.473126	19	6	0.182749	0.668392
K13572	CTV05.N.v.ST	Resistant	0.736571	0.532564	19	5	0.184542	0.673626
K00615	CTV05.N.v.ST	Resistant	0.891401	0.645058	19	10	0.184895	0.673732
K09710	CTV05.N.v.ST	Resistant	-0.982669	0.712649	19	10	0.185801	0.675847
K01776	CTV05.N.v.ST	Resistant	-0.470617	0.341842	19	16	0.186465	0.677076
K01185	CTV05.N.v.ST	Resistant	-0.571737	0.416239	19	17	0.187416	0.679343
K02950	CTV05.N.v.ST	Resistant	-0.690034	0.502782	19	11	0.187767	0.679429
K03465	CTV05.N.v.ST	Resistant	0.405454	0.295714	19	2	0.188172	0.679712
K01937	CTV05.N.v.ST	Resistant	0.631662	0.462635	19	17	0.189937	0.683709
K09963	CTV05.N.v.ST	Resistant	-0.970496	0.710429	19	17	0.189717	0.683709
K01633	CTV05.N.v.ST	Resistant	1.00551	0.738111	19	5	0.190888	0.684759
K03550	CTV05.N.v.ST	Resistant	-0.446204	0.327526	19	16	0.190867	0.684759
K01635	CTV05.N.v.ST	Resistant	0.817728	0.601603	19	5	0.191827	0.686071
K03589	CTV05.N.v.ST	Resistant	-0.381296	0.280578	19	17	0.191915	0.686071
K00980	CTV05.N.v.ST	Resistant	-1.07057	0.795954	19	13	0.196291	0.693362
K01057	CTV05.N.v.ST	Resistant	0.442549	0.327494	19	4	0.194304	0.693362
K01175	CTV05.N.v.ST	Resistant	-0.71576	0.531201	19	15	0.195525	0.693362
K02913	CTV05.N.v.ST	Resistant	-1.30213	0.967217	19	8	0.195896	0.693362
K03569	CTV05.N.v.ST	Resistant	-0.50244	0.373333	19	17	0.196036	0.693362
K03827	CTV05.N.v.ST	Resistant	-1.37233	1.01708	19	12	0.194943	0.693362
K10773	CTV05.N.v.ST	Resistant	0.751458	0.558253	19	17	0.195951	0.693362
K00796	CTV05.N.v.ST	Resistant	0.750644	0.559945	19	9	0.197702	0.694153
K00886	CTV05.N.v.ST	Resistant	0.418398	0.311811	19	5	0.1973	0.694153
K02531	CTV05.N.v.ST	Resistant	0.376221	0.280742	19	2	0.197852	0.694153
K12682	CTV05.N.v.ST	Resistant	0.519643	0.38732	19	5	0.197361	0.694153
K13789	CTV05.N.v.ST	Resistant	-0.656965	0.491552	19	17	0.198996	0.69699
K00240	CTV05.N.v.ST	Resistant	0.565139	0.424456	19	7	0.200623	0.699472
K07727	CTV05.N.v.ST	Resistant	-0.331738	0.249211	19	4	0.200715	0.699472
K08372	CTV05.N.v.ST	Resistant	0.690237	0.517724	19	6	0.200053	0.699472
K00942	CTV05.N.v.ST	Resistant	-0.478333	0.360365	19	17	0.201942	0.702569
K00938	CTV05.N.v.ST	Resistant	-1.02332	0.772536	19	17	0.202828	0.703642
K03814	CTV05.N.v.ST	Resistant	0.776639	0.586445	19	5	0.202928	0.703642
K05847	CTV05.N.v.ST	Resistant	0.77347	0.585647	19	5	0.204103	0.706536
K00549	CTV05.N.v.ST	Resistant	-0.563702	0.427334	19	16	0.204624	0.706701
K01007	CTV05.N.v.ST	Resistant	-0.588079	0.449901	19	16	0.208574	0.706701
K01141	CTV05.N.v.ST	Resistant	0.355338	0.270157	19	2	0.205874	0.706701
K01588	CTV05.N.v.ST	Resistant	0.69541	0.531687	19	7	0.208308	0.706701
K01939	CTV05.N.v.ST	Resistant	0.672452	0.51407	19	17	0.208253	0.706701
K02112	CTV05.N.v.ST	Resistant	0.409144	0.311428	19	17	0.206378	0.706701
K02355	CTV05.N.v.ST	Resistant	-0.312509	0.238898	19	18	0.208244	0.706701
K03082	CTV05.N.v.ST	Resistant	0.524939	0.400914	19	5	0.207835	0.706701
K03442	CTV05.N.v.ST	Resistant	-1.0147	0.775743	19	17	0.208273	0.706701
K03789	CTV05.N.v.ST	Resistant	-0.691788	0.528133	19	16	0.207663	0.706701
K09124	CTV05.N.v.ST	Resistant	0.670632	0.510984	19	5	0.206819	0.706701
K10243	CTV05.N.v.ST	Resistant	0.5065	0.38628	19	5	0.207216	0.706701
K11202	CTV05.N.v.ST	Resistant	0.355338	0.270157	19	2	0.205874	0.706701
K01188	CTV05.N.v.ST	Resistant	0.491367	0.376957	19	5	0.209778	0.707827
K09951	CTV05.N.v.ST	Resistant	-1.3241	1.01571	19	14	0.209742	0.707827
K11358	CTV05.N.v.ST	Resistant	0.658341	0.505791	19	5	0.210415	0.707827
K11630	CTV05.N.v.ST	Resistant	0.599034	0.460434	19	4	0.21061	0.707827
K13274	CTV05.N.v.ST	Resistant	1.03226	0.793214	19	6	0.210497	0.707827
K00878	CTV05.N.v.ST	Resistant	0.649673	0.500634	19	6	0.211724	0.709294
K01966	CTV05.N.v.ST	Resistant	0.844636	0.65241	19	8	0.212754	0.709294
K02377	CTV05.N.v.ST	Resistant	0.912389	0.703666	19	5	0.212086	0.709294
K04761	CTV05.N.v.ST	Resistant	-0.779623	0.602112	19	17	0.212695	0.709294
K10834	CTV05.N.v.ST	Resistant	0.912389	0.703666	19	5	0.212086	0.709294
K01768	CTV05.N.v.ST	Resistant	0.714104	0.552333	19	5	0.213345	0.709496
K07084	CTV05.N.v.ST	Resistant	0.757343	0.585981	19	7	0.213498	0.709496
K00845	CTV05.N.v.ST	Resistant	-0.889121	0.690841	19	18	0.215339	0.71447
K01609	CTV05.N.v.ST	Resistant	0.475326	0.37003	19	5	0.216175	0.716102
K01364	CTV05.N.v.ST	Resistant	1.09044	0.850059	19	6	0.216782	0.71697
K02788	CTV05.N.v.ST	Resistant	0.788433	0.615198	19	6	0.217191	0.717179
K04075	CTV05.N.v.ST	Resistant	0.563677	0.440468	19	17	0.217832	0.718153
K03797	CTV05.N.v.ST	Resistant	1.10335	0.863359	19	10	0.218434	0.718996
K07668	CTV05.N.v.ST	Resistant	-0.657247	0.515462	19	17	0.219438	0.721161
K00027	CTV05.N.v.ST	Resistant	-0.7168	0.575724	19	7	0.230006	0.727414
K00030	CTV05.N.v.ST	Resistant	0.776653	0.622267	19	5	0.228911	0.727414
K00113	CTV05.N.v.ST	Resistant	0.82938	0.656835	19	5	0.223746	0.727414
K00132	CTV05.N.v.ST	Resistant	0.561844	0.44674	19	3	0.22552	0.727414
K00701	CTV05.N.v.ST	Resistant	0.754171	0.605862	19	5	0.230097	0.727414
K01653	CTV05.N.v.ST	Resistant	0.561844	0.44674	19	3	0.22552	0.727414
K01735	CTV05.N.v.ST	Resistant	0.705917	0.559988	19	7	0.224483	0.727414
K01838	CTV05.N.v.ST	Resistant	-0.84276	0.676313	19	17	0.229624	0.727414
K02499	CTV05.N.v.ST	Resistant	0.713397	0.567559	19	6	0.225766	0.727414
K02822	CTV05.N.v.ST	Resistant	-0.830391	0.655459	19	13	0.222278	0.727414
K02884	CTV05.N.v.ST	Resistant	-0.718178	0.573097	19	16	0.227113	0.727414
K03095	CTV05.N.v.ST	Resistant	-1.31166	1.05195	19	13	0.22935	0.727414
K03484	CTV05.N.v.ST	Resistant	-1.49416	1.18283	19	14	0.223564	0.727414
K03629	CTV05.N.v.ST	Resistant	0.567252	0.453318	19	17	0.227759	0.727414
K03977	CTV05.N.v.ST	Resistant	-0.682236	0.538984	19	17	0.222664	0.727414
K06041	CTV05.N.v.ST	Resistant	1.09587	0.878074	19	6	0.228932	0.727414
K06199	CTV05.N.v.ST	Resistant	-0.883639	0.699816	19	15	0.223753	0.727414
K07132	CTV05.N.v.ST	Resistant	0.613162	0.491712	19	4	0.229307	0.727414
K07219	CTV05.N.v.ST	Resistant	0.561844	0.44674	19	3	0.22552	0.727414
K07487	CTV05.N.v.ST	Resistant	-1.31793	1.05013	19	16	0.226451	0.727414
K07738	CTV05.N.v.ST	Resistant	-0.513518	0.408625	19	15	0.225857	0.727414
K07739	CTV05.N.v.ST	Resistant	0.47704	0.381917	19	5	0.228566	0.727414
K09812	CTV05.N.v.ST	Resistant	0.917284	0.727027	19	7	0.224097	0.727414
K10542	CTV05.N.v.ST	Resistant	-0.557892	0.446894	19	4	0.228813	0.727414
K13581	CTV05.N.v.ST	Resistant	0.305963	0.245573	19	2	0.229693	0.727414
K01195	CTV05.N.v.ST	Resistant	0.819679	0.659912	19	5	0.231061	0.728282
K09705	CTV05.N.v.ST	Resistant	0.303549	0.244389	19	2	0.231073	0.728282
K01712	CTV05.N.v.ST	Resistant	0.670912	0.5422	19	4	0.232763	0.732497
K08483	CTV05.N.v.ST	Resistant	-0.644122	0.523187	19	18	0.235028	0.737391
K12681	CTV05.N.v.ST	Resistant	0.648032	0.526219	19	5	0.234905	0.737391
K01585	CTV05.N.v.ST	Resistant	0.711716	0.579917	19	6	0.236446	0.74072
K14260	CTV05.N.v.ST	Resistant	0.703915	0.574666	19	7	0.23731	0.74231
K02244	CTV05.N.v.ST	Resistant	-1.16638	0.954131	19	16	0.238215	0.7429
K06023	CTV05.N.v.ST	Resistant	-0.947713	0.774826	19	16	0.237966	0.7429
K03117	CTV05.N.v.ST	Resistant	0.688898	0.564521	19	4	0.239	0.744233
K00548	CTV05.N.v.ST	Resistant	1.19514	0.980723	19	6	0.239625	0.74506
K01783	CTV05.N.v.ST	Resistant	-0.471527	0.387257	19	16	0.240005	0.745126
K00610	CTV05.N.v.ST	Resistant	0.841877	0.694945	19	6	0.242302	0.749333
K01875	CTV05.N.v.ST	Resistant	0.630435	0.520085	19	17	0.242024	0.749333
K04477	CTV05.N.v.ST	Resistant	0.75914	0.626842	19	5	0.242442	0.749333
K01821	CTV05.N.v.ST	Resistant	-0.941554	0.779743	19	4	0.243764	0.752301
K00626	CTV05.N.v.ST	Resistant	-0.782864	0.651719	19	18	0.246132	0.75629
K02438	CTV05.N.v.ST	Resistant	0.599845	0.499379	19	7	0.246149	0.75629
K08259	CTV05.N.v.ST	Resistant	0.523132	0.435183	19	6	0.245804	0.75629
K00244	CTV05.N.v.ST	Resistant	-1.26397	1.05597	19	17	0.247742	0.756393
K00564	CTV05.N.v.ST	Resistant	-0.678418	0.566013	19	15	0.247129	0.756393
K01932	CTV05.N.v.ST	Resistant	0.606431	0.508425	19	5	0.249345	0.756393
K02077	CTV05.N.v.ST	Resistant	-0.721258	0.603006	19	17	0.248073	0.756393
K02835	CTV05.N.v.ST	Resistant	-0.560297	0.467057	19	17	0.246735	0.756393
K02911	CTV05.N.v.ST	Resistant	-1.00707	0.846346	19	7	0.250436	0.756393
K02965	CTV05.N.v.ST	Resistant	-0.710954	0.59583	19	14	0.249172	0.756393
K03469	CTV05.N.v.ST	Resistant	-0.809165	0.679731	19	16	0.25024	0.756393
K03739	CTV05.N.v.ST	Resistant	-0.799658	0.668698	19	14	0.248172	0.756393
K03979	CTV05.N.v.ST	Resistant	0.546142	0.457942	19	17	0.249407	0.756393
K05343	CTV05.N.v.ST	Resistant	0.470278	0.395324	19	6	0.250553	0.756393
K05838	CTV05.N.v.ST	Resistant	0.604487	0.508076	19	6	0.250494	0.756393
K07165	CTV05.N.v.ST	Resistant	0.27133	0.228783	19	2	0.251946	0.757869
K11263	CTV05.N.v.ST	Resistant	0.498868	0.420817	19	5	0.252137	0.757869
K12997	CTV05.N.v.ST	Resistant	0.271331	0.228783	19	2	0.251945	0.757869
K00088	CTV05.N.v.ST	Resistant	0.626546	0.531309	19	16	0.25454	0.758005
K01091	CTV05.N.v.ST	Resistant	-0.645531	0.545146	19	16	0.252649	0.758005
K02034	CTV05.N.v.ST	Resistant	-0.429293	0.364778	19	16	0.255466	0.758005
K02825	CTV05.N.v.ST	Resistant	-0.782084	0.664406	19	14	0.255367	0.758005
K03072	CTV05.N.v.ST	Resistant	0.558465	0.473999	19	6	0.254948	0.758005
K05275	CTV05.N.v.ST	Resistant	0.408359	0.346051	19	5	0.254228	0.758005
K06237	CTV05.N.v.ST	Resistant	0.979602	0.827882	19	3	0.252989	0.758005
K13787	CTV05.N.v.ST	Resistant	0.517892	0.439681	19	6	0.255071	0.758005
K14540	CTV05.N.v.ST	Resistant	-0.650497	0.550288	19	16	0.253437	0.758005
K02433	CTV05.N.v.ST	Resistant	-0.625852	0.53306	19	18	0.256551	0.759816
K09819	CTV05.N.v.ST	Resistant	0.614247	0.523469	19	6	0.256808	0.759816
K01893	CTV05.N.v.ST	Resistant	0.642171	0.548409	19	19	0.257763	0.761556
K00282	CTV05.N.v.ST	Resistant	0.714054	0.613958	19	5	0.260882	0.762099
K02341	CTV05.N.v.ST	Resistant	-0.514301	0.441682	19	18	0.260337	0.762099
K02863	CTV05.N.v.ST	Resistant	0.542825	0.465849	19	18	0.260013	0.762099
K03756	CTV05.N.v.ST	Resistant	0.757263	0.648858	19	5	0.259292	0.762099
K04762	CTV05.N.v.ST	Resistant	0.754186	0.648391	19	5	0.26083	0.762099
K07259	CTV05.N.v.ST	Resistant	0.598565	0.512494	19	7	0.258949	0.762099
K09685	CTV05.N.v.ST	Resistant	-0.87199	0.746491	19	15	0.258881	0.762099
K10118	CTV05.N.v.ST	Resistant	0.409317	0.351903	19	5	0.260834	0.762099
K03657	CTV05.N.v.ST	Resistant	0.554787	0.477532	19	17	0.261377	0.762473
K02530	CTV05.N.v.ST	Resistant	0.756008	0.653476	19	5	0.26331	0.765961
K02886	CTV05.N.v.ST	Resistant	-0.576816	0.498325	19	18	0.263069	0.765961
K01239	CTV05.N.v.ST	Resistant	-0.554419	0.481668	19	15	0.265648	0.767754
K01847	CTV05.N.v.ST	Resistant	0.88744	0.771202	19	6	0.265775	0.767754
K01902	CTV05.N.v.ST	Resistant	0.859748	0.746912	19	5	0.265637	0.767754
K02040	CTV05.N.v.ST	Resistant	-0.683379	0.593519	19	17	0.265504	0.767754
K10819	CTV05.N.v.ST	Resistant	0.83999	0.727726	19	8	0.26436	0.767754
K01157	CTV05.N.v.ST	Resistant	-0.709481	0.619851	19	6	0.268236	0.772713
K07713	CTV05.N.v.ST	Resistant	1.07856	0.941761	19	8	0.267971	0.772713
K00969	CTV05.N.v.ST	Resistant	-0.522534	0.457029	19	17	0.268748	0.773117
K00432	CTV05.N.v.ST	Resistant	0.466608	0.409654	19	5	0.270488	0.773912
K01424	CTV05.N.v.ST	Resistant	-0.478744	0.420334	19	16	0.270515	0.773912
K02032	CTV05.N.v.ST	Resistant	0.511901	0.44864	19	18	0.269687	0.773912
K05373	CTV05.N.v.ST	Resistant	0.625564	0.548429	19	5	0.269832	0.773912
K00111	CTV05.N.v.ST	Resistant	0.543696	0.478592	19	5	0.271705	0.77513
K01046	CTV05.N.v.ST	Resistant	0.243054	0.215423	19	2	0.274881	0.77513
K01361	CTV05.N.v.ST	Resistant	0.67525	0.59594	19	18	0.272907	0.77513
K01658	CTV05.N.v.ST	Resistant	0.630389	0.555831	19	6	0.272477	0.77513
K01695	CTV05.N.v.ST	Resistant	0.610403	0.537534	19	4	0.271897	0.77513
K02057	CTV05.N.v.ST	Resistant	-0.673571	0.595768	19	18	0.273926	0.77513
K03317	CTV05.N.v.ST	Resistant	0.243054	0.215423	19	2	0.274881	0.77513
K03686	CTV05.N.v.ST	Resistant	0.564219	0.498474	19	17	0.273394	0.77513
K07023	CTV05.N.v.ST	Resistant	-1.18058	1.04548	19	14	0.274489	0.77513
K07040	CTV05.N.v.ST	Resistant	-0.401993	0.355975	19	15	0.274466	0.77513
K09976	CTV05.N.v.ST	Resistant	-0.90642	0.803664	19	6	0.275046	0.77513
K00537	CTV05.N.v.ST	Resistant	-1.04457	0.928755	19	15	0.276348	0.776767
K05364	CTV05.N.v.ST	Resistant	0.841019	0.747818	19	7	0.276375	0.776767
K00783	CTV05.N.v.ST	Resistant	-0.424908	0.37988	19	17	0.278897	0.777157
K01322	CTV05.N.v.ST	Resistant	0.712389	0.636708	19	5	0.27876	0.777157
K01952	CTV05.N.v.ST	Resistant	0.462781	0.413773	19	7	0.278934	0.777157
K01972	CTV05.N.v.ST	Resistant	0.63541	0.567991	19	17	0.278828	0.777157
K02484	CTV05.N.v.ST	Resistant	0.633271	0.566708	19	7	0.279344	0.777157
K05349	CTV05.N.v.ST	Resistant	-0.891628	0.798834	19	4	0.279881	0.777157
K08309	CTV05.N.v.ST	Resistant	0.427491	0.382756	19	5	0.279585	0.777157
K08659	CTV05.N.v.ST	Resistant	-0.519121	0.463189	19	18	0.277976	0.777157
K10536	CTV05.N.v.ST	Resistant	0.745798	0.666094	19	6	0.27843	0.777157
K02282	CTV05.N.v.ST	Resistant	0.43933	0.394501	19	5	0.280934	0.779039
K03588	CTV05.N.v.ST	Resistant	0.605878	0.546036	19	17	0.282624	0.781638
K14623	CTV05.N.v.ST	Resistant	0.533331	0.48029	19	6	0.282272	0.781638
K09817	CTV05.N.v.ST	Resistant	0.483257	0.435967	19	8	0.283095	0.7819
K02030	CTV05.N.v.ST	Resistant	-1.0278	0.92937	19	17	0.284169	0.783823
K00854	CTV05.N.v.ST	Resistant	1.05715	0.959387	19	6	0.28586	0.787443
K11072	CTV05.N.v.ST	Resistant	-0.574714	0.521992	19	17	0.286242	0.787449
K00606	CTV05.N.v.ST	Resistant	0.583963	0.53099	19	5	0.286765	0.787846
K00528	CTV05.N.v.ST	Resistant	0.411071	0.374789	19	6	0.28802	0.789293
K02528	CTV05.N.v.ST	Resistant	-0.428629	0.390824	19	17	0.288052	0.789293
K00951	CTV05.N.v.ST	Resistant	-0.402165	0.367064	19	17	0.288523	0.789541
K00936	CTV05.N.v.ST	Resistant	0.255301	0.234333	19	19	0.291146	0.791385
K02892	CTV05.N.v.ST	Resistant	-0.473134	0.433035	19	15	0.289812	0.791385
K03101	CTV05.N.v.ST	Resistant	-0.392601	0.360564	19	17	0.291415	0.791385
K09118	CTV05.N.v.ST	Resistant	0.42273	0.388291	19	6	0.291483	0.791385
K09687	CTV05.N.v.ST	Resistant	-0.778465	0.712928	19	18	0.290099	0.791385
K12510	CTV05.N.v.ST	Resistant	0.576785	0.529001	19	5	0.290782	0.791385
K00015	CTV05.N.v.ST	Resistant	0.664967	0.614342	19	3	0.294188	0.795746
K01423	CTV05.N.v.ST	Resistant	0.817212	0.755078	19	7	0.294238	0.795746
K01487	CTV05.N.v.ST	Resistant	0.734927	0.678179	19	6	0.293639	0.795746
K04094	CTV05.N.v.ST	Resistant	-0.563162	0.521352	19	18	0.295142	0.797152
K01775	CTV05.N.v.ST	Resistant	-0.294525	0.273001	19	17	0.29573	0.797702
K01258	CTV05.N.v.ST	Resistant	-0.510918	0.474096	19	17	0.296237	0.798033
K01446	CTV05.N.v.ST	Resistant	-0.607038	0.564587	19	6	0.297314	0.799072
K01546	CTV05.N.v.ST	Resistant	0.514001	0.47853	19	3	0.297776	0.799072
K01547	CTV05.N.v.ST	Resistant	0.514001	0.47853	19	3	0.297776	0.799072
K00002	CTV05.N.v.ST	Resistant	0.57533	0.563754	19	7	0.32178	0.799544
K00016	CTV05.N.v.ST	Resistant	0.799946	0.747141	19	18	0.299282	0.799544
K00046	CTV05.N.v.ST	Resistant	-0.389586	0.383031	19	3	0.323358	0.799544
K00053	CTV05.N.v.ST	Resistant	0.570434	0.655257	19	6	0.396127	0.799544
K00065	CTV05.N.v.ST	Resistant	-0.367119	0.35393	19	3	0.314143	0.799544
K00079	CTV05.N.v.ST	Resistant	0.155288	0.176747	19	2	0.391874	0.799544
K00097	CTV05.N.v.ST	Resistant	0.771197	0.836352	19	5	0.369381	0.799544
K00124	CTV05.N.v.ST	Resistant	-0.158289	0.184327	19	2	0.40243	0.799544
K00162	CTV05.N.v.ST	Resistant	-0.169153	0.198637	19	2	0.40629	0.799544
K00174	CTV05.N.v.ST	Resistant	0.613871	0.711907	19	6	0.400529	0.799544
K00176	CTV05.N.v.ST	Resistant	-0.158289	0.184327	19	2	0.40243	0.799544
K00177	CTV05.N.v.ST	Resistant	0.686523	0.802868	19	5	0.404392	0.799544
K00179	CTV05.N.v.ST	Resistant	0.576589	0.565379	19	5	0.322106	0.799544
K00183	CTV05.N.v.ST	Resistant	0.536521	0.513323	19	5	0.310569	0.799544
K00283	CTV05.N.v.ST	Resistant	0.600842	0.70313	19	5	0.404696	0.799544
K00297	CTV05.N.v.ST	Resistant	0.425235	0.450128	19	5	0.358047	0.799544
K00330	CTV05.N.v.ST	Resistant	0.311687	0.323278	19	3	0.348489	0.799544
K00340	CTV05.N.v.ST	Resistant	0.155288	0.176747	19	2	0.391874	0.799544
K00349	CTV05.N.v.ST	Resistant	0.554136	0.629402	19	5	0.390911	0.799544
K00350	CTV05.N.v.ST	Resistant	0.576589	0.565379	19	5	0.322106	0.799544
K00351	CTV05.N.v.ST	Resistant	0.629528	0.653484	19	5	0.348881	0.799544
K00353	CTV05.N.v.ST	Resistant	0.593538	0.682815	19	3	0.396816	0.799544
K00375	CTV05.N.v.ST	Resistant	-0.598804	0.612955	19	5	0.342311	0.799544
K00558	CTV05.N.v.ST	Resistant	0.737582	0.728991	19	10	0.325826	0.799544
K00595	CTV05.N.v.ST	Resistant	0.155288	0.176747	19	2	0.391874	0.799544
K00639	CTV05.N.v.ST	Resistant	0.676968	0.632497	19	6	0.299441	0.799544
K00690	CTV05.N.v.ST	Resistant	-0.565759	0.577403	19	3	0.340908	0.799544
K00703	CTV05.N.v.ST	Resistant	0.455181	0.470659	19	7	0.347046	0.799544
K00721	CTV05.N.v.ST	Resistant	0.535379	0.60927	19	9	0.391803	0.799544
K00760	CTV05.N.v.ST	Resistant	-0.50615	0.507018	19	17	0.332139	0.799544
K00764	CTV05.N.v.ST	Resistant	0.416698	0.486759	19	7	0.403866	0.799544
K00772	CTV05.N.v.ST	Resistant	0.576589	0.565379	19	5	0.322106	0.799544
K00812	CTV05.N.v.ST	Resistant	0.382759	0.376073	19	8	0.32305	0.799544
K00941	CTV05.N.v.ST	Resistant	-0.448269	0.492232	19	16	0.375194	0.799544
K00962	CTV05.N.v.ST	Resistant	0.670013	0.714913	19	7	0.361783	0.799544
K00966	CTV05.N.v.ST	Resistant	0.486684	0.564737	19	4	0.400796	0.799544
K00973	CTV05.N.v.ST	Resistant	0.426608	0.404856	19	6	0.306755	0.799544
K01023	CTV05.N.v.ST	Resistant	-0.364494	0.378079	19	3	0.348527	0.799544
K01042	CTV05.N.v.ST	Resistant	-0.158344	0.184397	19	2	0.402446	0.799544
K01079	CTV05.N.v.ST	Resistant	0.75906	0.712343	19	7	0.301514	0.799544
K01081	CTV05.N.v.ST	Resistant	-0.329564	0.376658	19	16	0.393784	0.799544
K01129	CTV05.N.v.ST	Resistant	0.643798	0.659383	19	7	0.342574	0.799544
K01134	CTV05.N.v.ST	Resistant	-0.364494	0.378079	19	3	0.348527	0.799544
K01142	CTV05.N.v.ST	Resistant	0.408357	0.415437	19	17	0.339411	0.799544
K01155	CTV05.N.v.ST	Resistant	0.461533	0.513505	19	8	0.38132	0.799544
K01156	CTV05.N.v.ST	Resistant	-0.661913	0.657547	19	17	0.328222	0.799544
K01159	CTV05.N.v.ST	Resistant	0.67443	0.684303	19	7	0.338164	0.799544
K01207	CTV05.N.v.ST	Resistant	0.394851	0.433079	19	6	0.374658	0.799544
K01212	CTV05.N.v.ST	Resistant	-0.476844	0.47245	19	3	0.326982	0.799544
K01216	CTV05.N.v.ST	Resistant	-0.165324	0.193513	19	2	0.404799	0.799544
K01251	CTV05.N.v.ST	Resistant	-0.686607	0.645162	19	17	0.302104	0.799544
K01259	CTV05.N.v.ST	Resistant	-0.613754	0.614392	19	18	0.331821	0.799544
K01273	CTV05.N.v.ST	Resistant	0.849424	0.887885	19	6	0.352136	0.799544
K01281	CTV05.N.v.ST	Resistant	-0.849182	0.834397	19	16	0.323077	0.799544
K01284	CTV05.N.v.ST	Resistant	0.608638	0.641718	19	5	0.356189	0.799544
K01299	CTV05.N.v.ST	Resistant	0.386236	0.416786	19	5	0.367053	0.799544
K01305	CTV05.N.v.ST	Resistant	-0.477705	0.554843	19	3	0.401233	0.799544
K01372	CTV05.N.v.ST	Resistant	0.600955	0.671153	19	18	0.383073	0.799544
K01436	CTV05.N.v.ST	Resistant	0.905369	0.864099	19	9	0.309418	0.799544
K01444	CTV05.N.v.ST	Resistant	-0.158289	0.184327	19	2	0.40243	0.799544
K01465	CTV05.N.v.ST	Resistant	0.369246	0.398317	19	17	0.366894	0.799544
K01486	CTV05.N.v.ST	Resistant	0.589732	0.639674	19	6	0.369467	0.799544
K01531	CTV05.N.v.ST	Resistant	-0.588115	0.559623	19	18	0.308009	0.799544
K01534	CTV05.N.v.ST	Resistant	0.730059	0.717726	19	7	0.323325	0.799544
K01567	CTV05.N.v.ST	Resistant	0.328807	0.356491	19	7	0.369256	0.799544
K01613	CTV05.N.v.ST	Resistant	-0.642672	0.694076	19	6	0.367436	0.799544
K01620	CTV05.N.v.ST	Resistant	-0.502798	0.547189	19	3	0.371016	0.799544
K01636	CTV05.N.v.ST	Resistant	0.311687	0.323278	19	3	0.348489	0.799544
K01665	CTV05.N.v.ST	Resistant	0.384826	0.431877	19	6	0.385339	0.799544
K01692	CTV05.N.v.ST	Resistant	0.514054	0.533804	19	5	0.349047	0.799544
K01715	CTV05.N.v.ST	Resistant	0.645643	0.700209	19	6	0.369393	0.799544
K01738	CTV05.N.v.ST	Resistant	0.552182	0.523921	19	7	0.30666	0.799544
K01745	CTV05.N.v.ST	Resistant	0.599213	0.677447	19	4	0.388757	0.799544
K01812	CTV05.N.v.ST	Resistant	0.604309	0.702759	19	6	0.401803	0.799544
K01813	CTV05.N.v.ST	Resistant	0.155288	0.176747	19	2	0.391874	0.799544
K01815	CTV05.N.v.ST	Resistant	-0.334945	0.315598	19	3	0.303398	0.799544
K01823	CTV05.N.v.ST	Resistant	-0.580347	0.630923	19	16	0.370526	0.799544
K01835	CTV05.N.v.ST	Resistant	-0.445513	0.433731	19	18	0.318738	0.799544
K01854	CTV05.N.v.ST	Resistant	-0.580853	0.667559	19	16	0.396358	0.799544
K01890	CTV05.N.v.ST	Resistant	0.503467	0.583807	19	18	0.400478	0.799544
K01906	CTV05.N.v.ST	Resistant	-0.342026	0.345073	19	3	0.335501	0.799544
K01918	CTV05.N.v.ST	Resistant	0.559975	0.60007	19	6	0.363791	0.799544
K01925	CTV05.N.v.ST	Resistant	0.423224	0.488784	19	17	0.398616	0.799544
K01945	CTV05.N.v.ST	Resistant	0.626195	0.663448	19	7	0.358469	0.799544
K01992	CTV05.N.v.ST	Resistant	-0.673468	0.757922	19	17	0.386634	0.799544
K02013	CTV05.N.v.ST	Resistant	-0.546226	0.513602	19	16	0.302421	0.799544
K02016	CTV05.N.v.ST	Resistant	0.825794	0.855592	19	17	0.347988	0.799544
K02022	CTV05.N.v.ST	Resistant	-0.165325	0.193513	19	2	0.404799	0.799544
K02037	CTV05.N.v.ST	Resistant	-0.579446	0.605098	19	17	0.351682	0.799544
K02050	CTV05.N.v.ST	Resistant	0.693569	0.651306	19	7	0.301818	0.799544
K02052	CTV05.N.v.ST	Resistant	0.498988	0.517896	19	4	0.348808	0.799544
K02055	CTV05.N.v.ST	Resistant	0.176221	0.185501	19	2	0.355435	0.799544
K02067	CTV05.N.v.ST	Resistant	0.650614	0.656142	19	6	0.33531	0.799544
K02075	CTV05.N.v.ST	Resistant	-1.06702	1.18218	19	14	0.37936	0.799544
K02081	CTV05.N.v.ST	Resistant	0.381371	0.36278	19	6	0.30786	0.799544
K02119	CTV05.N.v.ST	Resistant	-0.527375	0.559588	19	5	0.359171	0.799544
K02124	CTV05.N.v.ST	Resistant	-0.574226	0.581857	19	3	0.337538	0.799544
K02182	CTV05.N.v.ST	Resistant	0.198497	0.195172	19	2	0.323393	0.799544
K02190	CTV05.N.v.ST	Resistant	0.57001	0.586912	19	4	0.345064	0.799544
K02231	CTV05.N.v.ST	Resistant	-0.435922	0.488176	19	3	0.384345	0.799544
K02234	CTV05.N.v.ST	Resistant	0.155288	0.176747	19	2	0.391874	0.799544
K02338	CTV05.N.v.ST	Resistant	0.488338	0.490178	19	18	0.3331	0.799544
K02431	CTV05.N.v.ST	Resistant	0.436691	0.509815	19	3	0.403597	0.799544
K02445	CTV05.N.v.ST	Resistant	0.514054	0.533804	19	5	0.349047	0.799544
K02453	CTV05.N.v.ST	Resistant	-0.50438	0.562042	19	5	0.382036	0.799544
K02470	CTV05.N.v.ST	Resistant	0.602363	0.665517	19	18	0.378059	0.799544
K02471	CTV05.N.v.ST	Resistant	0.155288	0.176747	19	2	0.391874	0.799544
K02483	CTV05.N.v.ST	Resistant	-0.375815	0.44113	19	18	0.406091	0.799544
K02521	CTV05.N.v.ST	Resistant	0.576589	0.565379	19	5	0.322106	0.799544
K02526	CTV05.N.v.ST	Resistant	-0.342026	0.345073	19	3	0.335501	0.799544
K02536	CTV05.N.v.ST	Resistant	0.377253	0.415549	19	6	0.376651	0.799544
K02551	CTV05.N.v.ST	Resistant	0.671613	0.627406	19	6	0.299376	0.799544
K02744	CTV05.N.v.ST	Resistant	-0.551854	0.607271	19	5	0.376189	0.799544
K02750	CTV05.N.v.ST	Resistant	-0.742347	0.725383	19	17	0.320469	0.799544
K02784	CTV05.N.v.ST	Resistant	-0.164463	0.192371	19	2	0.40448	0.799544
K02859	CTV05.N.v.ST	Resistant	-1.11513	1.06825	19	13	0.311157	0.799544
K02909	CTV05.N.v.ST	Resistant	-0.556434	0.624466	19	11	0.385338	0.799544
K02970	CTV05.N.v.ST	Resistant	-1.00802	0.971526	19	11	0.314009	0.799544
K03191	CTV05.N.v.ST	Resistant	-0.364494	0.378079	19	3	0.348527	0.799544
K03196	CTV05.N.v.ST	Resistant	-0.165325	0.193513	19	2	0.404799	0.799544
K03199	CTV05.N.v.ST	Resistant	-0.687794	0.710954	19	3	0.346894	0.799544
K03272	CTV05.N.v.ST	Resistant	0.384826	0.431877	19	6	0.385339	0.799544
K03281	CTV05.N.v.ST	Resistant	-0.638729	0.599813	19	18	0.301822	0.799544
K03313	CTV05.N.v.ST	Resistant	0.638366	0.614183	19	7	0.313189	0.799544
K03320	CTV05.N.v.ST	Resistant	-0.428652	0.473523	19	15	0.377989	0.799544
K03322	CTV05.N.v.ST	Resistant	-0.517625	0.523195	19	15	0.336363	0.799544
K03340	CTV05.N.v.ST	Resistant	0.891963	0.855977	19	6	0.311986	0.799544
K03385	CTV05.N.v.ST	Resistant	0.554136	0.629402	19	5	0.390911	0.799544
K03424	CTV05.N.v.ST	Resistant	0.343917	0.368555	19	17	0.363808	0.799544
K03427	CTV05.N.v.ST	Resistant	0.444852	0.490459	19	17	0.377078	0.799544
K03457	CTV05.N.v.ST	Resistant	-0.551512	0.616299	19	5	0.383348	0.799544
K03500	CTV05.N.v.ST	Resistant	0.325525	0.374624	19	17	0.396983	0.799544
K03501	CTV05.N.v.ST	Resistant	0.456972	0.467032	19	17	0.341567	0.799544
K03502	CTV05.N.v.ST	Resistant	0.615866	0.587563	19	9	0.309234	0.799544
K03572	CTV05.N.v.ST	Resistant	-0.392591	0.389079	19	17	0.327108	0.799544
K03574	CTV05.N.v.ST	Resistant	-0.45015	0.431827	19	15	0.31181	0.799544
K03584	CTV05.N.v.ST	Resistant	0.34418	0.354307	19	17	0.34496	0.799544
K03596	CTV05.N.v.ST	Resistant	0.526181	0.557844	19	18	0.358771	0.799544
K03604	CTV05.N.v.ST	Resistant	-0.158289	0.184327	19	2	0.40243	0.799544
K03612	CTV05.N.v.ST	Resistant	-0.50438	0.592577	19	5	0.406509	0.799544
K03613	CTV05.N.v.ST	Resistant	0.673132	0.638208	19	5	0.306312	0.799544
K03638	CTV05.N.v.ST	Resistant	-0.342026	0.345073	19	3	0.335501	0.799544
K03642	CTV05.N.v.ST	Resistant	0.431044	0.480484	19	5	0.382193	0.799544
K03688	CTV05.N.v.ST	Resistant	0.756462	0.780495	19	6	0.34603	0.799544
K03723	CTV05.N.v.ST	Resistant	0.572101	0.656581	19	18	0.395711	0.799544
K03752	CTV05.N.v.ST	Resistant	-0.158289	0.184327	19	2	0.40243	0.799544
K03772	CTV05.N.v.ST	Resistant	0.155288	0.176747	19	2	0.391874	0.799544
K03803	CTV05.N.v.ST	Resistant	-0.430507	0.420806	19	3	0.320621	0.799544
K03813	CTV05.N.v.ST	Resistant	0.155288	0.176747	19	2	0.391874	0.799544
K03833	CTV05.N.v.ST	Resistant	-0.342026	0.345073	19	3	0.335501	0.799544
K03892	CTV05.N.v.ST	Resistant	-0.780846	0.808022	19	11	0.347408	0.799544
K04068	CTV05.N.v.ST	Resistant	-0.48469	0.527731	19	18	0.371236	0.799544
K04092	CTV05.N.v.ST	Resistant	0.45488	0.431742	19	5	0.306815	0.799544
K04095	CTV05.N.v.ST	Resistant	0.412722	0.426115	19	5	0.346339	0.799544
K04096	CTV05.N.v.ST	Resistant	-0.364812	0.405361	19	16	0.38071	0.799544
K04516	CTV05.N.v.ST	Resistant	0.774214	0.832707	19	6	0.365513	0.799544
K04518	CTV05.N.v.ST	Resistant	-0.165325	0.193513	19	2	0.404799	0.799544
K04774	CTV05.N.v.ST	Resistant	0.155297	0.176751	19	2	0.391856	0.799544
K04786	CTV05.N.v.ST	Resistant	0.617802	0.613621	19	5	0.328141	0.799544
K04794	CTV05.N.v.ST	Resistant	0.361903	0.347031	19	3	0.311621	0.799544
K05020	CTV05.N.v.ST	Resistant	-0.158289	0.184327	19	2	0.40243	0.799544
K05350	CTV05.N.v.ST	Resistant	-0.534026	0.582003	19	5	0.371682	0.799544
K05365	CTV05.N.v.ST	Resistant	0.155288	0.176747	19	2	0.391874	0.799544
K05516	CTV05.N.v.ST	Resistant	0.469998	0.442384	19	5	0.302905	0.799544
K05820	CTV05.N.v.ST	Resistant	-0.50438	0.562042	19	5	0.382036	0.799544
K05846	CTV05.N.v.ST	Resistant	0.445031	0.418701	19	5	0.302701	0.799544
K06019	CTV05.N.v.ST	Resistant	-0.364494	0.378079	19	3	0.348527	0.799544
K06036	CTV05.N.v.ST	Resistant	0.198497	0.195172	19	2	0.323393	0.799544
K06178	CTV05.N.v.ST	Resistant	0.353025	0.389238	19	17	0.377103	0.799544
K06182	CTV05.N.v.ST	Resistant	-0.408902	0.395973	19	3	0.316236	0.799544
K06188	CTV05.N.v.ST	Resistant	0.336112	0.372454	19	5	0.37944	0.799544
K06213	CTV05.N.v.ST	Resistant	0.520982	0.510998	19	7	0.322238	0.799544
K06216	CTV05.N.v.ST	Resistant	0.176221	0.185501	19	2	0.355435	0.799544
K06218	CTV05.N.v.ST	Resistant	-0.435937	0.430086	19	3	0.324981	0.799544
K06238	CTV05.N.v.ST	Resistant	-0.546163	0.601674	19	5	0.376704	0.799544
K06286	CTV05.N.v.ST	Resistant	-0.931165	1.03408	19	14	0.380444	0.799544
K06287	CTV05.N.v.ST	Resistant	0.559975	0.611073	19	6	0.372285	0.799544
K06374	CTV05.N.v.ST	Resistant	0.155288	0.176747	19	2	0.391874	0.799544
K06400	CTV05.N.v.ST	Resistant	1.10672	1.09001	19	7	0.324181	0.799544
K06412	CTV05.N.v.ST	Resistant	-0.438547	0.430485	19	3	0.322612	0.799544
K06518	CTV05.N.v.ST	Resistant	0.44027	0.517124	19	5	0.406391	0.799544
K06603	CTV05.N.v.ST	Resistant	-0.556668	0.562233	19	3	0.336008	0.799544
K06726	CTV05.N.v.ST	Resistant	0.508245	0.502549	19	5	0.326035	0.799544
K06872	CTV05.N.v.ST	Resistant	-0.43137	0.421689	19	3	0.320666	0.799544
K06885	CTV05.N.v.ST	Resistant	-0.47632	0.530312	19	16	0.381631	0.799544
K06959	CTV05.N.v.ST	Resistant	0.506558	0.512789	19	7	0.337079	0.799544
K06972	CTV05.N.v.ST	Resistant	0.339174	0.361679	19	6	0.361493	0.799544
K06997	CTV05.N.v.ST	Resistant	0.60157	0.620492	19	6	0.345886	0.799544
K07001	CTV05.N.v.ST	Resistant	-0.484448	0.534708	19	3	0.377596	0.799544
K07021	CTV05.N.v.ST	Resistant	-0.799529	0.805186	19	17	0.334646	0.799544
K07031	CTV05.N.v.ST	Resistant	0.437189	0.487945	19	3	0.382775	0.799544
K07033	CTV05.N.v.ST	Resistant	-0.433934	0.421663	19	18	0.317852	0.799544
K07053	CTV05.N.v.ST	Resistant	0.302039	0.339054	19	5	0.385456	0.799544
K07056	CTV05.N.v.ST	Resistant	0.361479	0.416612	19	17	0.397662	0.799544
K07068	CTV05.N.v.ST	Resistant	0.155288	0.176747	19	2	0.391874	0.799544
K07095	CTV05.N.v.ST	Resistant	0.353499	0.412928	19	6	0.40386	0.799544
K07130	CTV05.N.v.ST	Resistant	-0.158289	0.184327	19	2	0.40243	0.799544
K07139	CTV05.N.v.ST	Resistant	0.352777	0.344918	19	6	0.320743	0.799544
K07150	CTV05.N.v.ST	Resistant	-0.688651	0.740866	19	15	0.365631	0.799544
K07214	CTV05.N.v.ST	Resistant	-0.165325	0.193513	19	2	0.404799	0.799544
K07221	CTV05.N.v.ST	Resistant	0.554136	0.629402	19	5	0.390911	0.799544
K07230	CTV05.N.v.ST	Resistant	0.377863	0.36936	19	6	0.320636	0.799544
K07240	CTV05.N.v.ST	Resistant	-0.478412	0.538539	19	5	0.386749	0.799544
K07308	CTV05.N.v.ST	Resistant	-0.413455	0.452903	19	3	0.37406	0.799544
K07317	CTV05.N.v.ST	Resistant	0.155297	0.176751	19	2	0.391856	0.799544
K07319	CTV05.N.v.ST	Resistant	-0.521478	0.523746	19	3	0.333373	0.799544
K07334	CTV05.N.v.ST	Resistant	0.155288	0.176747	19	2	0.391874	0.799544
K07391	CTV05.N.v.ST	Resistant	0.41702	0.447823	19	6	0.364778	0.799544
K07448	CTV05.N.v.ST	Resistant	-0.169153	0.198637	19	2	0.40629	0.799544
K07459	CTV05.N.v.ST	Resistant	-0.557864	0.527166	19	16	0.304756	0.799544
K07484	CTV05.N.v.ST	Resistant	-1.03268	1.16923	19	17	0.389438	0.799544
K07503	CTV05.N.v.ST	Resistant	0.45488	0.432188	19	5	0.307299	0.799544
K07533	CTV05.N.v.ST	Resistant	-0.59846	0.664897	19	14	0.380651	0.799544
K07568	CTV05.N.v.ST	Resistant	0.584837	0.602495	19	7	0.345311	0.799544
K07584	CTV05.N.v.ST	Resistant	-0.364494	0.378079	19	3	0.348527	0.799544
K07651	CTV05.N.v.ST	Resistant	0.155288	0.176747	19	2	0.391874	0.799544
K07657	CTV05.N.v.ST	Resistant	0.504293	0.559513	19	7	0.380017	0.799544
K07669	CTV05.N.v.ST	Resistant	0.155288	0.176747	19	2	0.391874	0.799544
K07683	CTV05.N.v.ST	Resistant	-0.158289	0.184327	19	2	0.40243	0.799544
K07705	CTV05.N.v.ST	Resistant	-0.342026	0.345073	19	3	0.335501	0.799544
K07718	CTV05.N.v.ST	Resistant	-0.364494	0.378079	19	3	0.348527	0.799544
K07792	CTV05.N.v.ST	Resistant	-0.364494	0.378079	19	3	0.348527	0.799544
K07793	CTV05.N.v.ST	Resistant	0.155297	0.176751	19	2	0.391856	0.799544
K08138	CTV05.N.v.ST	Resistant	-0.165325	0.193513	19	2	0.404799	0.799544
K08217	CTV05.N.v.ST	Resistant	0.484347	0.539231	19	8	0.381616	0.799544
K08218	CTV05.N.v.ST	Resistant	0.542617	0.611306	19	6	0.387123	0.799544
K08239	CTV05.N.v.ST	Resistant	0.155288	0.176747	19	2	0.391874	0.799544
K08260	CTV05.N.v.ST	Resistant	0.155288	0.176747	19	2	0.391874	0.799544
K08298	CTV05.N.v.ST	Resistant	-0.158289	0.184327	19	2	0.40243	0.799544
K08315	CTV05.N.v.ST	Resistant	-0.158289	0.184327	19	2	0.40243	0.799544
K08589	CTV05.N.v.ST	Resistant	0.155288	0.176747	19	2	0.391874	0.799544
K08600	CTV05.N.v.ST	Resistant	0.427334	0.440892	19	6	0.346011	0.799544
K08681	CTV05.N.v.ST	Resistant	0.360581	0.417726	19	6	0.400042	0.799544
K08698	CTV05.N.v.ST	Resistant	0.155288	0.176747	19	2	0.391874	0.799544
K08884	CTV05.N.v.ST	Resistant	0.620778	0.658465	19	18	0.359007	0.799544
K08981	CTV05.N.v.ST	Resistant	-0.413455	0.415585	19	3	0.333748	0.799544
K09457	CTV05.N.v.ST	Resistant	0.645643	0.700209	19	6	0.369393	0.799544
K09474	CTV05.N.v.ST	Resistant	0.155297	0.176751	19	2	0.391856	0.799544
K09612	CTV05.N.v.ST	Resistant	-0.158289	0.184327	19	2	0.40243	0.799544
K09680	CTV05.N.v.ST	Resistant	0.35364	0.400852	19	5	0.389962	0.799544
K09690	CTV05.N.v.ST	Resistant	0.375245	0.377913	19	5	0.334662	0.799544
K09691	CTV05.N.v.ST	Resistant	0.445425	0.447773	19	5	0.333804	0.799544
K09790	CTV05.N.v.ST	Resistant	0.311687	0.323278	19	3	0.348489	0.799544
K09810	CTV05.N.v.ST	Resistant	0.384826	0.431877	19	6	0.385339	0.799544
K09811	CTV05.N.v.ST	Resistant	0.603134	0.702141	19	7	0.402295	0.799544
K09816	CTV05.N.v.ST	Resistant	0.488091	0.511406	19	8	0.353252	0.799544
K10005	CTV05.N.v.ST	Resistant	0.39736	0.39577	19	5	0.329449	0.799544
K10026	CTV05.N.v.ST	Resistant	0.437189	0.487945	19	3	0.382775	0.799544
K10039	CTV05.N.v.ST	Resistant	-1.14419	1.10175	19	14	0.313578	0.799544
K10041	CTV05.N.v.ST	Resistant	-0.602465	0.640154	19	15	0.359823	0.799544
K10200	CTV05.N.v.ST	Resistant	0.155288	0.176747	19	2	0.391874	0.799544
K10206	CTV05.N.v.ST	Resistant	0.593714	0.647874	19	5	0.372272	0.799544
K10441	CTV05.N.v.ST	Resistant	0.46681	0.504835	19	8	0.368073	0.799544
K10540	CTV05.N.v.ST	Resistant	-0.364494	0.378079	19	3	0.348527	0.799544
K10550	CTV05.N.v.ST	Resistant	-0.158289	0.184327	19	2	0.40243	0.799544
K10555	CTV05.N.v.ST	Resistant	0.198497	0.195172	19	2	0.323393	0.799544
K10556	CTV05.N.v.ST	Resistant	-0.158289	0.184327	19	2	0.40243	0.799544
K11070	CTV05.N.v.ST	Resistant	-0.589606	0.605933	19	16	0.344169	0.799544
K11102	CTV05.N.v.ST	Resistant	0.814694	0.785265	19	8	0.314046	0.799544
K11520	CTV05.N.v.ST	Resistant	0.155288	0.176747	19	2	0.391874	0.799544
K11708	CTV05.N.v.ST	Resistant	-0.430507	0.420806	19	3	0.320621	0.799544
K11754	CTV05.N.v.ST	Resistant	-0.31206	0.295643	19	18	0.305954	0.799544
K11928	CTV05.N.v.ST	Resistant	-0.504381	0.553035	19	5	0.374509	0.799544
K11996	CTV05.N.v.ST	Resistant	0.475809	0.526026	19	7	0.378352	0.799544
K12111	CTV05.N.v.ST	Resistant	-0.143719	0.166444	19	2	0.399897	0.799544
K12508	CTV05.N.v.ST	Resistant	0.155288	0.176747	19	2	0.391874	0.799544
K12553	CTV05.N.v.ST	Resistant	-0.158289	0.184327	19	2	0.40243	0.799544
K12574	CTV05.N.v.ST	Resistant	0.401596	0.409631	19	17	0.340644	0.799544
K12982	CTV05.N.v.ST	Resistant	-0.168291	0.197476	19	2	0.405944	0.799544
K12983	CTV05.N.v.ST	Resistant	0.375427	0.365239	19	3	0.318404	0.799544
K13020	CTV05.N.v.ST	Resistant	0.464967	0.522169	19	3	0.385652	0.799544
K13542	CTV05.N.v.ST	Resistant	0.682758	0.738536	19	5	0.368177	0.799544
K13641	CTV05.N.v.ST	Resistant	0.642148	0.607715	19	5	0.305452	0.799544
K13695	CTV05.N.v.ST	Resistant	0.198497	0.195172	19	2	0.323393	0.799544
K13788	CTV05.N.v.ST	Resistant	0.366593	0.373112	19	6	0.339617	0.799544
K13867	CTV05.N.v.ST	Resistant	-1.18077	1.22474	19	14	0.348508	0.799544
K13940	CTV05.N.v.ST	Resistant	-0.318596	0.299429	19	3	0.302204	0.799544
K13963	CTV05.N.v.ST	Resistant	-0.318596	0.299429	19	3	0.302204	0.799544
K13990	CTV05.N.v.ST	Resistant	0.455393	0.432308	19	5	0.306901	0.799544
K14326	CTV05.N.v.ST	Resistant	0.155288	0.176747	19	2	0.391874	0.799544
K14445	CTV05.N.v.ST	Resistant	0.424091	0.481697	19	6	0.390914	0.799544
K14819	CTV05.N.v.ST	Resistant	0.155288	0.176747	19	2	0.391874	0.799544
K01623	CTV05.N.v.ST	Resistant	-0.173364	0.204366	19	2	0.408056	0.800314
K06131	CTV05.N.v.ST	Resistant	-0.555158	0.654237	19	18	0.407917	0.800314
K10231	CTV05.N.v.ST	Resistant	-0.173364	0.204366	19	2	0.408056	0.800314
K07652	CTV05.N.v.ST	Resistant	-0.561058	0.663051	19	15	0.409208	0.801816
K01220	CTV05.N.v.ST	Resistant	0.66569	0.787616	19	5	0.40974	0.802101
K02821	CTV05.N.v.ST	Resistant	-0.374341	0.44384	19	14	0.410708	0.802485
K07407	CTV05.N.v.ST	Resistant	-0.445017	0.527549	19	5	0.41063	0.802485
K00043	CTV05.N.v.ST	Resistant	0.331461	0.396419	19	6	0.414676	0.802663
K00057	CTV05.N.v.ST	Resistant	-0.349136	0.441293	19	17	0.439747	0.802663
K00099	CTV05.N.v.ST	Resistant	0.342453	0.415612	19	6	0.421365	0.802663
K00525	CTV05.N.v.ST	Resistant	-0.297655	0.389347	19	18	0.455052	0.802663
K00560	CTV05.N.v.ST	Resistant	-0.343454	0.43121	19	17	0.436731	0.802663
K00700	CTV05.N.v.ST	Resistant	0.543776	0.687333	19	7	0.439762	0.802663
K00773	CTV05.N.v.ST	Resistant	0.530139	0.679792	19	7	0.446199	0.802663
K00788	CTV05.N.v.ST	Resistant	0.418252	0.526229	19	6	0.437681	0.802663
K00800	CTV05.N.v.ST	Resistant	0.477699	0.622926	19	7	0.453681	0.802663
K00847	CTV05.N.v.ST	Resistant	-0.286051	0.365611	19	18	0.444746	0.802663
K00850	CTV05.N.v.ST	Resistant	-0.379978	0.467866	19	18	0.427931	0.802663
K00868	CTV05.N.v.ST	Resistant	-0.324251	0.422685	19	16	0.453531	0.802663
K00879	CTV05.N.v.ST	Resistant	-0.198813	0.240648	19	2	0.420159	0.802663
K00919	CTV05.N.v.ST	Resistant	0.48067	0.572648	19	7	0.412905	0.802663
K00981	CTV05.N.v.ST	Resistant	-0.424183	0.513783	19	17	0.420463	0.802663
K00982	CTV05.N.v.ST	Resistant	0.465127	0.557114	19	6	0.415361	0.802663
K01076	CTV05.N.v.ST	Resistant	-0.277634	0.363044	19	2	0.454913	0.802663
K01130	CTV05.N.v.ST	Resistant	-0.191818	0.230431	19	2	0.416706	0.802663
K01267	CTV05.N.v.ST	Resistant	0.485851	0.633789	19	6	0.453844	0.802663
K01354	CTV05.N.v.ST	Resistant	0.304752	0.367204	19	6	0.418084	0.802663
K01453	CTV05.N.v.ST	Resistant	-0.277634	0.363044	19	2	0.454913	0.802663
K01492	CTV05.N.v.ST	Resistant	-0.239734	0.302929	19	2	0.43962	0.802663
K01495	CTV05.N.v.ST	Resistant	0.295353	0.355383	19	6	0.417447	0.802663
K01501	CTV05.N.v.ST	Resistant	-0.198813	0.240648	19	2	0.420159	0.802663
K01548	CTV05.N.v.ST	Resistant	0.442499	0.545345	19	3	0.428345	0.802663
K01676	CTV05.N.v.ST	Resistant	0.657223	0.799935	19	6	0.422681	0.802663
K01677	CTV05.N.v.ST	Resistant	-0.236753	0.29828	19	2	0.438293	0.802663
K01678	CTV05.N.v.ST	Resistant	0.442499	0.545345	19	3	0.428345	0.802663
K01698	CTV05.N.v.ST	Resistant	-0.278536	0.364494	19	2	0.455242	0.802663
K01710	CTV05.N.v.ST	Resistant	0.507091	0.628527	19	7	0.430929	0.802663
K01734	CTV05.N.v.ST	Resistant	-0.239734	0.302929	19	2	0.43962	0.802663
K01749	CTV05.N.v.ST	Resistant	-0.206246	0.251669	19	2	0.423835	0.802663
K01787	CTV05.N.v.ST	Resistant	-0.262202	0.338367	19	2	0.449041	0.802663
K01802	CTV05.N.v.ST	Resistant	0.45042	0.586076	19	7	0.452714	0.802663
K01807	CTV05.N.v.ST	Resistant	-0.564	0.704456	19	16	0.4344	0.802663
K01810	CTV05.N.v.ST	Resistant	-0.346308	0.411926	19	17	0.412182	0.802663
K01845	CTV05.N.v.ST	Resistant	-0.206246	0.251669	19	2	0.423835	0.802663
K01892	CTV05.N.v.ST	Resistant	0.348126	0.443349	19	17	0.443131	0.802663
K01897	CTV05.N.v.ST	Resistant	0.510837	0.635277	19	7	0.432431	0.802663
K01912	CTV05.N.v.ST	Resistant	-0.255166	0.3272	19	2	0.446203	0.802663
K01951	CTV05.N.v.ST	Resistant	-0.21529	0.28166	19	18	0.455132	0.802663
K02004	CTV05.N.v.ST	Resistant	-0.241646	0.291409	19	18	0.418465	0.802663
K02012	CTV05.N.v.ST	Resistant	0.593835	0.774595	19	6	0.453812	0.802663
K02025	CTV05.N.v.ST	Resistant	0.366161	0.466811	19	16	0.443605	0.802663
K02122	CTV05.N.v.ST	Resistant	-0.198813	0.240648	19	2	0.420159	0.802663
K02194	CTV05.N.v.ST	Resistant	-0.255166	0.3272	19	2	0.446203	0.802663
K02238	CTV05.N.v.ST	Resistant	-0.246318	0.302306	19	18	0.426455	0.802663
K02248	CTV05.N.v.ST	Resistant	-0.758659	0.983184	19	14	0.450925	0.802663
K02436	CTV05.N.v.ST	Resistant	0.357235	0.438874	19	3	0.426911	0.802663
K02598	CTV05.N.v.ST	Resistant	-0.277634	0.363044	19	2	0.454913	0.802663
K02783	CTV05.N.v.ST	Resistant	-0.255166	0.3272	19	2	0.446203	0.802663
K02806	CTV05.N.v.ST	Resistant	-0.222326	0.275997	19	2	0.431633	0.802663
K02840	CTV05.N.v.ST	Resistant	-0.207903	0.254148	19	2	0.424652	0.802663
K02945	CTV05.N.v.ST	Resistant	-0.222756	0.285271	19	17	0.445624	0.802663
K03073	CTV05.N.v.ST	Resistant	-0.430279	0.512382	19	5	0.412696	0.802663
K03154	CTV05.N.v.ST	Resistant	-0.198813	0.240648	19	2	0.420159	0.802663
K03300	CTV05.N.v.ST	Resistant	-0.207903	0.254148	19	2	0.424652	0.802663
K03386	CTV05.N.v.ST	Resistant	0.411507	0.500566	19	7	0.42241	0.802663
K03402	CTV05.N.v.ST	Resistant	0.415265	0.50237	19	6	0.419908	0.802663
K03445	CTV05.N.v.ST	Resistant	-0.262202	0.338367	19	2	0.449041	0.802663
K03517	CTV05.N.v.ST	Resistant	0.570398	0.7447	19	6	0.454214	0.802663
K03549	CTV05.N.v.ST	Resistant	-0.294416	0.383597	19	18	0.453306	0.802663
K03570	CTV05.N.v.ST	Resistant	0.231176	0.291002	19	17	0.437906	0.802663
K03582	CTV05.N.v.ST	Resistant	0.549578	0.700438	19	6	0.443473	0.802663
K03606	CTV05.N.v.ST	Resistant	-0.278536	0.364494	19	2	0.455242	0.802663
K03700	CTV05.N.v.ST	Resistant	-0.790427	0.972904	19	16	0.42777	0.802663
K03708	CTV05.N.v.ST	Resistant	-0.229732	0.287389	19	2	0.435099	0.802663
K03773	CTV05.N.v.ST	Resistant	0.555726	0.720341	19	6	0.451016	0.802663
K03839	CTV05.N.v.ST	Resistant	-0.342663	0.439857	19	5	0.44667	0.802663
K03927	CTV05.N.v.ST	Resistant	-0.277634	0.363044	19	2	0.454913	0.802663
K03973	CTV05.N.v.ST	Resistant	-0.255166	0.3272	19	2	0.446203	0.802663
K04013	CTV05.N.v.ST	Resistant	-0.255166	0.3272	19	2	0.446203	0.802663
K04652	CTV05.N.v.ST	Resistant	-0.277634	0.363044	19	2	0.454913	0.802663
K05786	CTV05.N.v.ST	Resistant	-0.239734	0.302929	19	2	0.43962	0.802663
K05970	CTV05.N.v.ST	Resistant	-0.236753	0.29828	19	2	0.438293	0.802663
K05992	CTV05.N.v.ST	Resistant	-0.38879	0.507296	19	5	0.453952	0.802663
K06042	CTV05.N.v.ST	Resistant	0.414722	0.510701	19	3	0.427981	0.802663
K06196	CTV05.N.v.ST	Resistant	-0.198813	0.240648	19	2	0.420159	0.802663
K06899	CTV05.N.v.ST	Resistant	-0.277634	0.363044	19	2	0.454913	0.802663
K07029	CTV05.N.v.ST	Resistant	-0.222769	0.270964	19	17	0.422381	0.802663
K07046	CTV05.N.v.ST	Resistant	-0.183778	0.218901	19	2	0.412812	0.802663
K07098	CTV05.N.v.ST	Resistant	0.471614	0.607755	19	6	0.448415	0.802663
K07282	CTV05.N.v.ST	Resistant	-0.277634	0.363044	19	2	0.454913	0.802663
K07344	CTV05.N.v.ST	Resistant	-0.191818	0.230431	19	2	0.416706	0.802663
K07455	CTV05.N.v.ST	Resistant	-0.229732	0.287389	19	2	0.435099	0.802663
K07456	CTV05.N.v.ST	Resistant	-0.317775	0.40727	19	17	0.445968	0.802663
K07486	CTV05.N.v.ST	Resistant	-0.844203	1.02864	19	18	0.423177	0.802663
K07588	CTV05.N.v.ST	Resistant	-0.229732	0.287389	19	2	0.435099	0.802663
K07646	CTV05.N.v.ST	Resistant	-0.277634	0.363044	19	2	0.454913	0.802663
K07664	CTV05.N.v.ST	Resistant	-0.277634	0.363044	19	2	0.454913	0.802663
K07696	CTV05.N.v.ST	Resistant	-0.255166	0.3272	19	2	0.446203	0.802663
K08166	CTV05.N.v.ST	Resistant	-0.207903	0.254148	19	2	0.424652	0.802663
K08978	CTV05.N.v.ST	Resistant	0.570449	0.69477	19	6	0.422976	0.802663
K09769	CTV05.N.v.ST	Resistant	-0.235891	0.296938	19	2	0.437906	0.802663
K09777	CTV05.N.v.ST	Resistant	0.134239	0.168325	19	2	0.436159	0.802663
K09800	CTV05.N.v.ST	Resistant	-0.368957	0.468209	19	6	0.441536	0.802663
K10120	CTV05.N.v.ST	Resistant	-0.207903	0.254148	19	2	0.424652	0.802663
K10546	CTV05.N.v.ST	Resistant	-0.255166	0.3272	19	2	0.446203	0.802663
K10547	CTV05.N.v.ST	Resistant	-0.255166	0.3272	19	2	0.446203	0.802663
K10548	CTV05.N.v.ST	Resistant	-0.255166	0.3272	19	2	0.446203	0.802663
K10563	CTV05.N.v.ST	Resistant	-0.585514	0.717263	19	15	0.42561	0.802663
K10974	CTV05.N.v.ST	Resistant	0.677263	0.839874	19	6	0.431157	0.802663
K11521	CTV05.N.v.ST	Resistant	-0.207903	0.254148	19	2	0.424652	0.802663
K11688	CTV05.N.v.ST	Resistant	0.442499	0.545345	19	3	0.428345	0.802663
K11693	CTV05.N.v.ST	Resistant	-0.198813	0.240648	19	2	0.420159	0.802663
K11710	CTV05.N.v.ST	Resistant	-0.239734	0.302929	19	2	0.43962	0.802663
K11751	CTV05.N.v.ST	Resistant	-0.236753	0.29828	19	2	0.438293	0.802663
K12138	CTV05.N.v.ST	Resistant	-0.277634	0.363044	19	2	0.454913	0.802663
K12139	CTV05.N.v.ST	Resistant	-0.206246	0.251669	19	2	0.423835	0.802663
K12527	CTV05.N.v.ST	Resistant	-0.262202	0.338367	19	2	0.449041	0.802663
K13010	CTV05.N.v.ST	Resistant	0.702786	0.881893	19	6	0.436495	0.802663
K13888	CTV05.N.v.ST	Resistant	-0.255166	0.3272	19	2	0.446203	0.802663
K14153	CTV05.N.v.ST	Resistant	-0.206246	0.251669	19	2	0.423835	0.802663
K14696	CTV05.N.v.ST	Resistant	0.442499	0.545345	19	3	0.428345	0.802663
K14941	CTV05.N.v.ST	Resistant	-0.198813	0.240648	19	2	0.420159	0.802663
K01736	CTV05.N.v.ST	Resistant	0.417386	0.547072	19	7	0.455954	0.803237
K00627	CTV05.N.v.ST	Resistant	0.290604	0.382621	19	5	0.457951	0.803349
K02033	CTV05.N.v.ST	Resistant	-0.27051	0.355346	19	17	0.456934	0.803349
K02335	CTV05.N.v.ST	Resistant	-0.347724	0.457429	19	18	0.457566	0.803349
K02878	CTV05.N.v.ST	Resistant	-0.347168	0.455696	19	17	0.456595	0.803349
K03722	CTV05.N.v.ST	Resistant	0.263279	0.34664	19	17	0.457946	0.803349
K00590	CTV05.N.v.ST	Resistant	-0.474033	0.624729	19	5	0.458375	0.803414
K00337	CTV05.N.v.ST	Resistant	0.602941	0.798704	19	6	0.46064	0.80471
K01652	CTV05.N.v.ST	Resistant	0.329704	0.436985	19	7	0.460875	0.80471
K02217	CTV05.N.v.ST	Resistant	-0.372959	0.494057	19	5	0.460646	0.80471
K07173	CTV05.N.v.ST	Resistant	-0.408849	0.5421	19	14	0.461052	0.80471
K09748	CTV05.N.v.ST	Resistant	-0.271227	0.359117	19	17	0.460429	0.80471
K00867	CTV05.N.v.ST	Resistant	-0.702045	0.940813	19	16	0.465735	0.807157
K00950	CTV05.N.v.ST	Resistant	0.363901	0.485823	19	7	0.464072	0.807157
K01182	CTV05.N.v.ST	Resistant	0.530245	0.710935	19	8	0.465952	0.807157
K01805	CTV05.N.v.ST	Resistant	-0.492606	0.657765	19	5	0.464149	0.807157
K02114	CTV05.N.v.ST	Resistant	-0.458933	0.614515	19	16	0.465375	0.807157
K03331	CTV05.N.v.ST	Resistant	-0.301502	0.40162	19	2	0.46309	0.807157
K03475	CTV05.N.v.ST	Resistant	-0.474534	0.634801	19	16	0.464958	0.807157
K09903	CTV05.N.v.ST	Resistant	0.209905	0.281012	19	17	0.465293	0.807157
K10007	CTV05.N.v.ST	Resistant	0.287858	0.384862	19	5	0.464711	0.807157
K00948	CTV05.N.v.ST	Resistant	0.27953	0.376047	19	17	0.467426	0.809037
K06076	CTV05.N.v.ST	Resistant	0.58832	0.792923	19	5	0.468238	0.809766
K00248	CTV05.N.v.ST	Resistant	-0.444334	0.600226	19	5	0.469233	0.809773
K01990	CTV05.N.v.ST	Resistant	-0.178175	0.240534	19	18	0.468955	0.809773
K12942	CTV05.N.v.ST	Resistant	-0.474032	0.640605	19	5	0.469411	0.809773
K09607	CTV05.N.v.ST	Resistant	-0.326595	0.442582	19	2	0.470622	0.810515
K12340	CTV05.N.v.ST	Resistant	-0.326595	0.442582	19	2	0.470622	0.810515
K07301	CTV05.N.v.ST	Resistant	-0.402604	0.546283	19	5	0.47118	0.810804
K05979	CTV05.N.v.ST	Resistant	-0.33363	0.454127	19	2	0.472558	0.811831
K13059	CTV05.N.v.ST	Resistant	-0.313018	0.425861	19	5	0.472345	0.811831
K00008	CTV05.N.v.ST	Resistant	0.41863	0.571751	19	3	0.474027	0.813682
K00681	CTV05.N.v.ST	Resistant	-0.349062	0.479527	19	2	0.476564	0.814197
K01649	CTV05.N.v.ST	Resistant	0.441827	0.607401	19	6	0.476877	0.814197
K02123	CTV05.N.v.ST	Resistant	0.454926	0.626991	19	6	0.477973	0.814197
K02428	CTV05.N.v.ST	Resistant	0.441827	0.607401	19	6	0.476877	0.814197
K02492	CTV05.N.v.ST	Resistant	0.442625	0.610425	19	5	0.478248	0.814197
K02867	CTV05.N.v.ST	Resistant	-0.283098	0.389374	19	17	0.477083	0.814197
K03617	CTV05.N.v.ST	Resistant	0.441827	0.607401	19	6	0.476877	0.814197
K03742	CTV05.N.v.ST	Resistant	0.519375	0.714151	19	6	0.476963	0.814197
K04042	CTV05.N.v.ST	Resistant	-0.401579	0.553294	19	17	0.477837	0.814197
K13002	CTV05.N.v.ST	Resistant	-0.349062	0.479527	19	2	0.476564	0.814197
K09681	CTV05.N.v.ST	Resistant	-0.387954	0.535685	19	7	0.47878	0.814436
K00036	CTV05.N.v.ST	Resistant	0.444145	0.621509	19	17	0.48454	0.815385
K00798	CTV05.N.v.ST	Resistant	-0.653753	0.914019	19	12	0.484162	0.815385
K00998	CTV05.N.v.ST	Resistant	-0.290022	0.403483	19	5	0.48203	0.815385
K01485	CTV05.N.v.ST	Resistant	-0.481894	0.676644	19	16	0.486012	0.815385
K01597	CTV05.N.v.ST	Resistant	-0.445215	0.617211	19	17	0.480508	0.815385
K01627	CTV05.N.v.ST	Resistant	0.487533	0.677053	19	6	0.481259	0.815385
K01895	CTV05.N.v.ST	Resistant	-0.390845	0.54873	19	2	0.485958	0.815385
K02188	CTV05.N.v.ST	Resistant	-0.375413	0.523108	19	2	0.482713	0.815385
K03295	CTV05.N.v.ST	Resistant	0.4176	0.583509	19	17	0.48391	0.815385
K03616	CTV05.N.v.ST	Resistant	-0.331175	0.464895	19	5	0.485901	0.815385
K03733	CTV05.N.v.ST	Resistant	-0.267585	0.375632	19	16	0.485906	0.815385
K03767	CTV05.N.v.ST	Resistant	0.194752	0.271689	19	3	0.483219	0.815385
K07000	CTV05.N.v.ST	Resistant	0.47437	0.663603	19	6	0.48441	0.815385
K07014	CTV05.N.v.ST	Resistant	-0.390845	0.54873	19	2	0.485958	0.815385
K07048	CTV05.N.v.ST	Resistant	-0.331175	0.464895	19	5	0.485901	0.815385
K07177	CTV05.N.v.ST	Resistant	-0.33138	0.464264	19	15	0.485052	0.815385
K11753	CTV05.N.v.ST	Resistant	-0.342263	0.480295	19	16	0.485754	0.815385
K00346	CTV05.N.v.ST	Resistant	0.620534	0.875206	19	6	0.487926	0.815444
K01277	CTV05.N.v.ST	Resistant	0.405051	0.571924	19	6	0.488403	0.815444
K01911	CTV05.N.v.ST	Resistant	0.487532	0.68535	19	6	0.486507	0.815444
K02243	CTV05.N.v.ST	Resistant	-0.550505	0.776689	19	15	0.488065	0.815444
K02948	CTV05.N.v.ST	Resistant	-0.406019	0.571502	19	13	0.487062	0.815444
K03168	CTV05.N.v.ST	Resistant	0.366505	0.516672	19	17	0.487719	0.815444
K01657	CTV05.N.v.ST	Resistant	0.311715	0.441163	19	6	0.489402	0.815625
K03438	CTV05.N.v.ST	Resistant	-0.333811	0.473178	19	17	0.490075	0.815625
K03976	CTV05.N.v.ST	Resistant	0.50795	0.719622	19	17	0.489838	0.815625
K07004	CTV05.N.v.ST	Resistant	-0.276262	0.391993	19	5	0.490502	0.815625
K08999	CTV05.N.v.ST	Resistant	-0.421177	0.598127	19	5	0.490867	0.815625
K12950	CTV05.N.v.ST	Resistant	-0.421177	0.598127	19	5	0.490867	0.815625
K08070	CTV05.N.v.ST	Resistant	0.251741	0.358316	19	6	0.491835	0.81658
K02316	CTV05.N.v.ST	Resistant	-0.305315	0.435553	19	18	0.492798	0.817525
K03106	CTV05.N.v.ST	Resistant	0.445471	0.637579	19	17	0.494193	0.819184
K02086	CTV05.N.v.ST	Resistant	-0.456841	0.655572	19	14	0.495311	0.820384
K00841	CTV05.N.v.ST	Resistant	-0.659663	0.948565	19	16	0.496182	0.820516
K01687	CTV05.N.v.ST	Resistant	-0.260377	0.374087	19	5	0.495814	0.820516
K07085	CTV05.N.v.ST	Resistant	0.441994	0.636158	19	6	0.496576	0.820516
K00012	CTV05.N.v.ST	Resistant	0.281349	0.40667	19	6	0.498381	0.822084
K03581	CTV05.N.v.ST	Resistant	-0.306507	0.444202	19	17	0.499496	0.822084
K07183	CTV05.N.v.ST	Resistant	0.220355	0.31898	19	5	0.49901	0.822084
K07243	CTV05.N.v.ST	Resistant	0.329168	0.475378	19	7	0.498015	0.822084
K07335	CTV05.N.v.ST	Resistant	-0.677563	0.98197	19	17	0.499504	0.822084
K01696	CTV05.N.v.ST	Resistant	-0.301477	0.439034	19	5	0.501543	0.824133
K03328	CTV05.N.v.ST	Resistant	-0.519826	0.756885	19	17	0.501473	0.824133
K01524	CTV05.N.v.ST	Resistant	0.444917	0.649173	19	7	0.502356	0.824818
K00817	CTV05.N.v.ST	Resistant	0.252201	0.369074	19	7	0.503603	0.825964
K02535	CTV05.N.v.ST	Resistant	0.365696	0.535984	19	6	0.504248	0.825964
K13734	CTV05.N.v.ST	Resistant	0.120497	0.176466	19	2	0.503912	0.825964
K02864	CTV05.N.v.ST	Resistant	-0.247338	0.364636	19	16	0.506701	0.827336
K03595	CTV05.N.v.ST	Resistant	-0.269554	0.397623	19	18	0.506949	0.827336
K04485	CTV05.N.v.ST	Resistant	-0.263477	0.388113	19	17	0.506361	0.827336
K11069	CTV05.N.v.ST	Resistant	-0.403757	0.594544	19	17	0.506213	0.827336
K13685	CTV05.N.v.ST	Resistant	-0.405041	0.597663	19	17	0.507077	0.827336
K04077	CTV05.N.v.ST	Resistant	-0.273343	0.403839	19	18	0.507601	0.827541
K00123	CTV05.N.v.ST	Resistant	0.375496	0.558276	19	5	0.510242	0.828225
K00791	CTV05.N.v.ST	Resistant	-0.285034	0.423347	19	16	0.509816	0.828225
K01572	CTV05.N.v.ST	Resistant	-0.260377	0.387279	19	5	0.510413	0.828225
K08724	CTV05.N.v.ST	Resistant	-0.55266	0.82026	19	14	0.509521	0.828225
K09820	CTV05.N.v.ST	Resistant	0.248846	0.369074	19	5	0.509222	0.828225
K11690	CTV05.N.v.ST	Resistant	-0.349749	0.520128	19	5	0.510347	0.828225
K00904	CTV05.N.v.ST	Resistant	-0.540831	0.808366	19	14	0.512452	0.828365
K00991	CTV05.N.v.ST	Resistant	-0.301478	0.449901	19	5	0.511795	0.828365
K01069	CTV05.N.v.ST	Resistant	0.231134	0.345835	19	6	0.512893	0.828365
K01740	CTV05.N.v.ST	Resistant	0.640261	0.953599	19	7	0.510977	0.828365
K06610	CTV05.N.v.ST	Resistant	0.239746	0.358582	19	3	0.512731	0.828365
K11085	CTV05.N.v.ST	Resistant	0.337466	0.503861	19	6	0.512005	0.828365
K03429	CTV05.N.v.ST	Resistant	-0.331609	0.499683	19	15	0.515822	0.832449
K00832	CTV05.N.v.ST	Resistant	-0.323149	0.491344	19	4	0.519549	0.833132
K01439	CTV05.N.v.ST	Resistant	-0.454539	0.688258	19	16	0.517834	0.833132
K01817	CTV05.N.v.ST	Resistant	0.246122	0.37363	19	6	0.518891	0.833132
K01889	CTV05.N.v.ST	Resistant	-0.298888	0.456124	19	16	0.521058	0.833132
K02018	CTV05.N.v.ST	Resistant	-0.323148	0.488411	19	4	0.517076	0.833132
K02240	CTV05.N.v.ST	Resistant	-0.584291	0.886744	19	14	0.518775	0.833132
K03076	CTV05.N.v.ST	Resistant	-0.156065	0.236783	19	18	0.518658	0.833132
K03118	CTV05.N.v.ST	Resistant	-0.323148	0.488411	19	4	0.517076	0.833132
K03547	CTV05.N.v.ST	Resistant	-0.323149	0.491344	19	4	0.519549	0.833132
K03703	CTV05.N.v.ST	Resistant	0.358708	0.547149	19	17	0.520859	0.833132
K06223	CTV05.N.v.ST	Resistant	0.356635	0.542862	19	7	0.520006	0.833132
K08168	CTV05.N.v.ST	Resistant	0.376865	0.575053	19	5	0.521008	0.833132
K01760	CTV05.N.v.ST	Resistant	0.261856	0.400276	19	3	0.521743	0.833251
K02011	CTV05.N.v.ST	Resistant	0.402844	0.61608	19	6	0.521935	0.833251
K01452	CTV05.N.v.ST	Resistant	-0.218594	0.335052	19	5	0.522856	0.834079
K00705	CTV05.N.v.ST	Resistant	0.50722	0.781814	19	7	0.525153	0.83646
K05311	CTV05.N.v.ST	Resistant	-0.462043	0.712107	19	16	0.525111	0.83646
K01915	CTV05.N.v.ST	Resistant	-0.292995	0.452329	19	18	0.525799	0.836847
K01874	CTV05.N.v.ST	Resistant	-0.159018	0.245975	19	18	0.526602	0.837184
K03697	CTV05.N.v.ST	Resistant	-0.570693	0.884109	19	17	0.52722	0.837184
K07483	CTV05.N.v.ST	Resistant	-0.406214	0.629198	19	9	0.527153	0.837184
K00224	CTV05.N.v.ST	Resistant	-0.329267	0.512078	19	4	0.528801	0.838412
K07481	CTV05.N.v.ST	Resistant	0.410146	0.637733	19	6	0.528719	0.838412
K02233	CTV05.N.v.ST	Resistant	0.355639	0.555468	19	4	0.530545	0.838617
K06910	CTV05.N.v.ST	Resistant	0.278359	0.43376	19	6	0.529604	0.838617
K06967	CTV05.N.v.ST	Resistant	-0.298354	0.465213	19	16	0.529862	0.838617
K07467	CTV05.N.v.ST	Resistant	0.355639	0.555468	19	4	0.530545	0.838617
K00602	CTV05.N.v.ST	Resistant	0.288526	0.454429	19	7	0.533934	0.842552
K03980	CTV05.N.v.ST	Resistant	0.309394	0.48713	19	7	0.533796	0.842552
K11749	CTV05.N.v.ST	Resistant	0.258856	0.40802	19	17	0.534252	0.842552
K05807	CTV05.N.v.ST	Resistant	-0.421163	0.665607	19	5	0.535316	0.842951
K11533	CTV05.N.v.ST	Resistant	0.476529	0.752564	19	6	0.535024	0.842951
K00278	CTV05.N.v.ST	Resistant	0.427976	0.685641	19	6	0.540785	0.843921
K00567	CTV05.N.v.ST	Resistant	-0.349735	0.560207	19	5	0.540722	0.843921
K00616	CTV05.N.v.ST	Resistant	0.360478	0.571752	19	6	0.536764	0.843921
K01953	CTV05.N.v.ST	Resistant	-0.397463	0.631708	19	18	0.53759	0.843921
K02230	CTV05.N.v.ST	Resistant	0.378337	0.605612	19	6	0.540451	0.843921
K02334	CTV05.N.v.ST	Resistant	-0.401056	0.63704	19	15	0.537351	0.843921
K03269	CTV05.N.v.ST	Resistant	0.46367	0.738493	19	5	0.538439	0.843921
K03407	CTV05.N.v.ST	Resistant	-0.349735	0.560207	19	5	0.540722	0.843921
K03667	CTV05.N.v.ST	Resistant	-0.436432	0.699548	19	15	0.54099	0.843921
K03695	CTV05.N.v.ST	Resistant	0.416621	0.668848	19	7	0.541621	0.843921
K04759	CTV05.N.v.ST	Resistant	0.396099	0.632019	19	7	0.539168	0.843921
K07027	CTV05.N.v.ST	Resistant	-0.245793	0.392299	19	17	0.539281	0.843921
K09765	CTV05.N.v.ST	Resistant	-0.259693	0.416532	19	5	0.541254	0.843921
K09949	CTV05.N.v.ST	Resistant	-0.349735	0.560207	19	5	0.540722	0.843921
K06179	CTV05.N.v.ST	Resistant	0.394512	0.635037	19	6	0.542681	0.844939
K00029	CTV05.N.v.ST	Resistant	0.502786	0.81828	19	6	0.547059	0.845418
K01512	CTV05.N.v.ST	Resistant	-0.591951	0.959912	19	7	0.545622	0.845418
K01647	CTV05.N.v.ST	Resistant	-0.349734	0.569101	19	5	0.546998	0.845418
K01848	CTV05.N.v.ST	Resistant	0.240244	0.391311	19	3	0.54738	0.845418
K02198	CTV05.N.v.ST	Resistant	-0.345616	0.562697	19	4	0.547207	0.845418
K02478	CTV05.N.v.ST	Resistant	-0.349734	0.569101	19	5	0.546998	0.845418
K02523	CTV05.N.v.ST	Resistant	-0.320061	0.521431	19	5	0.547466	0.845418
K03614	CTV05.N.v.ST	Resistant	0.457223	0.741719	19	6	0.545773	0.845418
K04067	CTV05.N.v.ST	Resistant	0.241868	0.393305	19	3	0.546723	0.845418
K07736	CTV05.N.v.ST	Resistant	0.27858	0.453437	19	5	0.547104	0.845418
K14534	CTV05.N.v.ST	Resistant	-0.349734	0.569101	19	5	0.546998	0.845418
K06167	CTV05.N.v.ST	Resistant	-0.273326	0.447203	19	4	0.54916	0.847404
K01870	CTV05.N.v.ST	Resistant	-0.208881	0.342302	19	18	0.549785	0.847707
K03431	CTV05.N.v.ST	Resistant	-0.270274	0.443346	19	17	0.550173	0.847707
K01955	CTV05.N.v.ST	Resistant	0.311698	0.513137	19	18	0.55159	0.848003
K01998	CTV05.N.v.ST	Resistant	-0.296821	0.488531	19	5	0.551497	0.848003
K09762	CTV05.N.v.ST	Resistant	0.336303	0.552786	19	17	0.55098	0.848003
K10530	CTV05.N.v.ST	Resistant	-0.706624	1.16569	19	14	0.552401	0.848622
K00185	CTV05.N.v.ST	Resistant	-0.25172	0.425925	19	4	0.562299	0.84876
K00286	CTV05.N.v.ST	Resistant	0.289354	0.4882	19	6	0.561187	0.84876
K00313	CTV05.N.v.ST	Resistant	-0.188949	0.313846	19	5	0.555091	0.84876
K00759	CTV05.N.v.ST	Resistant	-0.190758	0.320028	19	16	0.558984	0.84876
K01243	CTV05.N.v.ST	Resistant	-0.224537	0.372733	19	18	0.554854	0.84876
K01256	CTV05.N.v.ST	Resistant	-0.310816	0.52507	19	17	0.561673	0.84876
K01489	CTV05.N.v.ST	Resistant	0.251704	0.419629	19	6	0.556534	0.84876
K01779	CTV05.N.v.ST	Resistant	-0.288488	0.486532	19	16	0.561022	0.84876
K01885	CTV05.N.v.ST	Resistant	0.3823	0.643196	19	7	0.560089	0.84876
K01921	CTV05.N.v.ST	Resistant	-0.248205	0.419113	19	17	0.561501	0.84876
K02026	CTV05.N.v.ST	Resistant	0.254598	0.427804	19	16	0.559597	0.84876
K02066	CTV05.N.v.ST	Resistant	-0.188949	0.313846	19	5	0.555091	0.84876
K02227	CTV05.N.v.ST	Resistant	0.345748	0.581333	19	6	0.559844	0.84876
K02495	CTV05.N.v.ST	Resistant	0.299918	0.496581	19	7	0.553841	0.84876
K02771	CTV05.N.v.ST	Resistant	-0.302175	0.510864	19	5	0.561971	0.84876
K02823	CTV05.N.v.ST	Resistant	0.18566	0.309715	19	6	0.556775	0.84876
K03721	CTV05.N.v.ST	Resistant	0.345748	0.581333	19	6	0.559844	0.84876
K03775	CTV05.N.v.ST	Resistant	0.345748	0.581333	19	6	0.559844	0.84876
K07030	CTV05.N.v.ST	Resistant	-0.306527	0.509683	19	17	0.555504	0.84876
K07387	CTV05.N.v.ST	Resistant	0.345748	0.581333	19	6	0.559844	0.84876
K07814	CTV05.N.v.ST	Resistant	-0.281366	0.47528	19	4	0.561642	0.84876
K08384	CTV05.N.v.ST	Resistant	-0.230049	0.385775	19	5	0.558814	0.84876
K09698	CTV05.N.v.ST	Resistant	-0.42337	0.713469	19	18	0.560729	0.84876
K14058	CTV05.N.v.ST	Resistant	-0.319816	0.530507	19	5	0.554567	0.84876
K01468	CTV05.N.v.ST	Resistant	0.371071	0.628925	19	3	0.562947	0.849121
K03628	CTV05.N.v.ST	Resistant	0.267788	0.454432	19	7	0.563422	0.849222
K00651	CTV05.N.v.ST	Resistant	0.318351	0.541948	19	6	0.564643	0.849829
K01950	CTV05.N.v.ST	Resistant	0.395939	0.67403	19	7	0.564643	0.849829
K02337	CTV05.N.v.ST	Resistant	0.372002	0.634179	19	18	0.565189	0.849929
K03744	CTV05.N.v.ST	Resistant	0.213716	0.364658	19	17	0.565528	0.849929
K03664	CTV05.N.v.ST	Resistant	-0.230983	0.394883	19	17	0.566272	0.850431
K01187	CTV05.N.v.ST	Resistant	0.361828	0.619708	19	19	0.566976	0.850474
K03650	CTV05.N.v.ST	Resistant	0.214049	0.367132	19	17	0.567529	0.850474
K13694	CTV05.N.v.ST	Resistant	-0.34751	0.595795	19	4	0.567369	0.850474
K00014	CTV05.N.v.ST	Resistant	0.261258	0.45077	19	7	0.569798	0.850619
K00239	CTV05.N.v.ST	Resistant	0.328483	0.573711	19	7	0.574439	0.850619
K00257	CTV05.N.v.ST	Resistant	0.456936	0.797852	19	6	0.57434	0.850619
K00378	CTV05.N.v.ST	Resistant	0.363915	0.637512	19	6	0.575579	0.850619
K00382	CTV05.N.v.ST	Resistant	0.352974	0.608829	19	6	0.569682	0.850619
K00527	CTV05.N.v.ST	Resistant	0.32566	0.566932	19	18	0.573204	0.850619
K01771	CTV05.N.v.ST	Resistant	0.282211	0.488933	19	5	0.571371	0.850619
K01924	CTV05.N.v.ST	Resistant	0.292996	0.509024	19	18	0.572424	0.850619
K02049	CTV05.N.v.ST	Resistant	0.400584	0.688513	19	8	0.56833	0.850619
K02564	CTV05.N.v.ST	Resistant	-0.280123	0.489603	19	17	0.574714	0.850619
K02871	CTV05.N.v.ST	Resistant	-0.221772	0.385625	19	17	0.57276	0.850619
K03271	CTV05.N.v.ST	Resistant	-0.278306	0.484119	19	5	0.572909	0.850619
K03273	CTV05.N.v.ST	Resistant	0.457173	0.788682	19	6	0.569743	0.850619
K03466	CTV05.N.v.ST	Resistant	0.30394	0.529171	19	18	0.57324	0.850619
K03493	CTV05.N.v.ST	Resistant	-0.278306	0.484119	19	5	0.572909	0.850619
K07271	CTV05.N.v.ST	Resistant	0.232217	0.404895	19	6	0.573799	0.850619
K07405	CTV05.N.v.ST	Resistant	0.358402	0.628246	19	6	0.575815	0.850619
K07491	CTV05.N.v.ST	Resistant	-0.328722	0.576652	19	4	0.576099	0.850619
K09125	CTV05.N.v.ST	Resistant	0.289339	0.507736	19	6	0.576226	0.850619
K11720	CTV05.N.v.ST	Resistant	-0.278306	0.484119	19	5	0.572909	0.850619
K14170	CTV05.N.v.ST	Resistant	0.186955	0.326639	19	3	0.57457	0.850619
K00260	CTV05.N.v.ST	Resistant	-0.405731	0.715682	19	4	0.578181	0.852172
K00343	CTV05.N.v.ST	Resistant	0.457172	0.808224	19	6	0.579022	0.852172
K01839	CTV05.N.v.ST	Resistant	-0.248633	0.439912	19	5	0.579329	0.852172
K01991	CTV05.N.v.ST	Resistant	0.424271	0.748165	19	5	0.57807	0.852172
K06381	CTV05.N.v.ST	Resistant	-0.248387	0.439006	19	5	0.578925	0.852172
K00992	CTV05.N.v.ST	Resistant	-0.232405	0.415756	19	4	0.583457	0.854009
K01012	CTV05.N.v.ST	Resistant	-0.211261	0.377086	19	5	0.58262	0.854009
K01551	CTV05.N.v.ST	Resistant	0.108128	0.193132	19	2	0.582873	0.854009
K02619	CTV05.N.v.ST	Resistant	-0.232405	0.415756	19	4	0.583457	0.854009
K02746	CTV05.N.v.ST	Resistant	0.204931	0.365886	19	3	0.582721	0.854009
K06902	CTV05.N.v.ST	Resistant	-0.232405	0.415756	19	4	0.583457	0.854009
K13953	CTV05.N.v.ST	Resistant	-0.325042	0.579686	19	4	0.582303	0.854009
K01197	CTV05.N.v.ST	Resistant	0.436367	0.783038	19	6	0.584604	0.855086
K00748	CTV05.N.v.ST	Resistant	0.336554	0.607769	19	6	0.586959	0.855414
K01206	CTV05.N.v.ST	Resistant	0.227356	0.411497	19	6	0.587792	0.855414
K01589	CTV05.N.v.ST	Resistant	0.191466	0.346245	19	5	0.587478	0.855414
K01886	CTV05.N.v.ST	Resistant	0.317178	0.575223	19	6	0.588535	0.855414
K02118	CTV05.N.v.ST	Resistant	-0.258209	0.465472	19	5	0.586308	0.855414
K02881	CTV05.N.v.ST	Resistant	0.371751	0.669107	19	12	0.585727	0.855414
K03727	CTV05.N.v.ST	Resistant	0.221325	0.398354	19	5	0.585724	0.855414
K05968	CTV05.N.v.ST	Resistant	0.317178	0.575223	19	6	0.588535	0.855414
K08641	CTV05.N.v.ST	Resistant	0.342795	0.618707	19	3	0.586759	0.855414
K06904	CTV05.N.v.ST	Resistant	0.388961	0.707683	19	5	0.589724	0.856543
K00175	CTV05.N.v.ST	Resistant	0.343348	0.626573	19	6	0.590831	0.857257
K02361	CTV05.N.v.ST	Resistant	0.273131	0.498821	19	5	0.591117	0.857257
K06895	CTV05.N.v.ST	Resistant	0.370398	0.677082	19	6	0.591453	0.857257
K02887	CTV05.N.v.ST	Resistant	-0.291234	0.5334	19	13	0.592163	0.857686
K00532	CTV05.N.v.ST	Resistant	0.536934	0.986924	19	6	0.593473	0.858496
K00571	CTV05.N.v.ST	Resistant	-0.255458	0.470599	19	18	0.594288	0.858496
K00652	CTV05.N.v.ST	Resistant	0.402941	0.743182	19	6	0.594728	0.858496
K01138	CTV05.N.v.ST	Resistant	0.368329	0.679456	19	6	0.594789	0.858496
K01507	CTV05.N.v.ST	Resistant	0.258987	0.476525	19	17	0.593847	0.858496
K00130	CTV05.N.v.ST	Resistant	-0.209937	0.39138	19	4	0.598631	0.85924
K00134	CTV05.N.v.ST	Resistant	-0.241152	0.448769	19	17	0.597981	0.85924
K00786	CTV05.N.v.ST	Resistant	0.385142	0.713702	19	6	0.596444	0.85924
K01417	CTV05.N.v.ST	Resistant	0.239209	0.447	19	6	0.599482	0.85924
K01529	CTV05.N.v.ST	Resistant	-0.24067	0.446064	19	17	0.596509	0.85924
K03289	CTV05.N.v.ST	Resistant	0.317178	0.592214	19	6	0.599186	0.85924
K03624	CTV05.N.v.ST	Resistant	-0.293001	0.546212	19	17	0.598616	0.85924
K03698	CTV05.N.v.ST	Resistant	-0.395404	0.734437	19	15	0.597296	0.85924
K04487	CTV05.N.v.ST	Resistant	-0.251801	0.471015	19	17	0.599854	0.85924
K06942	CTV05.N.v.ST	Resistant	0.240117	0.445528	19	18	0.59691	0.85924
K07403	CTV05.N.v.ST	Resistant	-0.209937	0.39138	19	4	0.598631	0.85924
K00939	CTV05.N.v.ST	Resistant	0.163495	0.306383	19	17	0.600507	0.859582
K06871	CTV05.N.v.ST	Resistant	0.196341	0.368397	19	6	0.600959	0.859636
K00634	CTV05.N.v.ST	Resistant	0.41544	0.783668	19	6	0.602883	0.861401
K00971	CTV05.N.v.ST	Resistant	0.378931	0.718043	19	6	0.604509	0.861401
K00979	CTV05.N.v.ST	Resistant	0.239566	0.454176	19	6	0.604681	0.861401
K01867	CTV05.N.v.ST	Resistant	0.242839	0.459385	19	17	0.603905	0.861401
K03630	CTV05.N.v.ST	Resistant	-0.194354	0.368197	19	17	0.604425	0.861401
K03740	CTV05.N.v.ST	Resistant	-0.409466	0.774677	19	17	0.603941	0.861401
K07003	CTV05.N.v.ST	Resistant	0.295336	0.565877	19	6	0.608468	0.866202
K01043	CTV05.N.v.ST	Resistant	0.375378	0.720394	19	7	0.609037	0.866418
K06881	CTV05.N.v.ST	Resistant	-0.189318	0.364115	19	16	0.60981	0.866924
K03644	CTV05.N.v.ST	Resistant	0.242573	0.467201	19	3	0.610312	0.867043
K00262	CTV05.N.v.ST	Resistant	0.295356	0.570541	19	6	0.611355	0.867932
K05989	CTV05.N.v.ST	Resistant	0.25246	0.49022	19	5	0.613189	0.869941
K03284	CTV05.N.v.ST	Resistant	0.41236	0.803458	19	18	0.614394	0.871056
K01754	CTV05.N.v.ST	Resistant	-0.267175	0.523442	19	5	0.616321	0.873191
K01078	CTV05.N.v.ST	Resistant	-0.253614	0.500605	19	4	0.618932	0.87578
K03654	CTV05.N.v.ST	Resistant	-0.292304	0.577072	19	16	0.618991	0.87578
K06177	CTV05.N.v.ST	Resistant	0.390753	0.774584	19	6	0.620408	0.877187
K00147	CTV05.N.v.ST	Resistant	0.234419	0.481462	19	7	0.632555	0.878121
K00331	CTV05.N.v.ST	Resistant	0.361158	0.755576	19	6	0.638745	0.878121
K00614	CTV05.N.v.ST	Resistant	0.111637	0.239254	19	3	0.646708	0.878121
K00691	CTV05.N.v.ST	Resistant	-0.408339	0.824123	19	16	0.626603	0.878121
K00833	CTV05.N.v.ST	Resistant	-0.20685	0.429736	19	5	0.636411	0.878121
K00899	CTV05.N.v.ST	Resistant	0.111637	0.239254	19	3	0.646708	0.878121
K01000	CTV05.N.v.ST	Resistant	0.202723	0.409175	19	17	0.626631	0.878121
K01601	CTV05.N.v.ST	Resistant	0.111637	0.239254	19	3	0.646708	0.878121
K01661	CTV05.N.v.ST	Resistant	-0.20685	0.429736	19	5	0.636411	0.878121
K01686	CTV05.N.v.ST	Resistant	-0.33165	0.674689	19	5	0.629317	0.878121
K01703	CTV05.N.v.ST	Resistant	-0.203791	0.439876	19	4	0.649031	0.878121
K01704	CTV05.N.v.ST	Resistant	0.111637	0.239254	19	3	0.646708	0.878121
K01746	CTV05.N.v.ST	Resistant	0.111745	0.239367	19	3	0.646545	0.878121
K01819	CTV05.N.v.ST	Resistant	-0.259011	0.556648	19	13	0.647618	0.878121
K01840	CTV05.N.v.ST	Resistant	0.313875	0.625537	19	7	0.622266	0.878121
K01935	CTV05.N.v.ST	Resistant	0.111746	0.239368	19	3	0.646544	0.878121
K02005	CTV05.N.v.ST	Resistant	-0.2002	0.405865	19	5	0.628135	0.878121
K02020	CTV05.N.v.ST	Resistant	0.18617	0.388256	19	3	0.637691	0.878121
K02115	CTV05.N.v.ST	Resistant	0.193664	0.39106	19	17	0.626778	0.878121
K02446	CTV05.N.v.ST	Resistant	-0.206333	0.442632	19	5	0.647026	0.878121
K02517	CTV05.N.v.ST	Resistant	0.187058	0.402053	19	6	0.647652	0.878121
K02586	CTV05.N.v.ST	Resistant	0.111637	0.239254	19	3	0.646708	0.878121
K02666	CTV05.N.v.ST	Resistant	0.111637	0.239254	19	3	0.646708	0.878121
K02793	CTV05.N.v.ST	Resistant	-0.325221	0.678808	19	16	0.637968	0.878121
K02902	CTV05.N.v.ST	Resistant	-0.441559	0.954158	19	9	0.649395	0.878121
K03111	CTV05.N.v.ST	Resistant	-0.273404	0.577669	19	18	0.642028	0.878121
K03205	CTV05.N.v.ST	Resistant	-0.185169	0.393133	19	18	0.643621	0.878121
K03287	CTV05.N.v.ST	Resistant	0.388081	0.777233	19	6	0.623961	0.878121
K03307	CTV05.N.v.ST	Resistant	-0.297277	0.640129	19	17	0.648251	0.878121
K03525	CTV05.N.v.ST	Resistant	0.31235	0.654711	19	6	0.63938	0.878121
K03565	CTV05.N.v.ST	Resistant	-0.206253	0.419991	19	17	0.629643	0.878121
K03634	CTV05.N.v.ST	Resistant	-0.203791	0.439876	19	4	0.649031	0.878121
K03685	CTV05.N.v.ST	Resistant	0.252993	0.527008	19	17	0.637308	0.878121
K03837	CTV05.N.v.ST	Resistant	0.217189	0.467774	19	6	0.648321	0.878121
K04070	CTV05.N.v.ST	Resistant	0.217279	0.466644	19	5	0.647397	0.878121
K04780	CTV05.N.v.ST	Resistant	-0.258167	0.535449	19	4	0.635848	0.878121
K05366	CTV05.N.v.ST	Resistant	0.292368	0.624815	19	18	0.64578	0.878121
K05616	CTV05.N.v.ST	Resistant	0.111637	0.239254	19	3	0.646708	0.878121
K05813	CTV05.N.v.ST	Resistant	0.111637	0.239254	19	3	0.646708	0.878121
K05814	CTV05.N.v.ST	Resistant	0.111637	0.239254	19	3	0.646708	0.878121
K05815	CTV05.N.v.ST	Resistant	0.111637	0.239254	19	3	0.646708	0.878121
K06142	CTV05.N.v.ST	Resistant	0.264571	0.560573	19	6	0.642953	0.878121
K06206	CTV05.N.v.ST	Resistant	0.111637	0.239254	19	3	0.646708	0.878121
K06861	CTV05.N.v.ST	Resistant	0.287533	0.59118	19	6	0.632915	0.878121
K07017	CTV05.N.v.ST	Resistant	0.329288	0.683158	19	3	0.635947	0.878121
K07264	CTV05.N.v.ST	Resistant	-0.20685	0.417886	19	5	0.626943	0.878121
K07315	CTV05.N.v.ST	Resistant	0.276568	0.588456	19	6	0.644335	0.878121
K07386	CTV05.N.v.ST	Resistant	-0.182716	0.373962	19	18	0.631371	0.878121
K07485	CTV05.N.v.ST	Resistant	-0.505557	1.07415	19	16	0.643867	0.878121
K07571	CTV05.N.v.ST	Resistant	0.187032	0.387201	19	3	0.635232	0.878121
K07667	CTV05.N.v.ST	Resistant	0.111637	0.239254	19	3	0.646708	0.878121
K07670	CTV05.N.v.ST	Resistant	-0.181758	0.391084	19	5	0.648005	0.878121
K08169	CTV05.N.v.ST	Resistant	0.111637	0.239254	19	3	0.646708	0.878121
K08307	CTV05.N.v.ST	Resistant	-0.262874	0.568015	19	4	0.649381	0.878121
K09775	CTV05.N.v.ST	Resistant	0.111637	0.239254	19	3	0.646708	0.878121
K09807	CTV05.N.v.ST	Resistant	0.111637	0.239254	19	3	0.646708	0.878121
K10008	CTV05.N.v.ST	Resistant	0.175581	0.361159	19	5	0.633062	0.878121
K10108	CTV05.N.v.ST	Resistant	0.158779	0.340744	19	17	0.647146	0.878121
K10678	CTV05.N.v.ST	Resistant	0.111637	0.239254	19	3	0.646708	0.878121
K11203	CTV05.N.v.ST	Resistant	0.305453	0.62846	19	5	0.633149	0.878121
K11616	CTV05.N.v.ST	Resistant	0.111637	0.239254	19	3	0.646708	0.878121
K12063	CTV05.N.v.ST	Resistant	0.327456	0.682091	19	6	0.637292	0.878121
K13530	CTV05.N.v.ST	Resistant	0.111637	0.239254	19	3	0.646708	0.878121
K13678	CTV05.N.v.ST	Resistant	-0.43037	0.907595	19	14	0.6414	0.878121
K14441	CTV05.N.v.ST	Resistant	0.217407	0.467018	19	6	0.647467	0.878121
K14659	CTV05.N.v.ST	Resistant	0.111637	0.239254	19	3	0.646708	0.878121
K14982	CTV05.N.v.ST	Resistant	0.187032	0.387201	19	3	0.635232	0.878121
K00757	CTV05.N.v.ST	Resistant	0.31662	0.689901	19	6	0.652094	0.87948
K01726	CTV05.N.v.ST	Resistant	0.231992	0.505147	19	6	0.651869	0.87948
K02662	CTV05.N.v.ST	Resistant	0.0963336	0.209766	19	2	0.651877	0.87948
K03771	CTV05.N.v.ST	Resistant	0.287533	0.625676	19	6	0.651658	0.87948
K02967	CTV05.N.v.ST	Resistant	-0.20908	0.456664	19	17	0.652863	0.879946
K06201	CTV05.N.v.ST	Resistant	-0.241931	0.530091	19	3	0.653882	0.880748
K00342	CTV05.N.v.ST	Resistant	0.361108	0.801728	19	6	0.658105	0.881421
K00754	CTV05.N.v.ST	Resistant	0.0972711	0.214921	19	19	0.656566	0.881421
K00995	CTV05.N.v.ST	Resistant	-0.254685	0.567126	19	17	0.659046	0.881421
K02008	CTV05.N.v.ST	Resistant	-0.40412	0.892361	19	17	0.656372	0.881421
K03270	CTV05.N.v.ST	Resistant	-0.334339	0.737126	19	5	0.655874	0.881421
K03707	CTV05.N.v.ST	Resistant	0.198461	0.441933	19	3	0.65905	0.881421
K03709	CTV05.N.v.ST	Resistant	0.198461	0.441933	19	3	0.65905	0.881421
K03832	CTV05.N.v.ST	Resistant	0.413401	0.91091	19	6	0.655689	0.881421
K05499	CTV05.N.v.ST	Resistant	-0.211831	0.469069	19	4	0.657266	0.881421
K05934	CTV05.N.v.ST	Resistant	0.328615	0.724254	19	6	0.655762	0.881421
K08590	CTV05.N.v.ST	Resistant	0.198461	0.441933	19	3	0.65905	0.881421
K03800	CTV05.N.v.ST	Resistant	0.281596	0.628085	19	5	0.659569	0.881547
K01067	CTV05.N.v.ST	Resistant	0.275395	0.615522	19	6	0.660223	0.881854
K03648	CTV05.N.v.ST	Resistant	-0.192634	0.435837	19	17	0.66407	0.886422
K07043	CTV05.N.v.ST	Resistant	-0.251719	0.570843	19	6	0.664798	0.886824
K00989	CTV05.N.v.ST	Resistant	0.20949	0.479984	19	6	0.668002	0.888246
K01713	CTV05.N.v.ST	Resistant	0.30061	0.686578	19	5	0.667016	0.888246
K01881	CTV05.N.v.ST	Resistant	0.215881	0.494339	19	18	0.667821	0.888246
K01919	CTV05.N.v.ST	Resistant	-0.182186	0.416183	19	4	0.667076	0.888246
K03770	CTV05.N.v.ST	Resistant	0.279236	0.639647	19	7	0.667934	0.888246
K03286	CTV05.N.v.ST	Resistant	0.212616	0.491124	19	6	0.670517	0.89102
K02563	CTV05.N.v.ST	Resistant	-0.173866	0.405488	19	17	0.673466	0.892347
K03151	CTV05.N.v.ST	Resistant	-0.219851	0.513067	19	17	0.673664	0.892347
K03423	CTV05.N.v.ST	Resistant	0.377906	0.881589	19	4	0.673549	0.892347
K06962	CTV05.N.v.ST	Resistant	-0.150592	0.350014	19	4	0.672421	0.892347
K07263	CTV05.N.v.ST	Resistant	0.211163	0.490812	19	7	0.672431	0.892347
K01443	CTV05.N.v.ST	Resistant	-0.259482	0.610855	19	17	0.676321	0.89285
K01995	CTV05.N.v.ST	Resistant	0.230485	0.544489	19	5	0.677379	0.89285
K02557	CTV05.N.v.ST	Resistant	0.280982	0.663746	19	6	0.677363	0.89285
K03305	CTV05.N.v.ST	Resistant	-0.306824	0.72315	19	18	0.676676	0.89285
K03718	CTV05.N.v.ST	Resistant	0.18978	0.447571	19	6	0.676867	0.89285
K05936	CTV05.N.v.ST	Resistant	0.27432	0.648263	19	6	0.677483	0.89285
K06894	CTV05.N.v.ST	Resistant	0.258794	0.6106	19	4	0.677	0.89285
K07704	CTV05.N.v.ST	Resistant	0.212639	0.501464	19	6	0.676857	0.89285
K02860	CTV05.N.v.ST	Resistant	0.166333	0.394945	19	16	0.678919	0.893609
K03687	CTV05.N.v.ST	Resistant	-0.250605	0.594435	19	16	0.678611	0.893609
K03306	CTV05.N.v.ST	Resistant	0.27438	0.655553	19	9	0.680787	0.894934
K03798	CTV05.N.v.ST	Resistant	-0.134884	0.322111	19	18	0.680642	0.894934
K06153	CTV05.N.v.ST	Resistant	0.232307	0.5568	19	9	0.68174	0.895619
K01958	CTV05.N.v.ST	Resistant	0.205051	0.494703	19	6	0.683696	0.897621
K00290	CTV05.N.v.ST	Resistant	0.304044	0.739156	19	6	0.685963	0.898674
K00339	CTV05.N.v.ST	Resistant	0.29897	0.731861	19	6	0.688002	0.898674
K01095	CTV05.N.v.ST	Resistant	0.19681	0.480029	19	3	0.686929	0.898674
K01770	CTV05.N.v.ST	Resistant	-0.153964	0.375749	19	5	0.687106	0.898674
K02493	CTV05.N.v.ST	Resistant	-0.184742	0.452687	19	17	0.688294	0.898674
K03299	CTV05.N.v.ST	Resistant	0.138407	0.335646	19	4	0.685229	0.898674
K03327	CTV05.N.v.ST	Resistant	0.336837	0.825652	19	9	0.688392	0.898674
K04567	CTV05.N.v.ST	Resistant	-0.175951	0.429872	19	18	0.687423	0.898674
K09516	CTV05.N.v.ST	Resistant	-0.174107	0.423242	19	4	0.685945	0.898674
K11473	CTV05.N.v.ST	Resistant	0.316182	0.776322	19	6	0.688884	0.898751
K01297	CTV05.N.v.ST	Resistant	0.310842	0.765045	19	6	0.689587	0.899103
K00852	CTV05.N.v.ST	Resistant	-0.258466	0.644984	19	17	0.693609	0.899321
K00858	CTV05.N.v.ST	Resistant	-0.187421	0.468746	19	18	0.694258	0.899321
K00983	CTV05.N.v.ST	Resistant	-0.191446	0.479961	19	4	0.69495	0.899321
K01153	CTV05.N.v.ST	Resistant	-0.227473	0.56914	19	17	0.694371	0.899321
K01759	CTV05.N.v.ST	Resistant	-0.191446	0.479961	19	4	0.69495	0.899321
K01761	CTV05.N.v.ST	Resistant	-0.16287	0.403889	19	4	0.691788	0.899321
K02071	CTV05.N.v.ST	Resistant	-0.147763	0.36981	19	17	0.694452	0.899321
K02474	CTV05.N.v.ST	Resistant	0.300473	0.748948	19	5	0.693276	0.899321
K06346	CTV05.N.v.ST	Resistant	0.173763	0.43452	19	5	0.694212	0.899321
K07778	CTV05.N.v.ST	Resistant	-0.209633	0.525368	19	5	0.694845	0.899321
K10353	CTV05.N.v.ST	Resistant	-0.16287	0.403889	19	4	0.691788	0.899321
K12264	CTV05.N.v.ST	Resistant	0.231866	0.578369	19	6	0.69349	0.899321
K00927	CTV05.N.v.ST	Resistant	0.107202	0.269886	19	17	0.696154	0.900319
K03551	CTV05.N.v.ST	Resistant	0.172063	0.434744	19	19	0.697191	0.901098
K03100	CTV05.N.v.ST	Resistant	-0.217715	0.554685	19	17	0.699565	0.902549
K03522	CTV05.N.v.ST	Resistant	-0.16987	0.432866	19	5	0.699617	0.902549
K07462	CTV05.N.v.ST	Resistant	0.133485	0.339722	19	17	0.69926	0.902549
K00831	CTV05.N.v.ST	Resistant	0.178896	0.457612	19	6	0.700702	0.903388
K07107	CTV05.N.v.ST	Resistant	-0.184485	0.472991	19	5	0.701351	0.903664
K02904	CTV05.N.v.ST	Resistant	-0.355581	0.913377	19	10	0.701885	0.903791
K01493	CTV05.N.v.ST	Resistant	-0.207441	0.534667	19	16	0.702845	0.904467
K01828	CTV05.N.v.ST	Resistant	-0.135421	0.350035	19	5	0.703646	0.904937
K05540	CTV05.N.v.ST	Resistant	0.226325	0.586327	19	17	0.704282	0.905194
K12257	CTV05.N.v.ST	Resistant	0.218141	0.567537	19	7	0.705474	0.906165
K03615	CTV05.N.v.ST	Resistant	-0.26291	0.685413	19	5	0.706045	0.906338
K06948	CTV05.N.v.ST	Resistant	-0.267653	0.6993	19	16	0.706653	0.906559
K09013	CTV05.N.v.ST	Resistant	-0.161869	0.423888	19	17	0.707292	0.906818
K01008	CTV05.N.v.ST	Resistant	-0.140402	0.376404	19	4	0.713752	0.912846
K01144	CTV05.N.v.ST	Resistant	-0.12319	0.328783	19	18	0.712528	0.912846
K01629	CTV05.N.v.ST	Resistant	-0.140402	0.376404	19	4	0.713752	0.912846
K04654	CTV05.N.v.ST	Resistant	-0.140402	0.376404	19	4	0.713752	0.912846
K01999	CTV05.N.v.ST	Resistant	0.172346	0.464482	19	6	0.715184	0.913552
K02956	CTV05.N.v.ST	Resistant	-0.245891	0.662132	19	13	0.714955	0.913552
K03458	CTV05.N.v.ST	Resistant	-0.207268	0.561312	19	18	0.716496	0.914105
K06409	CTV05.N.v.ST	Resistant	-0.177314	0.479978	19	4	0.716375	0.914105
K00074	CTV05.N.v.ST	Resistant	0.270301	0.734449	19	7	0.717391	0.914174
K00789	CTV05.N.v.ST	Resistant	0.158122	0.430407	19	17	0.717871	0.914174
K13038	CTV05.N.v.ST	Resistant	-0.172123	0.468168	19	17	0.717671	0.914174
K02224	CTV05.N.v.ST	Resistant	-0.20307	0.554809	19	5	0.718867	0.914322
K12373	CTV05.N.v.ST	Resistant	-0.248248	0.677438	19	8	0.718549	0.914322
K00338	CTV05.N.v.ST	Resistant	-0.166012	0.456333	19	4	0.720496	0.914713
K03296	CTV05.N.v.ST	Resistant	0.24727	0.679024	19	7	0.720232	0.914713
K14136	CTV05.N.v.ST	Resistant	-0.166012	0.456333	19	4	0.720496	0.914713
K01599	CTV05.N.v.ST	Resistant	0.0821572	0.230493	19	2	0.725895	0.915355
K01615	CTV05.N.v.ST	Resistant	-0.20778	0.575428	19	4	0.722482	0.915355
K01872	CTV05.N.v.ST	Resistant	-0.133682	0.370976	19	19	0.723022	0.915355
K02565	CTV05.N.v.ST	Resistant	0.205084	0.570184	19	6	0.723515	0.915355
K02804	CTV05.N.v.ST	Resistant	0.180275	0.504063	19	6	0.725011	0.915355
K03090	CTV05.N.v.ST	Resistant	0.121924	0.336825	19	3	0.721827	0.915355
K03639	CTV05.N.v.ST	Resistant	0.0821572	0.230493	19	2	0.725895	0.915355
K04656	CTV05.N.v.ST	Resistant	-0.123284	0.344231	19	5	0.724644	0.915355
K07137	CTV05.N.v.ST	Resistant	-0.231527	0.650531	19	6	0.72629	0.915355
K08717	CTV05.N.v.ST	Resistant	0.07775	0.215033	19	3	0.722127	0.915355
K10551	CTV05.N.v.ST	Resistant	0.0821572	0.230493	19	2	0.725895	0.915355
K11216	CTV05.N.v.ST	Resistant	0.0821572	0.230493	19	2	0.725895	0.915355
K03737	CTV05.N.v.ST	Resistant	0.269799	0.767276	19	7	0.729435	0.918203
K10119	CTV05.N.v.ST	Resistant	-0.148035	0.420338	19	3	0.72903	0.918203
K00655	CTV05.N.v.ST	Resistant	0.120375	0.352469	19	17	0.736897	0.920056
K00895	CTV05.N.v.ST	Resistant	0.289679	0.846077	19	6	0.736262	0.920056
K02191	CTV05.N.v.ST	Resistant	-0.139996	0.410608	19	3	0.737321	0.920056
K02242	CTV05.N.v.ST	Resistant	-0.180437	0.528369	19	16	0.736913	0.920056
K02525	CTV05.N.v.ST	Resistant	-0.101631	0.296847	19	4	0.73627	0.920056
K03148	CTV05.N.v.ST	Resistant	-0.139996	0.410608	19	3	0.737321	0.920056
K03750	CTV05.N.v.ST	Resistant	-0.140858	0.411493	19	3	0.736314	0.920056
K05539	CTV05.N.v.ST	Resistant	-0.140858	0.411493	19	3	0.736314	0.920056
K06168	CTV05.N.v.ST	Resistant	0.177028	0.519698	19	7	0.737551	0.920056
K06212	CTV05.N.v.ST	Resistant	-0.101631	0.296847	19	4	0.73627	0.920056
K06909	CTV05.N.v.ST	Resistant	0.168137	0.489299	19	6	0.735339	0.920056
K06920	CTV05.N.v.ST	Resistant	0.175406	0.507708	19	6	0.733967	0.920056
K07105	CTV05.N.v.ST	Resistant	-0.139996	0.410608	19	3	0.737321	0.920056
K07447	CTV05.N.v.ST	Resistant	-0.142838	0.414229	19	17	0.734453	0.920056
K09650	CTV05.N.v.ST	Resistant	0.274398	0.786216	19	6	0.731366	0.920056
K01041	CTV05.N.v.ST	Resistant	0.200186	0.589283	19	6	0.738235	0.920357
K01265	CTV05.N.v.ST	Resistant	-0.14775	0.43736	19	16	0.739633	0.920426
K01711	CTV05.N.v.ST	Resistant	0.232537	0.694358	19	6	0.741801	0.920426
K01997	CTV05.N.v.ST	Resistant	-0.119426	0.356681	19	4	0.741853	0.920426
K02795	CTV05.N.v.ST	Resistant	0.151377	0.44889	19	17	0.740074	0.920426
K03413	CTV05.N.v.ST	Resistant	-0.148035	0.441564	19	3	0.741536	0.920426
K04114	CTV05.N.v.ST	Resistant	-0.143544	0.43022	19	4	0.742722	0.920426
K05591	CTV05.N.v.ST	Resistant	0.232537	0.694358	19	6	0.741801	0.920426
K07099	CTV05.N.v.ST	Resistant	-0.143544	0.43022	19	4	0.742722	0.920426
K07458	CTV05.N.v.ST	Resistant	-0.143544	0.43022	19	4	0.742722	0.920426
K10742	CTV05.N.v.ST	Resistant	0.232537	0.694358	19	6	0.741801	0.920426
K02237	CTV05.N.v.ST	Resistant	0.122504	0.368687	19	15	0.743746	0.920596
K10036	CTV05.N.v.ST	Resistant	0.173498	0.521384	19	4	0.743381	0.920596
K04773	CTV05.N.v.ST	Resistant	0.122781	0.370348	19	6	0.744297	0.92073
K02003	CTV05.N.v.ST	Resistant	-0.227515	0.688268	19	17	0.745015	0.921069
K00341	CTV05.N.v.ST	Resistant	0.216104	0.660857	19	6	0.747655	0.923054
K02988	CTV05.N.v.ST	Resistant	-0.229023	0.700395	19	17	0.747666	0.923054
K05346	CTV05.N.v.ST	Resistant	-0.0950498	0.291024	19	4	0.747954	0.923054
K03177	CTV05.N.v.ST	Resistant	0.157782	0.485074	19	16	0.748942	0.923177
K03531	CTV05.N.v.ST	Resistant	-0.122256	0.375298	19	17	0.748584	0.923177
K00358	CTV05.N.v.ST	Resistant	-0.165997	0.511451	19	4	0.749473	0.923198
K03561	CTV05.N.v.ST	Resistant	0.183837	0.567302	19	6	0.749849	0.923198
K00806	CTV05.N.v.ST	Resistant	0.100197	0.316091	19	17	0.755112	0.923338
K01163	CTV05.N.v.ST	Resistant	-0.184281	0.580419	19	5	0.754733	0.923338
K01866	CTV05.N.v.ST	Resistant	-0.0985708	0.312374	19	17	0.756182	0.923338
K01879	CTV05.N.v.ST	Resistant	0.13543	0.421072	19	17	0.751652	0.923338
K01993	CTV05.N.v.ST	Resistant	-0.191491	0.604458	19	5	0.755255	0.923338
K02027	CTV05.N.v.ST	Resistant	-0.124849	0.387128	19	17	0.751006	0.923338
K02503	CTV05.N.v.ST	Resistant	-0.139367	0.434798	19	16	0.752471	0.923338
K02538	CTV05.N.v.ST	Resistant	-0.122767	0.383731	19	5	0.752921	0.923338
K02916	CTV05.N.v.ST	Resistant	-0.247276	0.776397	19	5	0.753991	0.923338
K03187	CTV05.N.v.ST	Resistant	0.0760879	0.239563	19	2	0.754648	0.923338
K03536	CTV05.N.v.ST	Resistant	0.161312	0.512177	19	17	0.75663	0.923338
K05801	CTV05.N.v.ST	Resistant	0.221887	0.69636	19	5	0.753882	0.923338
K07460	CTV05.N.v.ST	Resistant	0.14569	0.45398	19	5	0.752185	0.923338
K09458	CTV05.N.v.ST	Resistant	0.267681	0.849804	19	16	0.756602	0.923338
K11189	CTV05.N.v.ST	Resistant	-0.155377	0.49263	19	8	0.756295	0.923338
K06896	CTV05.N.v.ST	Resistant	0.192914	0.61464	19	4	0.757442	0.923786
K03719	CTV05.N.v.ST	Resistant	0.0697103	0.223145	19	3	0.758537	0.924578
K00756	CTV05.N.v.ST	Resistant	-0.142385	0.459141	19	5	0.760245	0.925343
K02065	CTV05.N.v.ST	Resistant	0.203966	0.656543	19	6	0.759831	0.925343
K07310	CTV05.N.v.ST	Resistant	-0.122602	0.396545	19	3	0.760946	0.925343
K10947	CTV05.N.v.ST	Resistant	-0.122602	0.396545	19	3	0.760946	0.925343
K06999	CTV05.N.v.ST	Resistant	0.142627	0.462543	19	4	0.761559	0.925546
K03653	CTV05.N.v.ST	Resistant	-0.11839	0.385659	19	3	0.762585	0.926251
K05521	CTV05.N.v.ST	Resistant	0.163172	0.536105	19	6	0.764544	0.928088
K00790	CTV05.N.v.ST	Resistant	-0.127511	0.424524	19	18	0.767542	0.92958
K00797	CTV05.N.v.ST	Resistant	-0.143529	0.477899	19	4	0.767564	0.92958
K03070	CTV05.N.v.ST	Resistant	-0.116406	0.386608	19	18	0.766993	0.92958
K06189	CTV05.N.v.ST	Resistant	0.156708	0.519477	19	5	0.766567	0.92958
K00768	CTV05.N.v.ST	Resistant	0.147997	0.494148	19	6	0.768191	0.929797
K00336	CTV05.N.v.ST	Resistant	0.18761	0.637665	19	6	0.772156	0.930599
K00996	CTV05.N.v.ST	Resistant	-0.114562	0.386098	19	3	0.770277	0.930599
K01426	CTV05.N.v.ST	Resistant	0.250111	0.845438	19	7	0.770938	0.930599
K01571	CTV05.N.v.ST	Resistant	-0.161286	0.548656	19	5	0.772343	0.930599
K05606	CTV05.N.v.ST	Resistant	0.127949	0.435439	19	4	0.772438	0.930599
K07220	CTV05.N.v.ST	Resistant	0.169388	0.569259	19	7	0.769645	0.930599
K13614	CTV05.N.v.ST	Resistant	-0.109171	0.367119	19	4	0.769785	0.930599
K13922	CTV05.N.v.ST	Resistant	0.127949	0.435439	19	4	0.772438	0.930599
K07042	CTV05.N.v.ST	Resistant	-0.132316	0.451908	19	16	0.773223	0.931006
K01940	CTV05.N.v.ST	Resistant	0.131353	0.449969	19	7	0.773883	0.931104
K03548	CTV05.N.v.ST	Resistant	0.136618	0.468685	19	17	0.774202	0.931104
K01271	CTV05.N.v.ST	Resistant	0.10158	0.350339	19	18	0.775363	0.931962
K00767	CTV05.N.v.ST	Resistant	-0.104552	0.361665	19	6	0.776011	0.932201
K01500	CTV05.N.v.ST	Resistant	0.13912	0.485179	19	4	0.777777	0.933782
K14742	CTV05.N.v.ST	Resistant	-0.245622	0.862013	19	17	0.779132	0.934868
K00640	CTV05.N.v.ST	Resistant	-0.101877	0.360503	19	5	0.780898	0.936446
K02587	CTV05.N.v.ST	Resistant	-0.113815	0.404777	19	4	0.781966	0.937186
K00761	CTV05.N.v.ST	Resistant	0.0994719	0.356407	19	17	0.783537	0.938469
K01006	CTV05.N.v.ST	Resistant	0.153769	0.552271	19	6	0.784041	0.938469
K02959	CTV05.N.v.ST	Resistant	-0.206662	0.744617	19	11	0.784712	0.938469
K09761	CTV05.N.v.ST	Resistant	-0.0977419	0.352393	19	5	0.784844	0.938469
K03787	CTV05.N.v.ST	Resistant	-0.131641	0.477616	19	5	0.786162	0.938964
K08961	CTV05.N.v.ST	Resistant	-0.148697	0.538568	19	3	0.785802	0.938964
K00118	CTV05.N.v.ST	Resistant	-0.0945684	0.407689	19	4	0.819337	0.9391
K00266	CTV05.N.v.ST	Resistant	0.172756	0.641397	19	6	0.790907	0.9391
K00287	CTV05.N.v.ST	Resistant	0.106585	0.40537	19	17	0.795763	0.9391
K00459	CTV05.N.v.ST	Resistant	-0.149699	0.563736	19	5	0.793781	0.9391
K00561	CTV05.N.v.ST	Resistant	0.0666699	0.253832	19	2	0.795974	0.9391
K00657	CTV05.N.v.ST	Resistant	-0.0945684	0.407689	19	4	0.819337	0.9391
K00763	CTV05.N.v.ST	Resistant	0.109516	0.419677	19	18	0.797263	0.9391
K00766	CTV05.N.v.ST	Resistant	0.138485	0.564092	19	7	0.809009	0.9391
K00824	CTV05.N.v.ST	Resistant	0.0584348	0.235397	19	3	0.806923	0.9391
K00848	CTV05.N.v.ST	Resistant	-0.0945684	0.407689	19	4	0.819337	0.9391
K01174	CTV05.N.v.ST	Resistant	0.0666883	0.253804	19	2	0.795897	0.9391
K01250	CTV05.N.v.ST	Resistant	-0.0929563	0.359109	19	3	0.798857	0.9391
K01274	CTV05.N.v.ST	Resistant	-0.254551	1.00457	19	6	0.803004	0.9391
K01421	CTV05.N.v.ST	Resistant	0.14611	0.571943	19	17	0.801431	0.9391
K01520	CTV05.N.v.ST	Resistant	-0.131321	0.496001	19	17	0.794378	0.9391
K01579	CTV05.N.v.ST	Resistant	-0.0945684	0.407689	19	4	0.819337	0.9391
K01582	CTV05.N.v.ST	Resistant	-0.113816	0.434943	19	4	0.796713	0.9391
K01591	CTV05.N.v.ST	Resistant	-0.101783	0.397215	19	16	0.800839	0.9391
K01689	CTV05.N.v.ST	Resistant	0.115345	0.481581	19	18	0.813572	0.9391
K01755	CTV05.N.v.ST	Resistant	-0.135691	0.54094	19	5	0.804943	0.9391
K01756	CTV05.N.v.ST	Resistant	0.112456	0.471768	19	18	0.814442	0.9391
K01784	CTV05.N.v.ST	Resistant	0.107262	0.456981	19	17	0.817231	0.9391
K01791	CTV05.N.v.ST	Resistant	-0.100627	0.399662	19	17	0.804229	0.9391
K01818	CTV05.N.v.ST	Resistant	-0.0945684	0.407689	19	4	0.819337	0.9391
K01923	CTV05.N.v.ST	Resistant	0.0877309	0.3595	19	6	0.810124	0.9391
K01928	CTV05.N.v.ST	Resistant	0.0875058	0.339691	19	18	0.799805	0.9391
K02074	CTV05.N.v.ST	Resistant	-0.204348	0.745857	19	15	0.787403	0.9391
K02346	CTV05.N.v.ST	Resistant	0.106528	0.408644	19	18	0.797467	0.9391
K02426	CTV05.N.v.ST	Resistant	-0.131125	0.507812	19	5	0.79934	0.9391
K02429	CTV05.N.v.ST	Resistant	-0.167363	0.697227	19	6	0.813169	0.9391
K02444	CTV05.N.v.ST	Resistant	0.10539	0.387377	19	6	0.788853	0.9391
K02588	CTV05.N.v.ST	Resistant	-0.0950272	0.389705	19	4	0.81027	0.9391
K02796	CTV05.N.v.ST	Resistant	0.128893	0.481487	19	18	0.792154	0.9391
K02906	CTV05.N.v.ST	Resistant	0.0976949	0.415927	19	15	0.817104	0.9391
K03043	CTV05.N.v.ST	Resistant	-0.0575938	0.235028	19	18	0.809351	0.9391
K03153	CTV05.N.v.ST	Resistant	0.0575723	0.236373	19	3	0.810482	0.9391
K03217	CTV05.N.v.ST	Resistant	-0.112404	0.416218	19	17	0.790364	0.9391
K03297	CTV05.N.v.ST	Resistant	-0.118437	0.44134	19	4	0.791653	0.9391
K03309	CTV05.N.v.ST	Resistant	0.123913	0.496413	19	6	0.805876	0.9391
K03311	CTV05.N.v.ST	Resistant	0.118333	0.512279	19	17	0.820077	0.9391
K03312	CTV05.N.v.ST	Resistant	-0.176851	0.670217	19	6	0.795051	0.9391
K03324	CTV05.N.v.ST	Resistant	0.105365	0.440958	19	6	0.814004	0.9391
K03367	CTV05.N.v.ST	Resistant	0.191773	0.75004	19	17	0.801263	0.9391
K03394	CTV05.N.v.ST	Resistant	-0.0945684	0.407689	19	4	0.819337	0.9391
K03453	CTV05.N.v.ST	Resistant	0.0799959	0.320308	19	6	0.805776	0.9391
K03498	CTV05.N.v.ST	Resistant	0.122702	0.519431	19	6	0.816082	0.9391
K03585	CTV05.N.v.ST	Resistant	0.0950008	0.401663	19	6	0.815857	0.9391
K03593	CTV05.N.v.ST	Resistant	-0.112226	0.464675	19	7	0.812045	0.9391
K03601	CTV05.N.v.ST	Resistant	0.128263	0.469787	19	18	0.788123	0.9391
K03711	CTV05.N.v.ST	Resistant	-0.0735689	0.306044	19	5	0.812905	0.9391
K03810	CTV05.N.v.ST	Resistant	-0.0990745	0.372857	19	3	0.793653	0.9391
K03856	CTV05.N.v.ST	Resistant	-0.0920942	0.358069	19	3	0.800114	0.9391
K03975	CTV05.N.v.ST	Resistant	0.193529	0.72025	19	16	0.791397	0.9391
K04024	CTV05.N.v.ST	Resistant	-0.0920942	0.358069	19	3	0.800114	0.9391
K04041	CTV05.N.v.ST	Resistant	0.145961	0.531299	19	7	0.786838	0.9391
K06200	CTV05.N.v.ST	Resistant	0.178628	0.695175	19	6	0.800298	0.9391
K06207	CTV05.N.v.ST	Resistant	0.0915877	0.388182	19	18	0.816298	0.9391
K06211	CTV05.N.v.ST	Resistant	-0.0945684	0.407689	19	4	0.819337	0.9391
K06215	CTV05.N.v.ST	Resistant	-0.14689	0.604424	19	6	0.810895	0.9391
K06900	CTV05.N.v.ST	Resistant	-0.0945684	0.407689	19	4	0.819337	0.9391
K06911	CTV05.N.v.ST	Resistant	0.0666699	0.253832	19	2	0.795974	0.9391
K06960	CTV05.N.v.ST	Resistant	-0.0950272	0.389705	19	4	0.81027	0.9391
K07007	CTV05.N.v.ST	Resistant	0.125832	0.501611	19	6	0.804933	0.9391
K07058	CTV05.N.v.ST	Resistant	-0.157767	0.625965	19	17	0.804033	0.9391
K07067	CTV05.N.v.ST	Resistant	-0.135667	0.510267	19	5	0.793533	0.9391
K07642	CTV05.N.v.ST	Resistant	0.0699631	0.286604	19	3	0.810067	0.9391
K09825	CTV05.N.v.ST	Resistant	0.181951	0.753096	19	5	0.811977	0.9391
K10439	CTV05.N.v.ST	Resistant	0.127532	0.491807	19	8	0.798508	0.9391
K10558	CTV05.N.v.ST	Resistant	-0.0929557	0.364704	19	3	0.801874	0.9391
K10672	CTV05.N.v.ST	Resistant	-0.0945684	0.407689	19	4	0.819337	0.9391
K10975	CTV05.N.v.ST	Resistant	0.111162	0.416749	19	4	0.79288	0.9391
K11921	CTV05.N.v.ST	Resistant	0.138439	0.599694	19	7	0.820187	0.9391
K12267	CTV05.N.v.ST	Resistant	-0.149462	0.576158	19	5	0.798433	0.9391
K12962	CTV05.N.v.ST	Resistant	0.0584348	0.235397	19	3	0.806923	0.9391
K13283	CTV05.N.v.ST	Resistant	0.0584348	0.235397	19	3	0.806923	0.9391
K03640	CTV05.N.v.ST	Resistant	-0.213279	0.926759	19	5	0.820734	0.939209
K01846	CTV05.N.v.ST	Resistant	-0.106914	0.471853	19	3	0.82345	0.939213
K02106	CTV05.N.v.ST	Resistant	-0.106914	0.471853	19	3	0.82345	0.939213
K03893	CTV05.N.v.ST	Resistant	0.105482	0.462035	19	4	0.822138	0.939213
K06001	CTV05.N.v.ST	Resistant	-0.106914	0.471853	19	3	0.82345	0.939213
K06217	CTV05.N.v.ST	Resistant	0.0816941	0.358262	19	17	0.822344	0.939213
K07149	CTV05.N.v.ST	Resistant	0.0680225	0.298166	19	3	0.822262	0.939213
K01186	CTV05.N.v.ST	Resistant	0.103057	0.458206	19	6	0.824727	0.940152
K00566	CTV05.N.v.ST	Resistant	0.0940287	0.422378	19	17	0.826486	0.940609
K04758	CTV05.N.v.ST	Resistant	-0.0766069	0.343524	19	3	0.82619	0.940609
K06198	CTV05.N.v.ST	Resistant	-0.168094	0.753768	19	14	0.826189	0.940609
K01790	CTV05.N.v.ST	Resistant	-0.106938	0.485738	19	4	0.828372	0.941723
K09157	CTV05.N.v.ST	Resistant	0.128709	0.58368	19	7	0.828099	0.941723
K07567	CTV05.N.v.ST	Resistant	0.115497	0.531803	19	6	0.830653	0.9438
K02549	CTV05.N.v.ST	Resistant	0.145827	0.682193	19	6	0.833275	0.946262
K00031	CTV05.N.v.ST	Resistant	0.140446	0.724591	19	4	0.848607	0.946601
K00033	CTV05.N.v.ST	Resistant	0.127804	0.633689	19	18	0.842559	0.946601
K00048	CTV05.N.v.ST	Resistant	-0.0853085	0.437914	19	3	0.847853	0.946601
K00052	CTV05.N.v.ST	Resistant	-0.0721009	0.377282	19	4	0.850706	0.946601
K00284	CTV05.N.v.ST	Resistant	-0.0720325	0.377402	19	4	0.850893	0.946601
K00302	CTV05.N.v.ST	Resistant	-0.0721009	0.377282	19	4	0.850706	0.946601
K00782	CTV05.N.v.ST	Resistant	-0.0727428	0.353733	19	3	0.839512	0.946601
K00826	CTV05.N.v.ST	Resistant	0.0847946	0.441181	19	6	0.849863	0.946601
K01048	CTV05.N.v.ST	Resistant	-0.0721009	0.377282	19	4	0.850706	0.946601
K01056	CTV05.N.v.ST	Resistant	0.0725632	0.354372	19	17	0.840187	0.946601
K01085	CTV05.N.v.ST	Resistant	-0.0898577	0.433369	19	5	0.838203	0.946601
K01104	CTV05.N.v.ST	Resistant	0.163449	0.8265	19	19	0.845578	0.946601
K01234	CTV05.N.v.ST	Resistant	0.0841934	0.430528	19	18	0.847274	0.946601
K01255	CTV05.N.v.ST	Resistant	-0.0840273	0.424652	19	6	0.845491	0.946601
K01466	CTV05.N.v.ST	Resistant	0.126534	0.653418	19	4	0.848746	0.946601
K01641	CTV05.N.v.ST	Resistant	-0.0781875	0.396638	19	14	0.846067	0.946601
K01883	CTV05.N.v.ST	Resistant	0.0899864	0.460275	19	18	0.847315	0.946601
K02006	CTV05.N.v.ST	Resistant	-0.134324	0.657475	19	18	0.840542	0.946601
K02120	CTV05.N.v.ST	Resistant	-0.0655054	0.310376	19	4	0.835356	0.946601
K02279	CTV05.N.v.ST	Resistant	-0.0720321	0.362024	19	4	0.844646	0.946601
K02371	CTV05.N.v.ST	Resistant	-0.272309	1.38127	19	10	0.846053	0.946601
K02440	CTV05.N.v.ST	Resistant	0.100732	0.49038	19	15	0.839686	0.946601
K02507	CTV05.N.v.ST	Resistant	-0.0721009	0.377282	19	4	0.850706	0.946601
K02688	CTV05.N.v.ST	Resistant	-0.0721009	0.377282	19	4	0.850706	0.946601
K02747	CTV05.N.v.ST	Resistant	-0.075953	0.367972	19	4	0.838923	0.946601
K03304	CTV05.N.v.ST	Resistant	-0.0721009	0.377282	19	4	0.850706	0.946601
K03555	CTV05.N.v.ST	Resistant	-0.0935497	0.468749	19	18	0.844182	0.946601
K03788	CTV05.N.v.ST	Resistant	0.0988567	0.505917	19	3	0.847395	0.946601
K04113	CTV05.N.v.ST	Resistant	-0.0721009	0.377282	19	4	0.850706	0.946601
K06155	CTV05.N.v.ST	Resistant	-0.0721009	0.377282	19	4	0.850706	0.946601
K06950	CTV05.N.v.ST	Resistant	0.0656577	0.330644	19	18	0.84495	0.946601
K06971	CTV05.N.v.ST	Resistant	-0.0721009	0.377282	19	4	0.850706	0.946601
K07720	CTV05.N.v.ST	Resistant	-0.0721009	0.377282	19	4	0.850706	0.946601
K07768	CTV05.N.v.ST	Resistant	0.0713726	0.341081	19	4	0.836737	0.946601
K07799	CTV05.N.v.ST	Resistant	-0.0721009	0.377282	19	4	0.850706	0.946601
K09888	CTV05.N.v.ST	Resistant	-0.0721009	0.377282	19	4	0.850706	0.946601
K11475	CTV05.N.v.ST	Resistant	-0.0721009	0.377282	19	4	0.850706	0.946601
K12960	CTV05.N.v.ST	Resistant	0.0743946	0.368882	19	6	0.842564	0.946601
K03529	CTV05.N.v.ST	Resistant	-0.071745	0.377109	19	18	0.851367	0.946621
K03088	CTV05.N.v.ST	Resistant	-0.136035	0.718885	19	6	0.852153	0.946693
K09014	CTV05.N.v.ST	Resistant	0.0857215	0.45359	19	17	0.852343	0.946693
K02083	CTV05.N.v.ST	Resistant	0.0815172	0.435326	19	4	0.853677	0.947668
K01232	CTV05.N.v.ST	Resistant	-0.144686	0.779515	19	15	0.854947	0.948058
K02010	CTV05.N.v.ST	Resistant	0.0565202	0.305571	19	3	0.855444	0.948058
K02600	CTV05.N.v.ST	Resistant	0.0859029	0.465761	19	17	0.855854	0.948058
K03564	CTV05.N.v.ST	Resistant	-0.074033	0.398132	19	5	0.854684	0.948058
K02435	CTV05.N.v.ST	Resistant	-0.122859	0.675621	19	9	0.857854	0.949104
K02621	CTV05.N.v.ST	Resistant	0.11399	0.628258	19	17	0.858169	0.949104
K02897	CTV05.N.v.ST	Resistant	-0.0901368	0.49399	19	5	0.857375	0.949104
K04043	CTV05.N.v.ST	Resistant	0.0910238	0.504757	19	18	0.859024	0.949544
K00161	CTV05.N.v.ST	Resistant	-0.105676	0.591267	19	4	0.860263	0.950122
K01938	CTV05.N.v.ST	Resistant	0.0857264	0.480374	19	17	0.860473	0.950122
K03495	CTV05.N.v.ST	Resistant	-0.0888648	0.499578	19	18	0.86092	0.950122
K02519	CTV05.N.v.ST	Resistant	0.0722929	0.408514	19	17	0.861627	0.950398
K03150	CTV05.N.v.ST	Resistant	0.094217	0.536297	19	6	0.86262	0.950648
K07154	CTV05.N.v.ST	Resistant	0.127738	0.727901	19	4	0.862769	0.950648
K02117	CTV05.N.v.ST	Resistant	0.121036	0.695201	19	6	0.863842	0.951326
K10670	CTV05.N.v.ST	Resistant	0.0695137	0.401582	19	6	0.864617	0.951675
K01090	CTV05.N.v.ST	Resistant	0.0984332	0.582565	19	17	0.867818	0.953894
K02340	CTV05.N.v.ST	Resistant	-0.0833549	0.494056	19	17	0.868012	0.953894
K02794	CTV05.N.v.ST	Resistant	0.105084	0.621737	19	17	0.867778	0.953894
K00131	CTV05.N.v.ST	Resistant	0.0932048	0.565391	19	7	0.871006	0.954155
K01451	CTV05.N.v.ST	Resistant	-0.103692	0.630164	19	7	0.871241	0.954155
K01462	CTV05.N.v.ST	Resistant	0.113605	0.683385	19	17	0.86993	0.954155
K02357	CTV05.N.v.ST	Resistant	-0.0780255	0.472987	19	17	0.870919	0.954155
K02946	CTV05.N.v.ST	Resistant	0.140905	0.841544	19	16	0.869003	0.954155
K03364	CTV05.N.v.ST	Resistant	-0.139887	0.843242	19	6	0.870199	0.954155
K03715	CTV05.N.v.ST	Resistant	-0.0511729	0.312667	19	3	0.871924	0.954155
K04655	CTV05.N.v.ST	Resistant	-0.0511729	0.312667	19	3	0.871924	0.954155
K03665	CTV05.N.v.ST	Resistant	-0.0637066	0.391329	19	18	0.872599	0.954184
K10112	CTV05.N.v.ST	Resistant	-0.0771524	0.474939	19	17	0.872869	0.954184
K01002	CTV05.N.v.ST	Resistant	0.092163	0.574013	19	18	0.874333	0.955281
K03758	CTV05.N.v.ST	Resistant	-0.162815	1.01841	19	5	0.874866	0.955361
K02622	CTV05.N.v.ST	Resistant	0.0902686	0.573919	19	17	0.876873	0.956224
K03760	CTV05.N.v.ST	Resistant	0.0788645	0.498598	19	7	0.876185	0.956224
K06147	CTV05.N.v.ST	Resistant	-0.0464353	0.295627	19	19	0.877037	0.956224
K00975	CTV05.N.v.ST	Resistant	-0.0939312	0.60146	19	17	0.877737	0.956485
K00811	CTV05.N.v.ST	Resistant	0.0694377	0.450552	19	6	0.879332	0.957219
K01270	CTV05.N.v.ST	Resistant	0.0694993	0.450151	19	17	0.87912	0.957219
K03785	CTV05.N.v.ST	Resistant	0.122465	0.798758	19	7	0.879952	0.957391
K00925	CTV05.N.v.ST	Resistant	0.0514777	0.342089	19	17	0.882156	0.959287
K11717	CTV05.N.v.ST	Resistant	0.069652	0.466872	19	18	0.88316	0.959877
K00348	CTV05.N.v.ST	Resistant	0.059648	0.428282	19	4	0.890871	0.960633
K00605	CTV05.N.v.ST	Resistant	-0.064134	0.459272	19	4	0.890583	0.960633
K00844	CTV05.N.v.ST	Resistant	0.059648	0.428282	19	4	0.890871	0.960633
K00882	CTV05.N.v.ST	Resistant	0.0930397	0.657007	19	17	0.889052	0.960633
K01727	CTV05.N.v.ST	Resistant	0.0403738	0.294646	19	2	0.892621	0.960633
K01752	CTV05.N.v.ST	Resistant	-0.0464231	0.324539	19	17	0.887938	0.960633
K02669	CTV05.N.v.ST	Resistant	0.0359672	0.262315	19	3	0.892551	0.960633
K03149	CTV05.N.v.ST	Resistant	0.0723394	0.500788	19	6	0.886843	0.960633
K03489	CTV05.N.v.ST	Resistant	0.0397465	0.29013	19	3	0.892644	0.960633
K03573	CTV05.N.v.ST	Resistant	0.0412359	0.29329	19	2	0.88984	0.960633
K06969	CTV05.N.v.ST	Resistant	0.0917337	0.631476	19	6	0.886207	0.960633
K06975	CTV05.N.v.ST	Resistant	0.0403738	0.294646	19	2	0.892621	0.960633
K07272	CTV05.N.v.ST	Resistant	0.0323029	0.235102	19	3	0.892329	0.960633
K07404	CTV05.N.v.ST	Resistant	-0.100652	0.69732	19	17	0.886928	0.960633
K08302	CTV05.N.v.ST	Resistant	-0.0444866	0.316548	19	3	0.889888	0.960633
K10121	CTV05.N.v.ST	Resistant	0.0397465	0.29013	19	3	0.892644	0.960633
K13276	CTV05.N.v.ST	Resistant	-0.0362587	0.253895	19	4	0.888119	0.960633
K13730	CTV05.N.v.ST	Resistant	0.0875398	0.598246	19	5	0.885384	0.960633
K13747	CTV05.N.v.ST	Resistant	0.0765682	0.525484	19	6	0.885864	0.960633
K07507	CTV05.N.v.ST	Resistant	-0.0832608	0.618098	19	15	0.894427	0.962054
K03559	CTV05.N.v.ST	Resistant	-0.0760312	0.567731	19	4	0.895038	0.962212
K00677	CTV05.N.v.ST	Resistant	-0.0824272	0.622794	19	6	0.896261	0.963028
K02232	CTV05.N.v.ST	Resistant	0.0757013	0.577645	19	6	0.897273	0.963119
K03743	CTV05.N.v.ST	Resistant	0.048812	0.371295	19	4	0.896951	0.963119
K00077	CTV05.N.v.ST	Resistant	0.0755993	0.579926	19	6	0.897812	0.9632
K00356	CTV05.N.v.ST	Resistant	-0.0610739	0.513096	19	4	0.906647	0.964031
K00869	CTV05.N.v.ST	Resistant	-0.0957095	0.814069	19	17	0.907787	0.964031
K01092	CTV05.N.v.ST	Resistant	0.0545021	0.455574	19	5	0.906176	0.964031
K01101	CTV05.N.v.ST	Resistant	0.0640212	0.553436	19	16	0.909262	0.964031
K01210	CTV05.N.v.ST	Resistant	0.0565062	0.482032	19	4	0.908056	0.964031
K01266	CTV05.N.v.ST	Resistant	0.0401935	0.325359	19	3	0.903132	0.964031
K01422	CTV05.N.v.ST	Resistant	-0.056419	0.459576	19	16	0.903734	0.964031
K01719	CTV05.N.v.ST	Resistant	-0.0791724	0.62096	19	4	0.900041	0.964031
K02520	CTV05.N.v.ST	Resistant	-0.0534606	0.420561	19	16	0.900339	0.964031
K02745	CTV05.N.v.ST	Resistant	-0.0435251	0.373832	19	3	0.908676	0.964031
K02982	CTV05.N.v.ST	Resistant	0.0458341	0.36939	19	17	0.902707	0.964031
K03387	CTV05.N.v.ST	Resistant	-0.0701809	0.563327	19	6	0.902315	0.964031
K03451	CTV05.N.v.ST	Resistant	0.0565062	0.482032	19	4	0.908056	0.964031
K03521	CTV05.N.v.ST	Resistant	-0.0671758	0.533246	19	5	0.901229	0.964031
K03546	CTV05.N.v.ST	Resistant	-0.090084	0.77756	19	6	0.909125	0.964031
K03783	CTV05.N.v.ST	Resistant	-0.0981038	0.808564	19	6	0.904852	0.964031
K04069	CTV05.N.v.ST	Resistant	-0.0849961	0.680367	19	6	0.902047	0.964031
K05878	CTV05.N.v.ST	Resistant	-0.0687284	0.538362	19	7	0.899914	0.964031
K07035	CTV05.N.v.ST	Resistant	-0.0550236	0.473556	19	5	0.908862	0.964031
K07126	CTV05.N.v.ST	Resistant	0.0789921	0.681281	19	6	0.909054	0.964031
K07495	CTV05.N.v.ST	Resistant	0.112327	0.964998	19	6	0.908698	0.964031
K10006	CTV05.N.v.ST	Resistant	0.0407865	0.331234	19	4	0.903444	0.964031
K12511	CTV05.N.v.ST	Resistant	0.0401935	0.325359	19	3	0.903132	0.964031
K03784	CTV05.N.v.ST	Resistant	-0.0308321	0.270681	19	4	0.910647	0.965007
K07729	CTV05.N.v.ST	Resistant	-0.0961292	0.859756	19	12	0.912284	0.966249
K02283	CTV05.N.v.ST	Resistant	-0.0403525	0.375422	19	4	0.915662	0.969332
K00901	CTV05.N.v.ST	Resistant	-0.0458392	0.429436	19	4	0.916243	0.969453
K00005	CTV05.N.v.ST	Resistant	0.0279035	0.272626	19	3	0.919676	0.970613
K00656	CTV05.N.v.ST	Resistant	0.0364464	0.35177	19	6	0.918693	0.970613
K01795	CTV05.N.v.ST	Resistant	0.0279035	0.272626	19	3	0.919676	0.970613
K03699	CTV05.N.v.ST	Resistant	0.0355693	0.345455	19	17	0.919197	0.970613
K06923	CTV05.N.v.ST	Resistant	0.0279035	0.272626	19	3	0.919676	0.970613
K07322	CTV05.N.v.ST	Resistant	0.0743982	0.731722	19	6	0.920204	0.970677
K01448	CTV05.N.v.ST	Resistant	-0.0698517	0.702713	19	6	0.921981	0.971179
K02454	CTV05.N.v.ST	Resistant	-0.0354854	0.361809	19	3	0.923018	0.971179
K03527	CTV05.N.v.ST	Resistant	0.0372659	0.372446	19	6	0.921469	0.971179
K05919	CTV05.N.v.ST	Resistant	-0.0354854	0.361809	19	3	0.923018	0.971179
K06027	CTV05.N.v.ST	Resistant	-0.0354854	0.361809	19	3	0.923018	0.971179
K00018	CTV05.N.v.ST	Resistant	-0.0486335	0.500837	19	5	0.923779	0.971488
K01408	CTV05.N.v.ST	Resistant	0.0720942	0.761721	19	7	0.925702	0.972686
K02907	CTV05.N.v.ST	Resistant	-0.0880421	0.932139	19	8	0.925855	0.972686
K07112	CTV05.N.v.ST	Resistant	-0.0302502	0.325323	19	4	0.927002	0.972907
K08156	CTV05.N.v.ST	Resistant	0.0617526	0.663438	19	7	0.926928	0.972907
K01356	CTV05.N.v.ST	Resistant	-0.0527404	0.575512	19	17	0.928055	0.973335
K03605	CTV05.N.v.ST	Resistant	0.0251208	0.275648	19	4	0.928452	0.973335
K12990	CTV05.N.v.ST	Resistant	-0.0656086	0.723605	19	5	0.928815	0.973335
K02109	CTV05.N.v.ST	Resistant	-0.0331567	0.377501	19	17	0.931037	0.973759
K03074	CTV05.N.v.ST	Resistant	-0.03225	0.362563	19	5	0.930161	0.973759
K03152	CTV05.N.v.ST	Resistant	-0.0338254	0.384993	19	17	0.931015	0.973759
K08282	CTV05.N.v.ST	Resistant	0.029344	0.334379	19	16	0.931095	0.973759
K01933	CTV05.N.v.ST	Resistant	0.0434788	0.513308	19	6	0.933487	0.975769
K02888	CTV05.N.v.ST	Resistant	0.058998	0.705341	19	11	0.934316	0.976144
K00674	CTV05.N.v.ST	Resistant	0.0371804	0.452628	19	4	0.935492	0.97639
K02108	CTV05.N.v.ST	Resistant	-0.0328518	0.397775	19	17	0.935143	0.97639
K00105	CTV05.N.v.ST	Resistant	0.0505413	0.640968	19	5	0.938071	0.978591
K09155	CTV05.N.v.ST	Resistant	0.0311396	0.411618	19	17	0.940579	0.980222
K11105	CTV05.N.v.ST	Resistant	0.0525393	0.693237	19	4	0.940472	0.980222
K02051	CTV05.N.v.ST	Resistant	0.0362075	0.488191	19	6	0.941743	0.980452
K03218	CTV05.N.v.ST	Resistant	0.0378821	0.508136	19	17	0.941442	0.980452
K06373	CTV05.N.v.ST	Resistant	0.0476033	0.654473	19	5	0.942866	0.981128
K00075	CTV05.N.v.ST	Resistant	0.0264247	0.411764	19	18	0.94958	0.984513
K00231	CTV05.N.v.ST	Resistant	0.037819	0.675488	19	4	0.956004	0.984513
K00241	CTV05.N.v.ST	Resistant	0.044753	0.758684	19	6	0.95365	0.984513
[truncated: 78 more rows]

## Sheet: V4
feature	metadata	value	coef	stderr	N	N.not.0	pval	qval
K00001	CTV05.N.v.ST	Resistant	0.246386	1.11628	16	12	0.828497	0.999247
K00002	CTV05.N.v.ST	Resistant	0.56885	0.691686	16	6	0.42463	0.999247
K00003	CTV05.N.v.ST	Resistant	0.398627	0.504106	16	15	0.442274	0.999247
K00005	CTV05.N.v.ST	Resistant	-0.0973222	0.693799	16	4	0.890441	0.999247
K00008	CTV05.N.v.ST	Resistant	0.552835	0.503383	16	3	0.290629	0.999247
K00009	CTV05.N.v.ST	Resistant	-0.38816	1.32966	16	12	0.774626	0.999247
K00012	CTV05.N.v.ST	Resistant	-0.0394147	0.397673	16	6	0.922453	0.999247
K00014	CTV05.N.v.ST	Resistant	0.0925673	0.948821	16	9	0.923664	0.999247
K00015	CTV05.N.v.ST	Resistant	0.680209	0.357549	16	2	0.0778888	0.999247
K00016	CTV05.N.v.ST	Resistant	-0.107478	0.26947	16	16	0.696021	0.999247
K00018	CTV05.N.v.ST	Resistant	-0.155044	0.454124	16	6	0.737863	0.999247
K00020	CTV05.N.v.ST	Resistant	0.194501	0.966154	16	5	0.843348	0.999247
K00024	CTV05.N.v.ST	Resistant	0.802467	0.56215	16	6	0.175361	0.999247
K00027	CTV05.N.v.ST	Resistant	-0.675403	0.893346	16	6	0.46216	0.999247
K00029	CTV05.N.v.ST	Resistant	-0.573012	0.678096	16	7	0.412303	0.999247
K00030	CTV05.N.v.ST	Resistant	-0.308704	0.584253	16	6	0.605515	0.999247
K00031	CTV05.N.v.ST	Resistant	0.718124	0.371737	16	2	0.07388	0.999247
K00033	CTV05.N.v.ST	Resistant	0.507384	0.7986	16	15	0.535452	0.999247
K00036	CTV05.N.v.ST	Resistant	0.259698	0.539611	16	15	0.637761	0.999247
K00042	CTV05.N.v.ST	Resistant	0.205271	0.681227	16	4	0.767595	0.999247
K00043	CTV05.N.v.ST	Resistant	0.264136	0.758271	16	7	0.732767	0.999247
K00046	CTV05.N.v.ST	Resistant	0.182323	0.315286	16	3	0.572261	0.999247
K00048	CTV05.N.v.ST	Resistant	1.03916	0.372761	16	4	0.0145265	0.999247
K00052	CTV05.N.v.ST	Resistant	1.34924	0.680028	16	5	0.0672068	0.999247
K00053	CTV05.N.v.ST	Resistant	0.965785	0.528629	16	3	0.0890984	0.999247
K00054	CTV05.N.v.ST	Resistant	0.645598	0.460647	16	15	0.182842	0.999247
K00057	CTV05.N.v.ST	Resistant	-0.0552999	0.370366	16	16	0.883437	0.999247
K00058	CTV05.N.v.ST	Resistant	-0.593307	0.411374	16	16	0.171227	0.999247
K00059	CTV05.N.v.ST	Resistant	-0.0634419	0.817291	16	13	0.939225	0.999247
K00065	CTV05.N.v.ST	Resistant	0.305801	0.524986	16	5	0.569497	0.999247
K00067	CTV05.N.v.ST	Resistant	0.0205805	0.549078	16	6	0.97063	0.999247
K00074	CTV05.N.v.ST	Resistant	0.100912	0.390555	16	4	0.799873	0.999247
K00075	CTV05.N.v.ST	Resistant	0.0409538	0.518255	16	15	0.938133	0.999247
[truncated: 1,961 more rows]
